# Supplementary material for: Identification of miRNAs Involved in Reprogramming Acinar Cells into Insulin Producing Cells
Source: PLoS One. 2015 Dec 21;10(12):e0145116. doi: 10.1371/journal.pone.0145116 (PMC4686894; doi:10.1371/journal.pone.0145116)
Supplement: S2 Table — (XLS) [file pone.0145116.s006.xls]

## Sheet: All data
DEFVAL UNDETERMINED		35
DEFVAL SECOND TM		NA
UNDETECTED BEFORE		1
UNDETECTED AFTER		35
	Group1																		Group2																		Group3
	1						2						3						1						2						3						1						2						3
mir	Ct	Tm1	Tm2	Second TM	Undetected	Valid Ct	Ct	Tm1	Tm2	Second TM	Undetected	Valid Ct	Ct	Tm1	Tm2	Second TM	Undetected	Valid Ct	Ct		Tm2	Second TM	Undetected	Valid Ct	Ct	Tm1	Tm2	Second TM	Undetected	Valid Ct	Ct	Tm1	Tm2	Second TM	Undetected	Valid Ct	Ct	Tm1	Tm2	Second TM	Undetected	Valid Ct	Ct	Tm1	Tm2	Second TM	Undetected	Valid Ct	Ct
mmu-miR-3107-5p	-1	73.46		0	1	35	35.7425	71.79		0	1	35	37.0358	72.44		0	1	35	40.8092	74.44		0	1	35	39.9992	76.47		0	1	35	0.145833	71.69		0	1	35	0.309167			0	1	35	0.0858333			0	1	35	34.5725
rno-miR-218a-5p	31.7325	73.38		0	0	31.7325	31.6825	73.38		0	0	31.6825	31.3258	73.08		0	0	31.3258	31.1492	73.17		0	0	31.1492	30.4592	73.27		0	0	30.4592	30.4858	73.34		0	0	30.4858	31.9392	73.20		0	0	31.9392	30.3558	73.06		0	0	30.3558	30.6425
rno-miR-148b-3p	29.3025	71.20		0	0	29.3025	29.1125	71.21		0	0	29.1125	29.2958	71.12		0	0	29.2958	30.0092	71.03		0	0	30.0092	29.1092	71.13		0	0	29.1092	29.3558	71.17		0	0	29.3558	30.4792	70.99		0	0	30.4792	30.0858	70.96		0	0	30.0858	28.8625
mmu-miR-297c-5p	-1	69.84		0	1	35	-0.1875	71.58	74.59	1	1	NA	-0.154167	70.32		0	1	35	-0.0808333	69.74		0	1	35	0.389167	70.18		0	1	35	38.2458			0	1	35	0.309167	70.08		0	1	35	0.0858333	70.23	82.87	1	1	NA	40.9725
rno-miR-127-3p	-1			0	1	35	-0.1875			0	1	35	-0.154167			0	1	35	37.3692	70.92		0	1	35	0.389167			0	1	35	0.145833			0	1	35	0.309167			0	1	35	36.1858	70.90		0	1	35	-0.1075
rno-miR-411-5p	-1			0	1	35	-0.1875			0	1	35	-0.154167			0	1	35	-0.0808333			0	1	35	37.4392	71.06		0	1	35	35.5358	70.97		0	1	35	0.309167			0	1	35	0.0858333			0	1	35	-0.1075
rno-miR-335	29.4425	70.88		0	0	29.4425	29.1925	70.90		0	0	29.1925	29.0558	70.79		0	0	29.0558	29.3792	70.78		0	0	29.3792	28.5792	70.90		0	0	28.5792	28.7358	70.89		0	0	28.7358	28.9092	70.82		0	0	28.9092	28.2658	70.85		0	0	28.2658	27.8925
rno-miR-196b-5p	32.6025	70.61		0	0	32.6025	33.2325	70.65		0	0	33.2325	34.6658	70.52		0	0	34.6658	30.8392	70.55		0	0	30.8392	29.4692	70.66		0	0	29.4692	29.6058	70.65		0	0	29.6058	30.7192	70.61		0	0	30.7192	29.9458	70.57		0	0	29.9458	29.8025
rno-miR-26b-5p	29.5825			0	0	29.5825	29.5925	69.65		0	0	29.5925	29.8758			0	0	29.8758	30.9692			0	0	30.9692	30.4492	69.64		0	0	30.4492	30.4558	69.64		0	0	30.4558	32.1792			0	0	32.1792	30.6958			0	0	30.6958	30.6025
rno-miR-22-3p	30.1425	69.94		0	0	30.1425	29.9625	70.05		0	0	29.9625	30.6858	69.97		0	0	30.6858	29.8592	69.95		0	0	29.8592	29.3492	70.05		0	0	29.3492	29.5658	70.01		0	0	29.5658	29.8892	69.97		0	0	29.8892	28.8958	69.93		0	0	28.8958	28.6025
mmu-miR-590-5p	-1			0	1	35	-0.1875			0	1	35	-0.154167			0	1	35	-0.0808333			0	1	35	0.389167			0	1	35	0.145833			0	1	35	0.309167			0	1	35	0.0858333			0	1	35	-0.1075
rno-miR-183-5p	31.7425	70.14		0	0	31.7425	31.5025	70.25		0	0	31.5025	31.4958	70.14		0	0	31.4958	31.1892	70.12		0	0	31.1892	30.2392	70.19		0	0	30.2392	30.1558	70.20		0	0	30.1558	30.8192	70.16		0	0	30.8192	30.0658	70.19		0	0	30.0658	30.1525
rno-miR-323-3p	-1			0	1	35	-0.1875			0	1	35	-0.154167			0	1	35	-0.0808333			0	1	35	36.1092	71.34		0	1	35	0.145833			0	1	35	39.4292	71.39		0	1	35	0.0858333	73.12	78.47	1	1	NA	-0.1075
rno-miR-326-3p	29.7525	71.32		0	0	29.7525	29.4925	71.36		0	0	29.4925	29.5658	71.31		0	0	29.5658	29.4592	71.27		0	0	29.4592	29.0392	71.41		0	0	29.0392	29.2658	71.37		0	0	29.2658	31.2292	71.28		0	0	31.2292	29.8958	71.35		0	0	29.8958	30.0125
rno-miR-130b-3p	29.7125	69.97		0	0	29.7125	29.6425	70.08		0	0	29.6425	29.7258	70.02		0	0	29.7258	29.1492	69.99		0	0	29.1492	28.5392	70.12		0	0	28.5392	28.8358	70.05		0	0	28.8358	29.8492	70.03		0	0	29.8492	28.8658	70.03		0	0	28.8658	28.7025
rno-miR-26a-5p	24.9025	70.08		0	0	24.9025	24.9325	70.18		0	0	24.9325	25.0158	70.09		0	0	25.0158	25.1892	70.08		0	0	25.1892	24.4192	70.20		0	0	24.4192	24.8058	70.09		0	0	24.8058	26.0792	69.92		0	0	26.0792	25.1358	70.09		0	0	25.1358	24.6925
mmu-miR-1a-3p	-1			0	1	35	-0.1875			0	1	35	38.4758	71.01		0	1	35	-0.0808333			0	1	35	38.0592	71.17		0	1	35	38.1958	70.59		0	1	35	38.2892	71.06		0	1	35	0.0858333			0	1	35	-0.1075
rno-miR-133a-3p	-1			0	1	35	-0.1875			0	1	35	38.0158	72.27		0	1	35	36.0792	72.21		0	1	35	35.3992	72.33		0	1	35	0.145833			0	1	35	0.309167			0	1	35	0.0858333			0	1	35	-0.1075
mmu-miR-574-3p	35.6625	70.99		0	1	35	31.7025	71.00		0	0	31.7025	32.5358	70.95		0	0	32.5358	32.3592	70.90		0	0	32.3592	31.4592	71.07		0	0	31.4592	31.2858	70.94		0	0	31.2858	32.1192	70.99		0	0	32.1192	31.8758	71.00		0	0	31.8758	31.8725
rno-miR-20b-5p	-1			0	1	35	-0.1875			0	1	35	37.7358	76.44		0	1	35	-0.0808333			0	1	35	0.389167			0	1	35	0.145833			0	1	35	0.309167	76.63		0	1	35	0.0858333			0	1	35	-0.1075
rno-let-7i-5p	26.6225	69.93		0	0	26.6225	26.5025	69.93		0	0	26.5025	26.4158	69.95		0	0	26.4158	29.3692	69.94		0	0	29.3692	28.1592	70.03		0	0	28.1592	28.4058	69.97		0	0	28.4058	29.9192	69.97		0	0	29.9192	29.1258	69.98		0	0	29.1258	28.3125
rno-let-7c-5p	23.3525	70.13		0	0	23.3525	23.5225	70.20		0	0	23.5225	23.4058	70.16		0	0	23.4058	24.2192	70.13		0	0	24.2192	23.2792	70.25		0	0	23.2792	24.0158	70.16		0	0	24.0158	24.8992	70.17		0	0	24.8992	24.4258	70.17		0	0	24.4258	23.9025
mmu-miR-615-3p	38.0925	83.30		0	1	35	40.6325	76.49		0	1	35	38.6058	75.83		0	1	35	-0.0808333			0	1	35	39.3592	76.37		0	1	35	0.145833			0	1	35	39.3992	74.63		0	1	35	0.0858333	70.67	76.71	1	1	NA	-0.1075
rno-miR-136-5p	-1	72.81		0	1	35	-0.1875	73.17		0	1	35	-0.154167			0	1	35	-0.0808333	70.51		0	1	35	35.3992	69.95		0	1	35	35.9158	69.95		0	1	35	36.0292	69.88		0	1	35	0.0858333	70.67		0	1	35	-0.1075
mmu-miR-544-3p	-1			0	1	35	-0.1875			0	1	35	-0.154167			0	1	35	-0.0808333			0	1	35	0.389167			0	1	35	0.145833			0	1	35	0.309167			0	1	35	0.0858333			0	1	35	-0.1075
rno-miR-122-5p	28.0225	70.63		0	0	28.0225	28.1225	70.67		0	0	28.1225	27.9058	70.63		0	0	27.9058	29.8992	70.58		0	0	29.8992	28.8892	70.70		0	0	28.8892	29.3158	70.68		0	0	29.3158	30.2692	70.67		0	0	30.2692	29.9158	70.66		0	0	29.9158	29.6425
mmu-miR-224-5p	-1			0	1	35	-0.1875			0	1	35	-0.154167			0	1	35	-0.0808333	70.29		0	1	35	0.389167	70.64		0	1	35	0.145833			0	1	35	0.309167			0	1	35	0.0858333			0	1	35	-0.1075
rno-miR-16-5p	23.7325	70.90		0	0	23.7325	23.8625	70.89		0	0	23.8625	23.9158	70.91		0	0	23.9158	24.0592	70.81		0	0	24.0592	23.4592	71.01		0	0	23.4592	23.7458	70.96		0	0	23.7458	24.4892	70.95		0	0	24.4892	23.9058	70.95		0	0	23.9058	23.5525
mmu-miR-683	-1	70.52		0	1	35	-0.1875	73.62		0	1	35	-0.154167	74.50		0	1	35	-0.0808333	72.64		0	1	35	0.389167	75.04		0	1	35	0.145833			0	1	35	0.309167	70.43		0	1	35	0.0858333	69.73		0	1	35	-0.1075
rno-miR-30c-2-3p	31.4125	70.05		0	0	31.4125	31.4325	70.13		0	0	31.4325	30.5258	70.10		0	0	30.5258	32.9992	70.05		0	0	32.9992	31.3092	70.17		0	0	31.3092	32.3658	70.12		0	0	32.3658	34.0392	70.14		0	0	34.0392	32.7858	69.97		0	0	32.7858	32.8425
mmu-miR-802-5p	31.2225	69.84		0	0	31.2225	30.9325	69.89		0	0	30.9325	31.7058	69.82		0	0	31.7058	34.8392	69.83		0	0	34.8392	34.0892	69.92		0	0	34.0892	33.2358	69.89		0	0	33.2358	36.5192	69.94		0	1	35	34.6858	69.92		0	0	34.6858	33.6225
rno-miR-33-5p	28.0025	70.89		0	0	28.0025	28.0125	70.90		0	0	28.0125	28.4858	70.89		0	0	28.4858	28.9692	70.83		0	0	28.9692	28.6992	70.96		0	0	28.6992	28.6958	70.95		0	0	28.6958	29.5092	70.91		0	0	29.5092	28.2458	70.92		0	0	28.2458	28.0825
rno-miR-190b-5p	37.5825			0	1	35	39.0725	69.62		0	1	35	38.7958			0	1	35	38.4292			0	1	35	39.0992	69.65		0	1	35	40.2658	69.68		0	1	35	0.309167	70.32		0	1	35	0.0858333	69.84		0	1	35	39.9125
mmu-miR-202-5p	-1			0	1	35	-0.1875			0	1	35	-0.154167			0	1	35	-0.0808333			0	1	35	0.389167			0	1	35	0.145833			0	1	35	0.309167			0	1	35	0.0858333			0	1	35	-0.1075
rno-miR-330-5p	-1	72.98		0	1	35	38.3725	71.32		0	1	35	34.9158	71.17		0	0	34.9158	34.9692	71.10		0	0	34.9692	33.9192	71.23		0	0	33.9192	33.3658	71.17		0	0	33.3658	35.5892	71.19		0	1	35	33.0958	71.22		0	0	33.0958	32.1925
rno-miR-449c-5p	-1	73.91		0	1	35	-0.1875	73.20		0	1	35	38.2358	71.88		0	1	35	-0.0808333	72.11		0	1	35	0.389167			0	1	35	35.9858	72.39		0	1	35	0.309167			0	1	35	34.9858	72.24		0	0	34.9858	34.8725
rno-miR-214-3p	35.0525	77.01		0	1	35	35.7325	76.38	81.36	1	1	NA	34.9458	72.41	76.81	1	0	NA	36.6292	77.00		0	1	35	35.3292	76.63	82.26	1	1	NA	34.2458	77.49	81.80	1	0	NA	35.5092	76.69		0	1	35	35.7058	77.16	82.70	1	1	NA	37.9425
mmu-miR-337-3p	41.1225	70.75		0	1	35	-0.1875	70.88		0	1	35	40.6358	70.71		0	1	35	-0.0808333	70.88		0	1	35	37.3292	70.49		0	1	35	0.145833	70.94		0	1	35	0.309167	70.99		0	1	35	0.0858333	71.02		0	1	35	-0.1075
rno-miR-493-3p	-1	71.62		0	1	35	-0.1875			0	1	35	40.7958	71.39		0	1	35	-0.0808333			0	1	35	0.389167			0	1	35	0.145833			0	1	35	0.309167			0	1	35	0.0858333			0	1	35	-0.1075
mmu-miR-351-5p	34.8725	70.83		0	0	34.8725	35.9225	70.92		0	1	35	34.7858	70.91		0	0	34.7858	34.4592	70.82		0	0	34.4592	37.1792	71.01		0	1	35	35.1658	70.96		0	1	35	39.7192	70.99		0	1	35	34.9958	70.94		0	0	34.9958	34.6425
rno-miR-291a-5p	40.7125	70.94	74.80	1	1	NA	40.6425	74.66		0	1	35	40.4558	74.19	80.37	1	1	NA	-0.0808333	77.85		0	1	35	39.1892	70.81		0	1	35	38.6958	71.73		0	1	35	39.2992	74.41		0	1	35	36.8458	76.81	84.08	1	1	NA	37.0725
mmu-miR-383-5p	39.0225	70.35		0	1	35	-0.1875			0	1	35	-0.154167	70.78		0	1	35	-0.0808333	71.27	76.45	1	1	NA	0.389167			0	1	35	0.145833	71.16		0	1	35	0.309167			0	1	35	0.0858333			0	1	35	-0.1075
mmu-miR-466a-3p	-1			0	1	35	-0.1875	71.29		0	1	35	36.1058	72.43		0	1	35	-0.0808333	72.27		0	1	35	0.389167			0	1	35	0.145833	71.94		0	1	35	39.5792	71.87		0	1	35	0.0858333	72.09		0	1	35	-0.1075
mmu-miR-452-5p	-1	71.66		0	1	35	-0.1875			0	1	35	-0.154167			0	1	35	-0.0808333			0	1	35	0.389167			0	1	35	0.145833			0	1	35	0.309167			0	1	35	39.3358	73.69		0	1	35	-0.1075
rno-miR-148b-5p	36.4325	70.90		0	1	35	38.5825	70.97		0	1	35	36.1858	70.92		0	1	35	-0.0808333			0	1	35	37.9992	71.07		0	1	35	38.4558	71.02		0	1	35	37.2492	70.95		0	1	35	0.0858333	71.31		0	1	35	37.5225
mmu-miR-467d-5p	36.2525	83.33		0	1	35	39.8625	71.38		0	1	35	-0.154167			0	1	35	-0.0808333	75.52		0	1	35	0.389167			0	1	35	0.145833			0	1	35	0.309167			0	1	35	0.0858333			0	1	35	38.9825
mmu-miR-297b-5p	-1			0	1	35	-0.1875			0	1	35	-0.154167			0	1	35	-0.0808333			0	1	35	0.389167	71.14		0	1	35	0.145833			0	1	35	0.309167			0	1	35	0.0858333			0	1	35	-0.1075
rno-miR-500-3p	32.9225	71.97		0	0	32.9225	33.5125	72.00		0	0	33.5125	34.0358	71.90		0	0	34.0358	34.3192	71.88		0	0	34.3192	34.3992	72.00		0	0	34.3992	34.7758	71.97		0	0	34.7758	35.7492	71.96		0	1	35	34.9858	71.96		0	0	34.9858	34.7625
rno-miR-370-3p	-1			0	1	35	-0.1875			0	1	35	-0.154167			0	1	35	-0.0808333			0	1	35	0.389167			0	1	35	0.145833			0	1	35	0.309167			0	1	35	0.0858333			0	1	35	-0.1075
mmu-miR-205-5p	30.2025	70.18		0	0	30.2025	30.7325	70.26		0	0	30.7325	30.4758	70.20		0	0	30.4758	-0.0808333			0	1	35	0.389167	74.16		0	1	35	0.145833			0	1	35	39.8392	70.58		0	1	35	0.0858333			0	1	35	-0.1075
UniSp3 IPC	21.9825	70.19		0	0	21.9825	22.1725	70.30		0	0	22.1725	21.8758	70.26		0	0	21.8758	21.6692	70.19		0	0	21.6692	21.8292	70.30		0	0	21.8292	21.8958	70.28		0	0	21.8958	22.0992	70.30		0	0	22.0992	22.0458	70.26		0	0	22.0458	21.8425
mmu-miR-214-3p	38.0725	71.80	75.72	1	1	NA	40.1125	71.82		0	1	35	38.4858	71.00		0	1	35	39.5892	71.30		0	1	35	35.7192	72.06		0	1	35	40.1758	72.05		0	1	35	0.309167	72.27		0	1	35	39.0958	71.29		0	1	35	-0.1075
rno-miR-192-5p	25.9725	71.52		0	0	25.9725	25.9625	71.57		0	0	25.9625	26.2458	71.53		0	0	26.2458	27.6592	71.50		0	0	27.6592	27.2692	71.61		0	0	27.2692	27.9558	71.59		0	0	27.9558	28.2292	71.53		0	0	28.2292	27.3058	71.56		0	0	27.3058	26.7425
rno-miR-221-3p	-1			0	1	35	-0.1875			0	1	35	-0.154167			0	1	35	-0.0808333			0	1	35	0.389167			0	1	35	0.145833			0	1	35	0.309167			0	1	35	0.0858333			0	1	35	-0.1075
rno-miR-339-5p	31.4125	72.05		0	0	31.4125	31.7725	72.10		0	0	31.7725	31.7058	72.05		0	0	31.7058	31.8792	72.04		0	0	31.8792	30.7392	72.11		0	0	30.7392	31.3458	72.09		0	0	31.3458	32.1392	72.08		0	0	32.1392	31.5058	72.09		0	0	31.5058	31.0125
mmu-let-7g-5p	24.7025	70.35		0	0	24.7025	24.6825	70.41		0	0	24.6825	24.6258	70.36		0	0	24.6258	26.1792	70.34		0	0	26.1792	25.4392	70.42		0	0	25.4392	25.8258	70.40		0	0	25.8258	27.0192	70.38		0	0	27.0192	26.0458	70.39		0	0	26.0458	25.8325
rno-miR-873-5p	-1			0	1	35	-0.1875			0	1	35	-0.154167	73.12	79.43	1	1	NA	-0.0808333			0	1	35	38.1692	78.74		0	1	35	0.145833			0	1	35	0.309167			0	1	35	0.0858333			0	1	35	-0.1075
rno-miR-374-5p	30.0825	69.93		0	0	30.0825	30.5025	70.00		0	0	30.5025	30.0758	69.95		0	0	30.0758	31.5992	69.97		0	0	31.5992	31.1892	70.02		0	0	31.1892	31.6458	70.01		0	0	31.6458	31.9292	69.96		0	0	31.9292	31.2858	69.99		0	0	31.2858	30.7525
rno-miR-126a-3p	32.6525	70.56		0	0	32.6525	33.8725	70.61		0	0	33.8725	31.9158	70.58		0	0	31.9158	-0.0808333			0	1	35	0.389167			0	1	35	0.145833			0	1	35	37.1292	70.65		0	1	35	0.0858333			0	1	35	-0.1075
rno-miR-137-3p	38.8225	70.89		0	1	35	38.0525	70.93		0	1	35	38.7458	70.89		0	1	35	34.5292	70.69		0	0	34.5292	33.5292	70.74		0	0	33.5292	33.6758	70.72		0	0	33.6758	34.2792	70.70		0	0	34.2792	33.2358	70.66		0	0	33.2358	32.4425
rno-miR-203a-3p	40.6025	70.87		0	1	35	34.6425	70.82		0	0	34.6425	33.8058	70.68		0	0	33.8058	-0.0808333			0	1	35	0.389167			0	1	35	0.145833			0	1	35	0.309167			0	1	35	0.0858333			0	1	35	-0.1075
rno-miR-146a-5p	-1			0	1	35	-0.1875			0	1	35	-0.154167			0	1	35	37.4892	70.85		0	1	35	40.6692	71.16		0	1	35	0.145833			0	1	35	0.309167			0	1	35	0.0858333	71.26		0	1	35	-0.1075
rno-miR-124-3p	26.7925	75.50		0	0	26.7925	26.5925	75.59		0	0	26.5925	26.9358	75.50		0	0	26.9358	34.5692	75.49		0	0	34.5692	35.0292	75.58		0	1	35	33.3758	75.56		0	0	33.3758	34.5492	75.50		0	0	34.5492	33.1458	75.33	81.09	1	0	NA	31.5825
mmu-miR-363-3p	-1			0	1	35	-0.1875			0	1	35	-0.154167			0	1	35	-0.0808333			0	1	35	0.389167			0	1	35	0.145833			0	1	35	0.309167			0	1	35	0.0858333			0	1	35	-0.1075
rno-miR-212-3p	33.5825	71.76		0	0	33.5825	34.0125	71.59		0	0	34.0125	34.5858	71.59		0	0	34.5858	34.7192	71.60		0	0	34.7192	33.5392	71.71		0	0	33.5392	34.0458	71.62		0	0	34.0458	32.4392	71.89		0	0	32.4392	31.9558	71.93		0	0	31.9558	32.6425
rno-miR-181d-5p	31.3525	72.58		0	0	31.3525	31.0625	72.60		0	0	31.0625	31.1758	72.56		0	0	31.1758	32.8692	72.53		0	0	32.8692	31.8692	72.64		0	0	31.8692	31.8058	72.60		0	0	31.8058	33.1292	72.59		0	0	33.1292	34.0258	72.60		0	0	34.0258	33.2325
rno-miR-99b-5p	27.4425	74.80		0	0	27.4425	27.4225	74.85		0	0	27.4225	27.5958	74.80		0	0	27.5958	28.3992	74.79		0	0	28.3992	27.4092	74.90		0	0	27.4092	27.8258	74.85		0	0	27.8258	28.7392	74.84		0	0	28.7392	28.1558	74.84		0	0	28.1558	27.4525
rno-miR-30d-5p	31.9425	72.58		0	0	31.9425	31.9925	72.58		0	0	31.9925	31.9258	72.56		0	0	31.9258	32.2892	72.51		0	0	32.2892	31.2992	72.63		0	0	31.2992	31.8458	72.59		0	0	31.8458	32.6992	72.58		0	0	32.6992	31.9658	72.58		0	0	31.9658	33.5125
rno-miR-139-3p	33.6125	72.76		0	0	33.6125	34.5125	72.74		0	0	34.5125	33.7558	72.66	77.14	1	0	NA	35.7792	72.66		0	1	35	34.3892	72.24	77.31	1	0	NA	35.9958	72.73		0	1	35	35.3792	72.52	77.43	1	1	NA	35.6558	72.73		0	1	35	34.0125
rno-miR-495	40.5625	69.73		0	1	35	-0.1875	70.05		0	1	35	37.5258			0	1	35	36.6292			0	1	35	34.3592			0	0	34.3592	41.2658	69.90		0	1	35	0.309167	70.07		0	1	35	38.0758			0	1	35	36.5725
mmu-miR-155-5p	-1			0	1	35	-0.1875			0	1	35	-0.154167			0	1	35	-0.0808333			0	1	35	0.389167			0	1	35	0.145833			0	1	35	0.309167			0	1	35	0.0858333			0	1	35	-0.1075
rno-miR-219-5p	31.1725	70.65		0	0	31.1725	31.5025	70.69		0	0	31.5025	31.5658	70.62		0	0	31.5658	30.0092	70.64		0	0	30.0092	29.6092	70.71		0	0	29.6092	30.7858	70.68		0	0	30.7858	31.1692	70.67		0	0	31.1692	30.2458	70.68		0	0	30.2458	29.1025
mmu-miR-217-5p	30.0425	71.17		0	0	30.0425	30.5025	71.21		0	0	30.5025	30.5858	71.17		0	0	30.5858	33.1392	71.17		0	0	33.1392	34.0992	71.26		0	0	34.0992	0.145833	74.78		0	1	35	34.3192	71.21		0	0	34.3192	34.6258	71.23		0	0	34.6258	32.9125
rno-miR-100-5p	34.5425	70.22		0	0	34.5425	36.9425	70.34		0	1	35	34.3658	70.25		0	0	34.3658	-0.0808333			0	1	35	0.389167			0	1	35	0.145833			0	1	35	0.309167			0	1	35	41.0658	70.56		0	1	35	-0.1075
rno-miR-672-5p	25.1025	71.58		0	0	25.1025	25.2625	71.61		0	0	25.2625	25.0958	71.56		0	0	25.0958	26.3092	71.56		0	0	26.3092	25.4992	71.63		0	0	25.4992	26.0058	71.61		0	0	26.0058	27.0092	71.51		0	0	27.0092	26.6658	71.59		0	0	26.6658	26.3425
rno-let-7e-5p	26.8125	69.82		0	0	26.8125	27.0325	69.91		0	0	27.0325	26.8258	69.85		0	0	26.8258	27.9692	69.83		0	0	27.9692	27.0192	69.86		0	0	27.0192	27.5458	69.89		0	0	27.5458	28.4192	69.89		0	0	28.4192	27.9358	69.86		0	0	27.9358	27.6525
UniSp3 IPC	21.1925	70.22		0	0	21.1925	21.2925	70.32		0	0	21.2925	21.2558	70.25		0	0	21.2558	21.3892	70.24		0	0	21.3892	21.2792	70.35		0	0	21.2792	21.1958	70.27		0	0	21.1958	21.2792	70.32		0	0	21.2792	21.1158	70.25		0	0	21.1158	21.1925
rno-miR-539-5p	-1			0	1	35	-0.1875			0	1	35	-0.154167			0	1	35	-0.0808333			0	1	35	0.389167			0	1	35	0.145833			0	1	35	0.309167			0	1	35	0.0858333	72.08		0	1	35	-0.1075
mmu-miR-871-5p	-1			0	1	35	-0.1875			0	1	35	-0.154167			0	1	35	38.7292	75.19		0	1	35	0.389167			0	1	35	37.3558	75.18		0	1	35	0.309167			0	1	35	0.0858333			0	1	35	-0.1075
rno-miR-301a-3p	28.9825	69.83		0	0	28.9825	29.0725	69.93		0	0	29.0725	28.9858	69.83		0	0	28.9858	27.5592	69.84		0	0	27.5592	26.8292	69.90		0	0	26.8292	27.2258	69.88		0	0	27.2258	28.2392	69.91		0	0	28.2392	27.2858	69.85		0	0	27.2858	27.0825
rno-miR-200b-3p	31.6325	70.69		0	0	31.6325	31.4325	70.92		0	0	31.4325	31.9758	70.79		0	0	31.9758	34.9292	70.77		0	0	34.9292	0.389167			0	1	35	0.145833			0	1	35	34.7492	70.89		0	0	34.7492	33.7058	70.90		0	0	33.7058	34.5525
mmu-miR-339-3p	34.4925	74.53		0	0	34.4925	34.4725	74.59		0	0	34.4725	35.2758	74.54		0	1	35	35.2692	74.49		0	1	35	34.4892	74.59		0	0	34.4892	34.6058	74.52		0	0	34.6058	35.3892	74.53		0	1	35	34.8158	74.56		0	0	34.8158	33.9625
rno-miR-223-3p	-1			0	1	35	-0.1875			0	1	35	-0.154167			0	1	35	-0.0808333			0	1	35	0.389167			0	1	35	0.145833			0	1	35	0.309167			0	1	35	0.0858333			0	1	35	-0.1075
rno-miR-541-5p	-1			0	1	35	-0.1875			0	1	35	-0.154167			0	1	35	-0.0808333			0	1	35	0.389167			0	1	35	0.145833			0	1	35	36.7192	70.32		0	1	35	0.0858333			0	1	35	34.6225
mmu-miR-291a-3p	-1			0	1	35	-0.1875			0	1	35	-0.154167			0	1	35	-0.0808333			0	1	35	0.389167			0	1	35	0.145833	71.26		0	1	35	0.309167			0	1	35	0.0858333	71.56		0	1	35	-0.1075
rno-miR-342-5p	34.2125	71.21		0	0	34.2125	34.0125	71.25		0	0	34.0125	33.9558	71.22		0	0	33.9558	34.0392	71.20		0	0	34.0392	32.5092	71.28		0	0	32.5092	32.9058	71.25		0	0	32.9058	34.3092	71.25		0	0	34.3092	34.0158	71.25		0	0	34.0158	33.6025
mmu-miR-208b-3p	-1			0	1	35	-0.1875			0	1	35	-0.154167			0	1	35	-0.0808333			0	1	35	0.389167			0	1	35	0.145833			0	1	35	0.309167			0	1	35	0.0858333			0	1	35	-0.1075
rno-miR-362-3p	31.7725	69.95		0	0	31.7725	31.0125	70.02		0	0	31.0125	31.9358	69.97		0	0	31.9358	32.5392	69.94		0	0	32.5392	31.5492	70.05		0	0	31.5492	31.8558	70.00		0	0	31.8558	32.5092	69.99		0	0	32.5092	31.1158	70.00		0	0	31.1158	30.7725
rno-let-7a-1-3p	31.3725	69.80		0	0	31.3725	31.6825	69.87		0	0	31.6825	30.6058	69.80		0	0	30.6058	31.3092	69.80		0	0	31.3092	31.0792	69.87		0	0	31.0792	31.1558	69.83		0	0	31.1558	32.0492	69.82		0	0	32.0492	30.9058	69.83		0	0	30.9058	29.9425
rno-miR-384-3p	-1			0	1	35	-0.1875			0	1	35	-0.154167			0	1	35	33.9492			0	0	33.9492	34.7692			0	0	34.7692	34.4158			0	0	34.4158	34.4492			0	0	34.4492	33.8458			0	0	33.8458	33.2825
mmu-miR-466c-5p	-1			0	1	35	-0.1875			0	1	35	-0.154167			0	1	35	-0.0808333			0	1	35	0.389167			0	1	35	0.145833			0	1	35	0.309167			0	1	35	0.0858333			0	1	35	-0.1075
mmu-miR-453	-1			0	1	35	-0.1875			0	1	35	-0.154167			0	1	35	-0.0808333			0	1	35	0.389167			0	1	35	0.145833			0	1	35	0.309167			0	1	35	0.0858333			0	1	35	-0.1075
rno-miR-201-5p	-1			0	1	35	-0.1875			0	1	35	-0.154167			0	1	35	-0.0808333			0	1	35	0.389167			0	1	35	0.145833			0	1	35	0.309167			0	1	35	0.0858333			0	1	35	-0.1075
mmu-miR-467e-5p	-1			0	1	35	-0.1875			0	1	35	-0.154167	73.13		0	1	35	-0.0808333			0	1	35	0.389167			0	1	35	0.145833			0	1	35	0.309167			0	1	35	0.0858333			0	1	35	-0.1075
mmu-miR-20a-3p	36.6825	70.84		0	1	35	36.6825	70.91		0	1	35	-0.154167			0	1	35	-0.0808333			0	1	35	35.2192	70.84		0	1	35	39.3958	71.09		0	1	35	36.6392	70.82		0	1	35	38.5058	71.01		0	1	35	35.9625
mmu-miR-501-3p	35.4925	70.50		0	1	35	34.4425	70.56		0	0	34.4425	35.2158	70.28	83.84	1	1	NA	34.2392	70.48		0	0	34.2392	34.4292	70.59		0	0	34.4292	35.1458	70.56		0	1	35	34.2792	70.53		0	0	34.2792	34.8358	70.56		0	0	34.8358	36.6625
rno-miR-186-5p	32.6425	70.25		0	0	32.6425	32.1225	70.28		0	0	32.1225	32.4758	70.23		0	0	32.4758	32.2092	70.27		0	0	32.2092	31.3692	70.35		0	0	31.3692	32.0858	70.28		0	0	32.0858	33.3092	70.29		0	0	33.3092	32.0758	70.27		0	0	32.0758	31.1725
UniSp3 IPC	21.5625	70.26		0	0	21.5625	21.2725	70.36		0	0	21.2725	21.6058	70.29		0	0	21.6058	21.6792	70.26		0	0	21.6792	21.6292	70.38		0	0	21.6292	21.6458	70.31		0	0	21.6458	21.3592	70.37		0	0	21.3592	21.5758	70.30		0	0	21.5758	21.7025
rno-miR-101b-3p	28.7025	71.06		0	0	28.7025	28.7925	71.09		0	0	28.7925	28.8258	71.05		0	0	28.8258	27.9692	71.03		0	0	27.9692	27.4392	71.14		0	0	27.4392	28.0858	71.11		0	0	28.0858	29.4192	71.09		0	0	29.4192	28.5458	71.10		0	0	28.5458	27.9925
rno-miR-298-5p	32.8025	70.90		0	0	32.8025	32.9125	70.96		0	0	32.9125	35.3558	70.92		0	1	35	30.9492	70.86		0	0	30.9492	30.6292	70.98		0	0	30.6292	30.6558	70.95		0	0	30.6558	31.7692	70.95		0	0	31.7692	32.2558	70.93		0	0	32.2558	31.3725
rno-miR-499-5p	33.3825	70.10		0	0	33.3825	33.1125	70.14		0	0	33.1125	33.0458	70.10		0	0	33.0458	33.8792	70.10		0	0	33.8792	33.5392	70.18		0	0	33.5392	35.0958	70.19		0	1	35	36.7792	69.91		0	1	35	34.3358	70.19		0	0	34.3358	33.5625
rno-miR-129-5p	-1			0	1	35	-0.1875			0	1	35	-0.154167			0	1	35	40.5792	72.17		0	1	35	0.389167			0	1	35	0.145833			0	1	35	0.309167			0	1	35	0.0858333			0	1	35	38.7825
rno-miR-320-3p	28.8825	70.99		0	0	28.8825	29.0625	70.99		0	0	29.0625	28.9558	71.00		0	0	28.9558	30.0792	70.96		0	0	30.0792	29.4492	71.05		0	0	29.4492	29.6758	71.04		0	0	29.6758	30.3392	71.03		0	0	30.3392	30.0058	71.02		0	0	30.0058	29.4625
rno-miR-181a-5p	30.0125	74.89		0	0	30.0125	30.0925	74.97		0	0	30.0925	30.3658	74.89		0	0	30.3658	32.6392	74.90		0	0	32.6392	31.4192	74.95		0	0	31.4192	32.5158	74.95		0	0	32.5158	34.3992	74.95		0	0	34.3992	33.8358	74.98		0	0	33.8358	33.1325
rno-miR-378a-3p	30.4125	70.55		0	0	30.4125	29.9725	70.60		0	0	29.9725	29.6258	70.54		0	0	29.6258	36.2192	70.68		0	1	35	34.8592	70.56		0	0	34.8592	36.5458	70.73		0	1	35	34.4792	70.63		0	0	34.4792	35.2158	70.68		0	1	35	34.2725
rno-miR-300-3p	-1			0	1	35	-0.1875			0	1	35	-0.154167			0	1	35	-0.0808333			0	1	35	0.389167			0	1	35	0.145833			0	1	35	0.309167			0	1	35	0.0858333			0	1	35	-0.1075
rno-miR-21-5p	28.4125			0	0	28.4125	28.3825			0	0	28.3825	28.6058			0	0	28.6058	28.9992			0	0	28.9992	28.0192			0	0	28.0192	28.1158			0	0	28.1158	29.4192			0	0	29.4192	28.7558			0	0	28.7558	28.2725
rno-miR-130a-3p	28.2025	70.24		0	0	28.2025	28.4325	70.30		0	0	28.4325	28.3758	70.25		0	0	28.3758	27.7792	70.26		0	0	27.7792	27.1092	70.33		0	0	27.1092	27.1158	70.25		0	0	27.1158	27.8392	70.30		0	0	27.8392	26.9158	70.31		0	0	26.9158	26.8425
rno-miR-142-3p	34.8425	72.65		0	0	34.8425	36.6125	72.76		0	1	35	35.5158	72.67		0	1	35	33.5092	72.59		0	0	33.5092	33.8492	72.69		0	0	33.8492	33.6058	72.66		0	0	33.6058	36.0392	72.52		0	1	35	33.9458	72.66		0	0	33.9458	33.5425
mmu-miR-381-3p	-1			0	1	35	-0.1875			0	1	35	-0.154167			0	1	35	-0.0808333			0	1	35	0.389167			0	1	35	0.145833			0	1	35	0.309167			0	1	35	40.1258	76.24		0	1	35	-0.1075
mmu-miR-149-5p	30.7425	72.72		0	0	30.7425	30.5225	72.74		0	0	30.5225	31.3858	72.70		0	0	31.3858	-0.0808333	73.30		0	1	35	0.389167			0	1	35	0.145833			0	1	35	0.309167			0	1	35	0.0858333			0	1	35	36.6025
rno-miR-29c-3p	27.4925	70.53		0	0	27.4925	27.2425	70.57		0	0	27.2425	27.5658	70.51		0	0	27.5658	27.9092	70.53		0	0	27.9092	27.2592	70.60		0	0	27.2592	27.5558	70.53		0	0	27.5558	28.4192	70.55		0	0	28.4192	36.9058	70.37		0	1	35	26.9525
mmu-miR-409-3p	-1			0	1	35	-0.1875			0	1	35	-0.154167	71.62		0	1	35	40.5292	71.43		0	1	35	0.389167			0	1	35	0.145833			0	1	35	36.3792	70.35		0	1	35	0.0858333			0	1	35	34.5925
rno-miR-23b-3p	25.6225	71.38		0	0	25.6225	25.7325	71.40		0	0	25.7325	25.4458	71.36		0	0	25.4458	25.4292	71.34		0	0	25.4292	24.7992	71.42		0	0	24.7992	25.1258	71.39		0	0	25.1258	26.4492	71.32		0	0	26.4492	25.3358	71.39		0	0	25.3358	24.8725
rno-miR-147	-1			0	1	35	-0.1875			0	1	35	-0.154167			0	1	35	-0.0808333			0	1	35	34.5792	70.06		0	0	34.5792	0.145833			0	1	35	34.3492	70.00		0	0	34.3492	36.4658	70.08		0	1	35	35.3925
rno-miR-106b-5p	25.6725	70.24		0	0	25.6725	25.6425	70.30		0	0	25.6425	25.6858	70.25		0	0	25.6858	24.6392	70.24		0	0	24.6392	23.8792	70.33		0	0	23.8792	24.2258	70.32		0	0	24.2258	25.2892	70.27		0	0	25.2892	24.6258	70.28		0	0	24.6258	24.0225
rno-miR-151-3p	29.8725	71.76		0	0	29.8725	29.9225	71.80		0	0	29.9225	30.0258	71.75		0	0	30.0258	30.0992	71.73		0	0	30.0992	29.6392	71.82		0	0	29.6392	29.7658	71.79		0	0	29.7658	30.7192	71.76		0	0	30.7192	30.0658	71.79		0	0	30.0658	29.4525
rno-miR-17-5p	33.1225	73.66		0	0	33.1225	34.2625	73.71		0	0	34.2625	34.7758	73.68		0	0	34.7758	34.7392	73.64		0	0	34.7392	33.4092	73.72		0	0	33.4092	34.5758	73.71		0	0	34.5758	35.2592	73.69		0	1	35	33.9958	73.68		0	0	33.9958	32.8625
rno-miR-182	26.0725	71.61		0	0	26.0725	26.3225	71.65		0	0	26.3225	26.3458	71.49		0	0	26.3458	26.7792	71.57		0	0	26.7792	26.0192	71.68		0	0	26.0192	26.6158	71.65		0	0	26.6158	27.2092	71.62		0	0	27.2092	26.3058	71.62		0	0	26.3058	25.8025
rno-miR-19a-3p	27.5925	70.68		0	0	27.5925	27.5025	70.71		0	0	27.5025	27.6658	70.65		0	0	27.6658	28.3392	70.63		0	0	28.3392	27.5892	70.76		0	0	27.5892	27.9558	70.72		0	0	27.9558	28.4692	70.69		0	0	28.4692	27.8058	70.68		0	0	27.8058	27.1225
rno-miR-125a-3p	33.2125	71.86		0	0	33.2125	33.8225	71.87		0	0	33.8225	33.4758	71.85		0	0	33.4758	33.5192	71.80		0	0	33.5192	34.9292	71.91		0	0	34.9292	35.3358	71.86		0	1	35	34.1292	71.85		0	0	34.1292	34.9958	71.87		0	0	34.9958	33.9425
rno-miR-134-5p	34.0625	71.86		0	0	34.0625	35.3225	71.94		0	1	35	34.6258	71.86		0	0	34.6258	33.9892	71.83		0	0	33.9892	36.4792	71.94		0	1	35	36.1758	71.91		0	1	35	35.4692	71.89		0	1	35	36.5358	71.93		0	1	35	35.4525
mmu-miR-675-3p	-1			0	1	35	36.0325	70.68		0	1	35	37.6058	70.70		0	1	35	-0.0808333			0	1	35	0.389167			0	1	35	40.6958	76.09	81.10	1	1	NA	0.309167			0	1	35	0.0858333			0	1	35	-0.1075
rno-miR-484	32.8725	70.83		0	0	32.8725	31.6325	70.86		0	0	31.6325	31.7858	70.85		0	0	31.7858	32.6992	70.80		0	0	32.6992	31.4092	70.92		0	0	31.4092	31.7558	70.90		0	0	31.7558	32.0392	70.88		0	0	32.0392	32.3258	70.84		0	0	32.3258	31.8125
rno-miR-151-5p	27.0325	70.09		0	0	27.0325	27.2125	70.17		0	0	27.2125	27.0258	70.14		0	0	27.0258	27.8092	70.10		0	0	27.8092	26.9392	70.19		0	0	26.9392	27.1558	70.13		0	0	27.1558	28.0592	70.16		0	0	28.0592	27.5458	70.13		0	0	27.5458	27.4525
mmu-miR-669b-5p	-1			0	1	35	-0.1875			0	1	35	-0.154167	70.38		0	1	35	-0.0808333	70.29		0	1	35	40.6192	70.21		0	1	35	0.145833			0	1	35	0.309167	70.36		0	1	35	0.0858333			0	1	35	-0.1075
mmu-miR-875-3p	-1			0	1	35	-0.1875			0	1	35	-0.154167			0	1	35	-0.0808333			0	1	35	0.389167			0	1	35	0.145833			0	1	35	0.309167	75.94	80.59	1	1	NA	0.0858333			0	1	35	-0.1075
rno-miR-30a-5p	26.9525	71.19		0	0	26.9525	26.7625	71.21		0	0	26.7625	26.9558	71.20		0	0	26.9558	28.7892	71.13		0	0	28.7892	28.0292	71.22		0	0	28.0292	28.2058	71.22		0	0	28.2058	29.3492	71.16		0	0	29.3492	28.8258	71.21		0	0	28.8258	28.1025
rno-miR-200c-3p	24.8325	70.55		0	0	24.8325	24.8625	70.60		0	0	24.8625	24.7258	70.59		0	0	24.7258	-0.0808333			0	1	35	0.389167	72.32		0	1	35	0.145833			0	1	35	0.309167			0	1	35	38.1258	70.92		0	1	35	-0.1075
rno-miR-376c-3p	33.1225			0	0	33.1225	33.9625			0	0	33.9625	32.9158			0	0	32.9158	32.9292			0	0	32.9292	33.8692			0	0	33.8692	34.6258			0	0	34.6258	33.8392			0	0	33.8392	33.0458			0	0	33.0458	34.8025
rno-miR-224-5p	-1			0	1	35	-0.1875			0	1	35	-0.154167			0	1	35	-0.0808333			0	1	35	0.389167			0	1	35	0.145833			0	1	35	0.309167			0	1	35	0.0858333			0	1	35	-0.1075
rno-miR-340-5p	-1	70.76		0	1	35	40.9125	70.74		0	1	35	-0.154167	70.79		0	1	35	-0.0808333			0	1	35	0.389167			0	1	35	0.145833			0	1	35	0.309167			0	1	35	0.0858333			0	1	35	-0.1075
rno-miR-377-3p	-1			0	1	35	-0.1875			0	1	35	-0.154167			0	1	35	-0.0808333			0	1	35	0.389167			0	1	35	0.145833			0	1	35	0.309167			0	1	35	0.0858333			0	1	35	-0.1075
mmu-miR-344-3p	39.0225	70.67		0	1	35	-0.1875			0	1	35	-0.154167			0	1	35	-0.0808333			0	1	35	39.1492	70.74		0	1	35	0.145833			0	1	35	36.1492	70.52		0	1	35	0.0858333			0	1	35	41.1425
rno-miR-505-3p	34.4925	70.61		0	0	34.4925	34.3325	70.66		0	0	34.3325	35.3458	70.64		0	1	35	34.8092	70.62		0	0	34.8092	34.5492	70.66		0	0	34.5492	33.5858	70.63		0	0	33.5858	34.2692	70.61		0	0	34.2692	33.9858	70.65		0	0	33.9858	34.0625
rno-miR-362-5p	33.2025	70.60		0	0	33.2025	33.8125	70.68		0	0	33.8125	35.2558	70.69		0	1	35	-0.0808333	71.03		0	1	35	35.2192	70.73		0	1	35	33.2858	70.66		0	0	33.2858	35.4792	70.68		0	1	35	33.7858	70.67		0	0	33.7858	35.8725
mmu-miR-297a-5p	35.5225	71.02	74.98	1	1	NA	35.7725	71.42		0	1	35	33.9958	71.27		0	0	33.9958	34.1592	71.18	79.56	1	0	NA	37.2292	71.69		0	1	35	35.0658	71.47		0	1	35	36.2292	74.62		0	1	35	35.2658	71.85		0	1	35	33.1725
rno-miR-384-5p	-1			0	1	35	-0.1875			0	1	35	-0.154167			0	1	35	32.9892			0	0	32.9892	33.5292			0	0	33.5292	35.0458			0	1	35	33.2192			0	0	33.2192	31.7458			0	0	31.7458	31.3725
mmu-miR-292-3p	-1			0	1	35	-0.1875			0	1	35	-0.154167			0	1	35	-0.0808333			0	1	35	0.389167			0	1	35	0.145833			0	1	35	0.309167			0	1	35	0.0858333			0	1	35	38.8825
mmu-miR-449b	-1			0	1	35	-0.1875			0	1	35	-0.154167			0	1	35	-0.0808333			0	1	35	0.389167			0	1	35	0.145833			0	1	35	0.309167			0	1	35	0.0858333			0	1	35	-0.1075
rno-miR-290	-1	70.35		0	1	35	34.8225	70.14		0	0	34.8225	37.9458	70.17		0	1	35	35.3992	70.06		0	1	35	34.5992	70.13		0	0	34.5992	29.7558	70.07		0	0	29.7558	0.309167	70.50		0	1	35	35.4858	70.05		0	1	35	34.8025
mmu-miR-493-3p	-1			0	1	35	-0.1875			0	1	35	-0.154167	75.00		0	1	35	40.7592	74.73		0	1	35	0.389167			0	1	35	0.145833	75.00		0	1	35	0.309167			0	1	35	0.0858333	73.88		0	1	35	-0.1075
mmu-miR-425-3p	-1			0	1	35	-0.1875			0	1	35	-0.154167			0	1	35	-0.0808333			0	1	35	0.389167			0	1	35	0.145833			0	1	35	0.309167			0	1	35	0.0858333			0	1	35	-0.1075
rno-miR-503-5p	-1	71.93		0	1	35	33.5125	70.97		0	0	33.5125	34.4758	70.97		0	0	34.4758	-0.0808333	72.04		0	1	35	0.389167	71.27		0	1	35	0.145833	71.47		0	1	35	0.309167	71.77		0	1	35	0.0858333	70.98		0	1	35	-0.1075
rno-miR-187-3p	33.4025	70.44		0	0	33.4025	34.5825	70.50		0	0	34.5825	34.1558	70.46		0	0	34.1558	36.5192	70.47		0	1	35	0.389167			0	1	35	0.145833			0	1	35	0.309167			0	1	35	0.0858333			0	1	35	-0.1075
mmu-miR-18a-3p	32.8825	71.37		0	0	32.8825	34.2325	71.42		0	0	34.2325	33.3158	71.39		0	0	33.3158	34.3492	71.34		0	0	34.3492	32.5792	71.43		0	0	32.5792	33.0258	71.41		0	0	33.0258	33.4692	71.36		0	0	33.4692	32.6358	71.40		0	0	32.6358	32.4225
rno-miR-369-5p	-1			0	1	35	-0.1875			0	1	35	-0.154167			0	1	35	-0.0808333			0	1	35	0.389167			0	1	35	0.145833			0	1	35	0.309167			0	1	35	0.0858333			0	1	35	-0.1075
rno-miR-9a-5p	30.1225	73.42		0	0	30.1225	29.9425	73.47		0	0	29.9425	30.4558	73.43		0	0	30.4558	30.7592	73.39		0	0	30.7592	29.5392	73.46		0	0	29.5392	30.0558	73.46		0	0	30.0558	31.5292	73.42		0	0	31.5292	30.7358	73.39		0	0	30.7358	30.2725
mmu-miR-148a-3p	24.6625	69.94		0	0	24.6625	24.5525	70.03		0	0	24.5525	24.7258	69.99		0	0	24.7258	25.7692	69.95		0	0	25.7692	25.1092	70.03		0	0	25.1092	25.3958	69.98		0	0	25.3958	26.4392	70.02		0	0	26.4392	25.7558	69.98		0	0	25.7558	25.0725
rno-miR-199a-3p	36.2525	69.99		0	1	35	35.5025	77.42		0	1	35	-0.154167			0	1	35	-0.0808333	75.48	82.74	1	1	NA	0.389167			0	1	35	34.0658	82.61		0	0	34.0658	35.6692	70.02		0	1	35	36.1858	70.03		0	1	35	-0.1075
rno-miR-331-3p	33.0925	70.09		0	0	33.0925	32.8625	70.16		0	0	32.8625	32.4458	70.13		0	0	32.4458	33.1892	70.11		0	0	33.1892	31.1092	70.19		0	0	31.1092	31.6158	70.09		0	0	31.6158	33.2192	70.15		0	0	33.2192	33.0658	70.14		0	0	33.0658	31.8325
mmu-miR-494-3p	-1			0	1	35	-0.1875			0	1	35	-0.154167			0	1	35	-0.0808333			0	1	35	0.389167			0	1	35	0.145833			0	1	35	0.309167			0	1	35	0.0858333	72.48		0	1	35	38.7825
mmu-miR-207	37.9425	71.52		0	1	35	39.0225	71.63		0	1	35	38.4458	71.31	77.96	1	1	NA	40.0192	71.65		0	1	35	0.389167	71.94		0	1	35	36.4458	71.92	75.59	1	1	NA	39.1092	72.11		0	1	35	35.8858	71.38	77.95	1	1	NA	35.0425
rno-miR-365-3p	29.0725	69.72		0	0	29.0725	28.4425	69.81		0	0	28.4425	28.4458	69.77		0	0	28.4458	27.6192	69.75		0	0	27.6192	27.2292	69.84		0	0	27.2292	27.3558	69.81		0	0	27.3558	28.4392	69.79		0	0	28.4392	27.6658	69.79		0	0	27.6658	26.8825
rno-miR-188-5p	34.8725	71.05		0	0	34.8725	39.2625	79.92		0	1	35	35.0058	71.04		0	1	35	-0.0808333			0	1	35	35.8792	71.11		0	1	35	0.145833	71.55	81.56	1	1	NA	35.3092	71.07		0	1	35	35.5858	71.10		0	1	35	34.5625
mmu-miR-299a-3p	-1			0	1	35	-0.1875			0	1	35	-0.154167			0	1	35	-0.0808333			0	1	35	0.389167			0	1	35	0.145833			0	1	35	39.5092	74.80	82.88	1	1	NA	38.8158	74.69	81.16	1	1	NA	-0.1075
rno-miR-20a-5p	25.7925	71.62		0	0	25.7925	25.7925	71.67		0	0	25.7925	25.6658	71.62		0	0	25.6658	26.7892	71.59		0	0	26.7892	26.0592	71.68		0	0	26.0592	26.0758	71.66		0	0	26.0758	26.9892	71.62		0	0	26.9892	26.0558	71.65		0	0	26.0558	25.9025
rno-miR-29a-3p	26.5125	70.11		0	0	26.5125	26.3525	70.17		0	0	26.3525	26.3258	70.13		0	0	26.3258	25.9792	70.12		0	0	25.9792	25.3692	70.19		0	0	25.3692	25.5758	70.15		0	0	25.5758	26.7192	70.15		0	0	26.7192	25.7658	70.12		0	0	25.7658	25.0825
rno-miR-28-5p	31.1125	70.56		0	0	31.1125	31.7925	70.61		0	0	31.7925	31.0958	70.57		0	0	31.0958	-0.0808333			0	1	35	0.389167			0	1	35	0.145833			0	1	35	0.309167			0	1	35	0.0858333			0	1	35	-0.1075
mmu-miR-377-3p	-1			0	1	35	-0.1875			0	1	35	-0.154167			0	1	35	-0.0808333			0	1	35	0.389167			0	1	35	0.145833			0	1	35	0.309167			0	1	35	39.8558			0	1	35	-0.1075
rno-let-7f-5p	27.9925			0	0	27.9925	28.3425			0	0	28.3425	28.1358			0	0	28.1358	29.6092			0	0	29.6092	28.6992			0	0	28.6992	28.7658			0	0	28.7658	30.3592			0	0	30.3592	29.9958			0	0	29.9958	29.5525
rno-miR-301b-3p	32.8425	70.09		0	0	32.8425	32.5825	70.15		0	0	32.5825	33.6758	70.13		0	0	33.6758	30.7192	70.06		0	0	30.7192	30.1192	70.12		0	0	30.1192	30.3458	70.10		0	0	30.3458	31.8192	70.11		0	0	31.8192	30.7758	70.10		0	0	30.7758	30.0725
rno-miR-9a-3p	36.8425	70.47		0	1	35	-0.1875			0	1	35	34.7558	70.26		0	0	34.7558	36.3192	70.45		0	1	35	35.1492	70.47		0	1	35	37.0258	70.51		0	1	35	37.0992	70.48		0	1	35	34.8658	70.45		0	0	34.8658	34.8825
rno-miR-874-3p	35.1025	74.08		0	1	35	34.5125	74.54		0	0	34.5125	35.8358	74.40	83.71	1	1	NA	37.5992	74.04	86.03	1	1	NA	35.5392	74.41	84.01	1	1	NA	34.7258	73.70		0	0	34.7258	37.3892	76.59	84.56	1	1	NA	37.4358	74.28		0	1	35	33.5925
rno-miR-96-5p	27.5925	70.33		0	0	27.5925	27.3725	70.40		0	0	27.3725	27.6758	70.36		0	0	27.6758	27.5392	70.33		0	0	27.5392	26.9892	70.41		0	0	26.9892	27.3358	70.39		0	0	27.3358	28.2392	70.37		0	0	28.2392	27.4558	70.38		0	0	27.4558	26.4825
rno-miR-23a-3p	26.9825	71.29		0	0	26.9825	27.0225	71.30		0	0	27.0225	27.0358	71.28		0	0	27.0358	26.8692	71.25		0	0	26.8692	26.0992	71.32		0	0	26.0992	26.6758	71.28		0	0	26.6758	27.6892	71.24		0	0	27.6892	26.9158	71.29		0	0	26.9158	26.0525
rno-miR-107-3p	28.7325	69.83		0	0	28.7325	28.6325	69.91		0	0	28.6325	28.6458	69.86		0	0	28.6458	28.7292	69.83		0	0	28.7292	27.8292	69.91		0	0	27.8292	28.3458	69.89		0	0	28.3458	28.8792	69.87		0	0	28.8792	28.5458	69.86		0	0	28.5458	28.0025
rno-miR-27b-3p	25.4825	70.87		0	0	25.4825	25.4025	70.89		0	0	25.4025	25.4758	70.86		0	0	25.4758	25.5192	70.83		0	0	25.5192	24.6492	70.93		0	0	24.6492	25.2858	70.91		0	0	25.2858	26.4992	70.89		0	0	26.4992	25.5658	70.92		0	0	25.5658	24.8325
rno-miR-598-3p	36.1625	70.62		0	1	35	34.6825	70.63		0	0	34.6825	34.9858	70.58		0	0	34.9858	35.1092	70.55		0	1	35	33.3292	70.62		0	0	33.3292	34.0758	70.62		0	0	34.0758	35.0092	70.60		0	1	35	34.8158	70.62		0	0	34.8158	33.7325
rno-miR-361-5p	29.3725	70.88		0	0	29.3725	28.8825	70.89		0	0	28.8825	29.1058	70.88		0	0	29.1058	30.4692	70.84		0	0	30.4692	30.0992	70.93		0	0	30.0992	30.1458	70.91		0	0	30.1458	31.2492	70.90		0	0	31.2492	29.8658	70.89		0	0	29.8658	29.7025
rno-miR-675-5p	-1			0	1	35	-0.1875			0	1	35	-0.154167			0	1	35	-0.0808333			0	1	35	0.389167			0	1	35	0.145833			0	1	35	0.309167			0	1	35	0.0858333	71.72		0	1	35	-0.1075
rno-miR-877	33.5925	72.89		0	0	33.5925	34.2325	72.90		0	0	34.2325	39.5758	71.22		0	1	35	32.9792	72.79		0	0	32.9792	33.4292	72.91		0	0	33.4292	34.0358	72.89		0	0	34.0358	34.4792	72.73		0	0	34.4792	32.9958	72.88		0	0	32.9958	31.8625
mmu-miR-687	-1			0	1	35	-0.1875			0	1	35	-0.154167	71.09	80.30	1	1	NA	-0.0808333			0	1	35	0.389167			0	1	35	0.145833			0	1	35	39.1792	74.48		0	1	35	0.0858333			0	1	35	-0.1075
rno-miR-204-5p	27.3825	70.90		0	0	27.3825	27.2825	70.91		0	0	27.2825	27.1058	70.89		0	0	27.1058	28.6192	70.85		0	0	28.6192	28.1392	70.94		0	0	28.1392	28.3758	70.91		0	0	28.3758	28.2092	70.93		0	0	28.2092	27.3758	70.91		0	0	27.3758	26.8025
rno-miR-1-3p	-1			0	1	35	-0.1875			0	1	35	-0.154167			0	1	35	-0.0808333			0	1	35	0.389167	70.24		0	1	35	0.145833			0	1	35	0.309167			0	1	35	0.0858333	70.04		0	1	35	-0.1075
mmu-miR-10b-5p	-1			0	1	35	-0.1875			0	1	35	40.6858	71.29		0	1	35	-0.0808333			0	1	35	0.389167			0	1	35	0.145833	71.55		0	1	35	0.309167			0	1	35	0.0858333			0	1	35	39.0125
rno-miR-207	-1			0	1	35	-0.1875			0	1	35	-0.154167			0	1	35	-0.0808333			0	1	35	0.389167			0	1	35	0.145833			0	1	35	0.309167	73.15		0	1	35	0.0858333			0	1	35	39.8825
mmu-miR-465b-5p	37.8025	73.10		0	1	35	37.9025	73.07		0	1	35	-0.154167	73.72		0	1	35	41.0492	73.32	80.53	1	1	NA	40.6592	73.40		0	1	35	40.2658	73.42		0	1	35	0.309167	78.75		0	1	35	0.0858333			0	1	35	-0.1075
rno-miR-337-3p	-1			0	1	35	-0.1875			0	1	35	-0.154167			0	1	35	-0.0808333			0	1	35	0.389167			0	1	35	0.145833			0	1	35	0.309167			0	1	35	0.0858333			0	1	35	-0.1075
mmu-miR-412-3p	-1	73.89	78.30	1	1	NA	-0.1875	77.99		0	1	35	39.6358	77.68		0	1	35	-0.0808333			0	1	35	38.0992	77.44	81.70	1	1	NA	40.9558	77.84		0	1	35	0.309167			0	1	35	41.3558	71.20	77.75	1	1	NA	-0.1075
rno-miR-381-3p	-1	78.11		0	1	35	-0.1875	77.05		0	1	35	-0.154167			0	1	35	-0.0808333			0	1	35	0.389167			0	1	35	0.145833			0	1	35	0.309167			0	1	35	0.0858333			0	1	35	39.1925
mmu-miR-345-3p	34.8025	71.70		0	0	34.8025	34.4925	71.75		0	0	34.4925	34.3958	71.69		0	0	34.3958	35.9092	71.70		0	1	35	34.8392	71.77		0	0	34.8392	34.0658	71.73		0	0	34.0658	35.8992	71.72		0	1	35	34.7458	71.74		0	0	34.7458	34.4725
rno-miR-208a-3p	39.8425	71.40		0	1	35	36.5325	71.30		0	1	35	-0.154167	71.54		0	1	35	-0.0808333			0	1	35	0.389167	71.59		0	1	35	0.145833	71.63		0	1	35	0.309167			0	1	35	0.0858333			0	1	35	36.9525
rno-miR-376a-3p	-1			0	1	35	-0.1875			0	1	35	-0.154167	70.15		0	1	35	-0.0808333			0	1	35	0.389167			0	1	35	0.145833			0	1	35	0.309167			0	1	35	0.0858333			0	1	35	-0.1075
mmu-miR-297a-3p	38.8525	71.85		0	1	35	36.0025	73.71		0	1	35	36.4758	71.37		0	1	35	40.3892	71.66		0	1	35	39.4992	71.81		0	1	35	39.2658	71.51		0	1	35	38.1992	71.56		0	1	35	0.0858333	71.55		0	1	35	37.7925
rno-miR-429	32.9925	70.76		0	0	32.9925	32.9325	70.80		0	0	32.9325	32.5158	70.77		0	0	32.5158	-0.0808333	71.27		0	1	35	34.5392	70.81		0	0	34.5392	35.0158	70.79		0	1	35	35.4892	70.76		0	1	35	34.7658	70.79		0	0	34.7658	-0.1075
rno-miR-592	-1			0	1	35	-0.1875			0	1	35	-0.154167			0	1	35	-0.0808333			0	1	35	0.389167			0	1	35	0.145833			0	1	35	0.309167			0	1	35	0.0858333			0	1	35	-0.1075
mmu-miR-465a-3p	38.9225	75.64	81.16	1	1	NA	-0.1875	75.89	81.46	1	1	NA	39.9358	75.45		0	1	35	41.0292	75.52		0	1	35	41.1292	75.59		0	1	35	0.145833	70.14	75.75	1	1	NA	39.7592	75.38		0	1	35	0.0858333	75.69		0	1	35	-0.1075
rno-miR-293-5p	-1			0	1	35	-0.1875			0	1	35	-0.154167			0	1	35	-0.0808333			0	1	35	0.389167			0	1	35	0.145833			0	1	35	0.309167			0	1	35	0.0858333			0	1	35	-0.1075
mmu-miR-470-5p	-1			0	1	35	-0.1875			0	1	35	-0.154167			0	1	35	-0.0808333			0	1	35	0.389167			0	1	35	0.145833			0	1	35	0.309167			0	1	35	0.0858333			0	1	35	-0.1075
mmu-miR-450a-2-3p	-1			0	1	35	-0.1875			0	1	35	-0.154167			0	1	35	-0.0808333			0	1	35	0.389167			0	1	35	0.145833			0	1	35	0.309167			0	1	35	0.0858333			0	1	35	-0.1075
mmu-miR-509-3p	-1			0	1	35	-0.1875			0	1	35	-0.154167			0	1	35	-0.0808333			0	1	35	0.389167			0	1	35	0.145833			0	1	35	0.309167			0	1	35	0.0858333			0	1	35	-0.1075
rno-miR-129-2-3p	-1			0	1	35	-0.1875			0	1	35	-0.154167			0	1	35	-0.0808333			0	1	35	0.389167			0	1	35	0.145833			0	1	35	0.309167			0	1	35	0.0858333	70.21		0	1	35	-0.1075
rno-miR-487b-3p	-1			0	1	35	-0.1875	74.24		0	1	35	41.0258	75.27	83.37	1	1	NA	-0.0808333			0	1	35	0.389167	75.41	83.54	1	1	NA	41.0058	75.57	83.43	1	1	NA	0.309167			0	1	35	0.0858333			0	1	35	-0.1075
mmu-miR-18b-5p	-1			0	1	35	-0.1875			0	1	35	-0.154167			0	1	35	-0.0808333			0	1	35	40.1592	84.88		0	1	35	0.145833			0	1	35	0.309167	75.53		0	1	35	0.0858333			0	1	35	-0.1075
rno-miR-154-5p	-1			0	1	35	-0.1875			0	1	35	-0.154167			0	1	35	35.5492	71.45		0	1	35	0.389167			0	1	35	0.145833			0	1	35	0.309167			0	1	35	0.0858333			0	1	35	-0.1075
rno-let-7d-5p	26.4825			0	0	26.4825	26.4225			0	0	26.4225	26.1758			0	0	26.1758	27.8492			0	0	27.8492	27.1992			0	0	27.1992	27.1558			0	0	27.1558	28.4592			0	0	28.4592	27.8658			0	0	27.8658	27.6125
rno-miR-140-5p	30.5725	70.72		0	0	30.5725	30.5525	70.72		0	0	30.5525	30.9558	70.72		0	0	30.9558	29.7792	70.69		0	0	29.7792	29.5792	70.78		0	0	29.5792	29.6358	70.77		0	0	29.6358	31.2392	70.75		0	0	31.2392	30.4758	70.73		0	0	30.4758	29.5625
mmu-miR-302a-3p	-1			0	1	35	-0.1875	71.60	77.08	1	1	NA	-0.154167			0	1	35	-0.0808333			0	1	35	0.389167			0	1	35	0.145833			0	1	35	0.309167			0	1	35	0.0858333			0	1	35	-0.1075
rno-miR-193-3p	33.8825	71.88		0	0	33.8825	34.1525	71.32		0	0	34.1525	34.1058	71.62		0	0	34.1058	32.8092	72.78		0	0	32.8092	33.5892	72.16		0	0	33.5892	33.0158	71.60		0	0	33.0158	33.8592	72.52		0	0	33.8592	33.3958	72.37		0	0	33.3958	32.7425
rno-miR-195-5p	28.1225	69.77		0	0	28.1225	28.0225	69.83		0	0	28.0225	27.9258	69.76		0	0	27.9258	29.0592	69.74		0	0	29.0592	28.5192	69.81		0	0	28.5192	28.9558	69.80		0	0	28.9558	29.7692	69.80		0	0	29.7692	29.2358	69.81		0	0	29.2358	29.0525
mmu-miR-324-3p	30.8625	73.01		0	0	30.8625	30.8125	73.04		0	0	30.8125	30.6058	72.99		0	0	30.6058	30.4992	72.94		0	0	30.4992	29.5592	73.01		0	0	29.5592	30.2058	73.02		0	0	30.2058	31.2692	72.95		0	0	31.2692	30.5458	73.01		0	0	30.5458	30.0325
rno-miR-211-5p	35.2225	71.48		0	1	35	35.8625	71.53		0	1	35	37.4658	71.25	75.64	1	1	NA	37.1392	71.52		0	1	35	39.0092	71.72		0	1	35	38.3358	71.65		0	1	35	38.7692	71.62		0	1	35	35.3358	71.22	74.94	1	1	NA	34.6225
rno-miR-150-5p	38.1525	80.20		0	1	35	35.5225	75.79	79.86	1	1	NA	-0.154167			0	1	35	37.3992	80.01		0	1	35	34.2092	71.97	80.17	1	0	NA	36.3258	80.14		0	1	35	40.4392	76.56		0	1	35	35.5758	72.17		0	1	35	34.1625
rno-miR-152-3p	33.7125	70.24		0	0	33.7125	31.7725	70.33		0	0	31.7725	31.7858	70.30		0	0	31.7858	29.7592	70.25		0	0	29.7592	28.8892	70.31		0	0	28.8892	28.9558	70.26		0	0	28.9558	30.0092	70.29		0	0	30.0092	29.9458	70.27		0	0	29.9458	29.1925
rno-miR-200a-3p	32.5225			0	0	32.5225	33.6225	69.65		0	0	33.6225	33.3658			0	0	33.3658	35.7392	69.63		0	1	35	0.389167			0	1	35	37.7958	69.77		0	1	35	0.309167			0	1	35	34.3458	69.65		0	0	34.3458	36.5225
rno-miR-210-3p	26.8325	75.39		0	0	26.8325	27.1125	75.44		0	0	27.1125	27.0358	75.40		0	0	27.0358	26.9992	75.36		0	0	26.9992	26.4092	75.46		0	0	26.4092	26.6258	75.44		0	0	26.6258	30.9692	75.40		0	0	30.9692	30.1458	75.42		0	0	30.1458	29.1225
rno-miR-451-5p	-1			0	1	35	-0.1875			0	1	35	-0.154167			0	1	35	-0.0808333			0	1	35	39.6692	70.56		0	1	35	37.6958	70.37		0	1	35	0.309167			0	1	35	0.0858333			0	1	35	-0.1075
rno-miR-25-3p	26.0125	70.73		0	0	26.0125	26.0025	70.77		0	0	26.0025	26.0858	70.74		0	0	26.0858	25.0892	70.70		0	0	25.0892	24.4892	70.79		0	0	24.4892	24.9758	70.77		0	0	24.9758	25.9392	70.75		0	0	25.9392	25.0758	70.77		0	0	25.0758	24.6025
rno-miR-32-5p	30.9025	70.80		0	0	30.9025	30.9125	70.86		0	0	30.9125	31.2858	70.83		0	0	31.2858	30.4092	70.80		0	0	30.4092	29.8892	70.89		0	0	29.8892	30.0158	70.86		0	0	30.0158	30.1892	70.83		0	0	30.1892	29.7458	70.84		0	0	29.7458	29.0625
rno-miR-92b-3p	-1			0	1	35	-0.1875			0	1	35	-0.154167	74.63		0	1	35	33.8392	74.09		0	0	33.8392	32.3492	74.19		0	0	32.3492	32.8658	74.17		0	0	32.8658	33.3792	74.14		0	0	33.3792	32.2558	74.16		0	0	32.2558	32.5725
rno-miR-135a-5p	34.0625	70.37		0	0	34.0625	32.9225	70.40		0	0	32.9225	33.7458	70.40		0	0	33.7458	32.6392	70.35		0	0	32.6392	32.6092	70.43		0	0	32.6092	33.6358	70.42		0	0	33.6358	33.0792	70.39		0	0	33.0792	32.2958	70.40		0	0	32.2958	32.0825
mmu-miR-106a-5p	34.4225	70.88		0	0	34.4225	34.6525	70.95		0	0	34.6525	33.6058	70.90		0	0	33.6058	35.3692	70.93		0	1	35	33.5592	70.94		0	0	33.5592	34.8558	70.93		0	0	34.8558	36.1092	70.95		0	1	35	35.1558	70.95		0	1	35	34.5325
mmu-miR-302b-3p	-1			0	1	35	-0.1875			0	1	35	-0.154167			0	1	35	-0.0808333			0	1	35	0.389167			0	1	35	0.145833			0	1	35	0.309167			0	1	35	0.0858333			0	1	35	-0.1075
rno-miR-185-5p	31.4325	70.03		0	0	31.4325	31.5525	70.11		0	0	31.5525	31.6558	70.07		0	0	31.6558	32.3092	70.07		0	0	32.3092	30.7092	70.11		0	0	30.7092	31.1758	70.07		0	0	31.1758	32.2992	70.07		0	0	32.2992	31.8558	70.09		0	0	31.8558	31.0425
rno-miR-30c-5p	24.7625	71.03		0	0	24.7625	24.8225	71.03		0	0	24.8225	24.9858	71.01		0	0	24.9858	25.5992	70.99		0	0	25.5992	25.2092	71.07		0	0	25.2092	25.8058	71.03		0	0	25.8058	26.8092	71.01		0	0	26.8092	25.9858	71.06		0	0	25.9858	25.0225
mmu-miR-654-5p	-1			0	1	35	-0.1875			0	1	35	-0.154167			0	1	35	-0.0808333			0	1	35	0.389167	71.15		0	1	35	0.145833			0	1	35	0.309167			0	1	35	0.0858333			0	1	35	-0.1075
rno-miR-379-5p	-1			0	1	35	-0.1875	71.12		0	1	35	-0.154167			0	1	35	-0.0808333			0	1	35	36.8192	70.70		0	1	35	0.145833			0	1	35	0.309167			0	1	35	0.0858333	71.03		0	1	35	-0.1075
mmu-miR-676-3p	35.8325	69.71		0	1	35	37.0525	69.82		0	1	35	35.1058	69.74		0	1	35	35.8092	69.71		0	1	35	39.2592	69.91		0	1	35	39.4058	69.92		0	1	35	37.7992	69.77		0	1	35	37.3658	69.80		0	1	35	35.5725
rno-miR-125b-5p	27.6325	71.34		0	0	27.6325	27.7125	71.36		0	0	27.7125	27.8658	71.34		0	0	27.8658	28.9192	71.31		0	0	28.9192	28.6092	71.37		0	0	28.6092	28.6358	71.36		0	0	28.6358	29.2792	71.26		0	0	29.2792	28.5658	71.34		0	0	28.5658	28.3425
mmu-miR-741-3p	-1			0	1	35	-0.1875			0	1	35	-0.154167			0	1	35	-0.0808333			0	1	35	0.389167			0	1	35	0.145833			0	1	35	0.309167			0	1	35	0.0858333			0	1	35	-0.1075
rno-miR-342-3p	28.5825	70.54		0	0	28.5825	28.8625	70.58		0	0	28.8625	28.8758	70.56		0	0	28.8758	28.3492	70.52		0	0	28.3492	27.6292	70.59		0	0	27.6292	27.8258	70.58		0	0	27.8258	28.7292	70.58		0	0	28.7292	27.9058	70.58		0	0	27.9058	27.5225
rno-miR-105	-1			0	1	35	-0.1875			0	1	35	-0.154167			0	1	35	-0.0808333			0	1	35	0.389167			0	1	35	0.145833			0	1	35	0.309167			0	1	35	0.0858333			0	1	35	-0.1075
rno-miR-30e-5p	27.4625	71.56		0	0	27.4625	27.5025	71.60		0	0	27.5025	27.4358	71.56		0	0	27.4358	27.2892	71.53		0	0	27.2892	26.4992	71.61		0	0	26.4992	27.0158	71.58		0	0	27.0158	28.1192	71.55		0	0	28.1192	27.5158	71.58		0	0	27.5158	26.6625
rno-miR-20b-3p	-1			0	1	35	-0.1875			0	1	35	-0.154167			0	1	35	-0.0808333			0	1	35	0.389167			0	1	35	0.145833			0	1	35	0.309167			0	1	35	0.0858333			0	1	35	-0.1075
mmu-miR-208a-3p	-1			0	1	35	-0.1875			0	1	35	-0.154167	70.18		0	1	35	-0.0808333			0	1	35	0.389167			0	1	35	0.145833			0	1	35	0.309167			0	1	35	0.0858333			0	1	35	-0.1075
rno-miR-338-3p	31.1225	70.94		0	0	31.1225	31.5225	70.98		0	0	31.5225	31.6958	70.95		0	0	31.6958	29.9492	70.93		0	0	29.9492	30.4192	71.01		0	0	30.4192	31.0558	70.98		0	0	31.0558	31.8092	70.97		0	0	31.8092	30.5458	70.98		0	0	30.5458	31.0925
rno-miR-34b-3p	32.5425	70.45		0	0	32.5425	32.3925	70.50		0	0	32.3925	32.5858	70.47		0	0	32.5858	33.5992	70.44		0	0	33.5992	34.2292	70.52		0	0	34.2292	33.9158	70.51		0	0	33.9158	33.5192	70.48		0	0	33.5192	31.8958	70.49		0	0	31.8958	31.6325
mmu-miR-504-5p	37.0725	75.47	79.60	1	1	NA	39.9025	75.72	79.75	1	1	NA	36.7458	78.48		0	1	35	37.6792	75.65	79.55	1	1	NA	36.5292	75.73	79.54	1	1	NA	37.0858	70.71		0	1	35	36.4892	75.07		0	1	35	37.0558	75.38	79.59	1	1	NA	38.5425
mmu-miR-345-5p	30.6125	71.04		0	0	30.6125	30.8125	71.07		0	0	30.8125	30.8258	71.04		0	0	30.8258	30.6892	71.02		0	0	30.6892	29.6192	71.11		0	0	29.6192	29.7458	71.09		0	0	29.7458	30.8892	71.07		0	0	30.8892	30.6158	71.06		0	0	30.6158	30.5125
rno-miR-551b-3p	-1			0	1	35	-0.1875			0	1	35	-0.154167			0	1	35	-0.0808333			0	1	35	0.389167			0	1	35	0.145833	71.97		0	1	35	0.309167			0	1	35	0.0858333			0	1	35	-0.1075
rno-miR-376b-3p	-1	71.85		0	1	35	40.7525	74.80		0	1	35	-0.154167			0	1	35	-0.0808333			0	1	35	0.389167			0	1	35	0.145833	71.76		0	1	35	0.309167			0	1	35	0.0858333			0	1	35	37.6125
mmu-miR-343	-1	74.45		0	1	35	-0.1875			0	1	35	38.8058	74.35		0	1	35	-0.0808333			0	1	35	0.389167			0	1	35	0.145833			0	1	35	0.309167			0	1	35	0.0858333	80.89		0	1	35	-0.1075
rno-miR-434-3p	-1	70.42	78.71	1	1	NA	-0.1875	79.62		0	1	35	-0.154167			0	1	35	-0.0808333			0	1	35	0.389167			0	1	35	0.145833			0	1	35	0.309167			0	1	35	0.0858333			0	1	35	-0.1075
mmu-miR-293-3p	-1	71.67		0	1	35	-0.1875			0	1	35	-0.154167			0	1	35	-0.0808333			0	1	35	0.389167			0	1	35	0.145833			0	1	35	40.7892	70.59		0	1	35	0.0858333			0	1	35	-0.1075
mmu-miR-465a-5p	-1	69.71	73.73	1	1	NA	-0.1875			0	1	35	-0.154167	73.33		0	1	35	-0.0808333			0	1	35	0.389167			0	1	35	0.145833	73.91		0	1	35	0.309167			0	1	35	0.0858333	69.69	73.82	1	1	NA	-0.1075
mmu-miR-670-5p	-1			0	1	35	-0.1875			0	1	35	-0.154167			0	1	35	-0.0808333			0	1	35	0.389167	71.24		0	1	35	0.145833			0	1	35	0.309167			0	1	35	0.0858333			0	1	35	34.6225
rno-miR-488-3p	-1			0	1	35	-0.1875			0	1	35	37.2058	70.18		0	1	35	-0.0808333			0	1	35	0.389167			0	1	35	0.145833			0	1	35	0.309167			0	1	35	0.0858333			0	1	35	-0.1075
mmu-miR-463-3p	-1			0	1	35	-0.1875			0	1	35	-0.154167			0	1	35	-0.0808333			0	1	35	0.389167			0	1	35	0.145833			0	1	35	0.309167			0	1	35	0.0858333			0	1	35	-0.1075
mmu-miR-511-5p	-1	81.52		0	1	35	-0.1875			0	1	35	-0.154167			0	1	35	-0.0808333			0	1	35	0.389167	75.13	81.35	1	1	NA	0.145833			0	1	35	0.309167			0	1	35	0.0858333			0	1	35	-0.1075
rno-miR-433-3p	-1			0	1	35	-0.1875			0	1	35	-0.154167	78.25		0	1	35	-0.0808333			0	1	35	0.389167	70.94	75.88	1	1	NA	0.145833			0	1	35	0.309167			0	1	35	39.8058	81.98		0	1	35	-0.1075
rno-miR-708-5p	27.5625	71.35		0	0	27.5625	27.6925	71.40		0	0	27.6925	27.6058	71.34		0	0	27.6058	27.9392	71.33		0	0	27.9392	27.2992	71.40		0	0	27.2992	27.8858	71.37		0	0	27.8858	28.9692	71.33		0	0	28.9692	28.3158	71.38		0	0	28.3158	28.4825
mmu-miR-15a-5p	28.1025	70.58		0	0	28.1025	28.5425	70.63		0	0	28.5425	28.3358	70.61		0	0	28.3358	28.7892	70.58		0	0	28.7892	27.9292	70.66		0	0	27.9292	28.6058	70.65		0	0	28.6058	29.2392	70.63		0	0	29.2392	28.3058	70.64		0	0	28.3058	27.6525
mmu-miR-450a-5p	-1			0	1	35	-0.1875			0	1	35	-0.154167			0	1	35	-0.0808333	71.03		0	1	35	0.389167			0	1	35	0.145833			0	1	35	0.309167			0	1	35	0.0858333	70.86		0	1	35	-0.1075
rno-miR-132-3p	30.9625	73.49		0	0	30.9625	30.7225	73.52		0	0	30.7225	31.3458	73.52		0	0	31.3458	31.3992	73.46		0	0	31.3992	29.9692	73.55		0	0	29.9692	30.1458	73.56		0	0	30.1458	30.2392	73.50		0	0	30.2392	29.2958	73.52		0	0	29.2958	29.1625
rno-miR-760-3p	36.5925	74.62		0	1	35	33.7925	70.91	74.85	1	0	NA	36.0158	72.22		0	1	35	35.3592	71.78		0	1	35	33.2592	71.19		0	0	33.2592	34.6758	71.19		0	0	34.6758	34.1192	71.18		0	0	34.1192	34.7958	71.34		0	0	34.7958	33.0425
rno-miR-133b-3p	-1			0	1	35	-0.1875			0	1	35	-0.154167			0	1	35	-0.0808333			0	1	35	0.389167			0	1	35	36.9458	74.28		0	1	35	0.309167			0	1	35	36.9058	74.27		0	1	35	-0.1075
rno-miR-7a-5p	26.9825	69.84		0	0	26.9825	26.9525	69.91		0	0	26.9525	26.8458	69.88		0	0	26.8458	26.5592	69.82		0	0	26.5592	25.2392	69.92		0	0	25.2392	25.2858	69.88		0	0	25.2858	26.4692	69.91		0	0	26.4692	25.9858	69.87		0	0	25.9858	25.7925
mmu-miR-143-3p	32.3525	73.56		0	0	32.3525	32.4625	73.61		0	0	32.4625	32.5058	73.57		0	0	32.5058	34.0292	73.50		0	0	34.0292	33.2892	73.61		0	0	33.2892	32.7258	73.58		0	0	32.7258	34.2192	73.59		0	0	34.2192	33.1458	73.58		0	0	33.1458	32.6325
rno-miR-325-3p	34.6625	71.37		0	0	34.6625	35.0925	71.49		0	1	35	36.6258	71.44		0	1	35	29.0992	71.29		0	0	29.0992	28.2792	71.40		0	0	28.2792	28.9058	71.37		0	0	28.9058	29.3892	71.31		0	0	29.3892	28.2858	71.34		0	0	28.2858	27.4425
rno-miR-15b-5p	30.8125			0	0	30.8125	30.5525	69.63		0	0	30.5525	30.3658			0	0	30.3658	31.1892			0	0	31.1892	29.4792			0	0	29.4792	29.6558	69.61		0	0	29.6558	30.9692			0	0	30.9692	30.6658			0	0	30.6658	29.8925
mmu-miR-744-5p	31.4625	73.21		0	0	31.4625	31.2125	73.20		0	0	31.2125	31.1858	73.30		0	0	31.1858	31.6392	73.25		0	0	31.6392	30.5292	73.34		0	0	30.5292	31.0358	73.33		0	0	31.0358	31.9392	73.28		0	0	31.9392	31.1958	73.26		0	0	31.1958	31.0925
mmu-miR-215-5p	-1			0	1	35	-0.1875			0	1	35	-0.154167			0	1	35	-0.0808333			0	1	35	0.389167			0	1	35	0.145833			0	1	35	0.309167			0	1	35	0.0858333			0	1	35	-0.1075
rno-miR-93-5p	25.1925	72.50		0	0	25.1925	25.3225	72.54		0	0	25.3225	25.3058	72.50		0	0	25.3058	24.6392	72.48		0	0	24.6392	23.9092	72.56		0	0	23.9092	24.0958	72.54		0	0	24.0958	25.1392	72.52		0	0	25.1392	24.7358	72.54		0	0	24.7358	24.5925
rno-miR-425-5p	30.9625	70.43		0	0	30.9625	31.2625	70.50		0	0	31.2625	31.4758	70.46		0	0	31.4758	30.7992	70.44		0	0	30.7992	30.1592	70.51		0	0	30.1592	30.3858	70.48		0	0	30.3858	31.5092	70.48		0	0	31.5092	30.2358	70.48		0	0	30.2358	29.7425
rno-miR-431	35.8525	84.03		0	1	35	34.6425	69.84	81.15	1	0	NA	34.9858	77.93	84.03	1	0	NA	36.1992	70.04		0	1	35	34.6592	69.90	84.21	1	0	NA	35.3858	83.86		0	1	35	36.3192	79.07	83.47	1	1	NA	34.5958	77.17	84.02	1	0	NA	35.1625
rno-miR-375-3p	22.2025	72.71		0	0	22.2025	22.3725	72.71		0	0	22.3725	22.1158	72.73		0	0	22.1158	22.5692	72.59		0	0	22.5692	21.7892	72.79		0	0	21.7892	22.0458	72.75		0	0	22.0458	23.3192	72.73		0	0	23.3192	22.6358	72.74		0	0	22.6358	22.4325
rno-let-7b-5p	24.5825	70.91		0	0	24.5825	24.7625	70.94		0	0	24.7625	24.4358	70.92		0	0	24.4358	26.4192	70.90		0	0	26.4192	25.2292	70.96		0	0	25.2292	25.7458	70.95		0	0	25.7458	26.9692	70.93		0	0	26.9692	26.5958	70.95		0	0	26.5958	26.6125
rno-miR-138-5p	40.9725	72.02		0	1	35	-0.1875	72.06		0	1	35	-0.154167	70.66		0	1	35	38.5992	72.01		0	1	35	35.6592	72.11		0	1	35	36.4158	72.06		0	1	35	36.6592	72.04		0	1	35	35.7958	72.09		0	1	35	35.1525
rno-miR-190a-5p	33.5025			0	0	33.5025	32.9525			0	0	32.9525	34.4558			0	0	34.4558	34.1192			0	0	34.1192	34.6092			0	0	34.6092	35.9358			0	1	35	37.1692			0	1	35	33.9558			0	0	33.9558	36.1025
rno-miR-296-5p	34.6525	70.86		0	0	34.6525	33.8525	70.89		0	0	33.8525	33.5258	70.88		0	0	33.5258	32.3392	70.83		0	0	32.3392	30.7792	70.96		0	0	30.7792	31.3058	70.92		0	0	31.3058	32.3892	70.83		0	0	32.3892	32.0358	70.91		0	0	32.0358	31.8925
mmu-miR-302c-3p	-1			0	1	35	-0.1875			0	1	35	-0.154167			0	1	35	-0.0808333			0	1	35	0.389167			0	1	35	0.145833			0	1	35	0.309167			0	1	35	0.0858333			0	1	35	-0.1075
rno-miR-449a-5p	-1			0	1	35	-0.1875			0	1	35	35.8158	70.20		0	1	35	35.3892	70.17		0	1	35	34.2092	70.22		0	0	34.2092	0.145833			0	1	35	34.7592	70.18		0	0	34.7592	35.6058	70.18		0	1	35	32.6925
rno-miR-324-5p	29.8025	73.73		0	0	29.8025	29.4825	73.77		0	0	29.4825	30.1558	73.72		0	0	30.1558	29.0692	73.72		0	0	29.0692	28.4292	73.78		0	0	28.4292	28.9458	73.77		0	0	28.9458	30.1792	73.72		0	0	30.1792	29.5058	73.72		0	0	29.5058	28.3425
mmu-miR-667-3p	-1			0	1	35	-0.1875			0	1	35	-0.154167	73.78		0	1	35	-0.0808333			0	1	35	0.389167	79.78		0	1	35	0.145833	73.71		0	1	35	0.309167			0	1	35	41.0458	73.18		0	1	35	36.8625
rno-miR-490-3p	30.7425	70.89		0	0	30.7425	31.3825	70.91		0	0	31.3825	30.9158	70.89		0	0	30.9158	31.4192	70.87		0	0	31.4192	32.3292	70.94		0	0	32.3292	32.2058	70.93		0	0	32.2058	32.2292	70.91		0	0	32.2292	32.1858	70.92		0	0	32.1858	31.6025
mmu-miR-679-5p	-1			0	1	35	-0.1875			0	1	35	-0.154167			0	1	35	-0.0808333	72.65		0	1	35	0.389167			0	1	35	0.145833			0	1	35	0.309167			0	1	35	0.0858333			0	1	35	-0.1075
mmu-miR-684	-1			0	1	35	-0.1875			0	1	35	38.4458	74.20		0	1	35	36.5092	74.07		0	1	35	0.389167	74.74	78.01	1	1	NA	0.145833	75.24		0	1	35	0.309167	72.13		0	1	35	0.0858333			0	1	35	-0.1075
mmu-miR-742-3p	39.6525	72.45		0	1	35	39.7625	73.74		0	1	35	-0.154167	75.09		0	1	35	40.7092	74.77		0	1	35	38.1692	74.15		0	1	35	37.2658	72.88		0	1	35	0.309167	74.75		0	1	35	41.1658	75.14	79.00	1	1	NA	38.6425
rno-miR-206-3p	37.6225	69.80		0	1	35	37.9125	69.92		0	1	35	37.3858	73.55		0	1	35	39.7992	70.00		0	1	35	40.1492	70.07		0	1	35	0.145833			0	1	35	0.309167	70.23		0	1	35	0.0858333	70.16		0	1	35	38.2425
rno-miR-143-3p	30.0125	70.97		0	0	30.0125	30.3225	70.99		0	0	30.3225	30.5658	70.97		0	0	30.5658	31.3592	70.96		0	0	31.3592	30.3092	71.02		0	0	30.3092	30.4058	71.00		0	0	30.4058	31.2392	70.99		0	0	31.2392	30.9858	71.00		0	0	30.9858	30.5625
rno-let-7a-5p	24.2825			0	0	24.2825	24.3425			0	0	24.3425	24.3858			0	0	24.3858	25.3092			0	0	25.3092	24.4192			0	0	24.4192	24.6758			0	0	24.6758	25.7692			0	0	25.7692	25.1158			0	0	25.1158	25.0025
mmu-miR-290-3p	-1			0	1	35	-0.1875	73.69		0	1	35	-0.154167			0	1	35	38.0992	73.19		0	1	35	38.3392	73.15		0	1	35	0.145833			0	1	35	36.9792	72.51		0	1	35	0.0858333	70.67	74.45	1	1	NA	36.9425
rno-miR-292-5p	-1			0	1	35	-0.1875			0	1	35	-0.154167			0	1	35	-0.0808333			0	1	35	0.389167			0	1	35	0.145833			0	1	35	0.309167			0	1	35	0.0858333			0	1	35	-0.1075
rno-miR-339-3p	30.6425	71.79		0	0	30.6425	31.1325	71.81		0	0	31.1325	31.5558	71.69		0	0	31.5558	31.5192	71.76		0	0	31.5192	30.4192	71.86		0	0	30.4192	31.2358	71.81		0	0	31.2358	31.5492	71.81		0	0	31.5492	30.2458	71.83		0	0	30.2458	30.2725
rno-miR-329-3p	-1			0	1	35	-0.1875			0	1	35	-0.154167			0	1	35	-0.0808333			0	1	35	0.389167	74.38		0	1	35	0.145833			0	1	35	0.309167	72.70		0	1	35	0.0858333			0	1	35	-0.1075
rno-miR-421-5p	33.6925	70.37		0	0	33.6925	36.0525	70.48		0	1	35	34.3758	70.38		0	0	34.3758	34.6392	70.40		0	0	34.6392	36.1492	70.47		0	1	35	34.9658	70.43		0	0	34.9658	35.0092	70.41		0	1	35	34.5958	70.43		0	0	34.5958	35.6125
mmu-miR-346-5p	-1			0	1	35	-0.1875	70.33	76.11	1	1	NA	-0.154167	77.00		0	1	35	-0.0808333			0	1	35	0.389167			0	1	35	0.145833			0	1	35	0.309167	70.27		0	1	35	0.0858333			0	1	35	-0.1075
rno-miR-598-5p	-1			0	1	35	-0.1875	80.98		0	1	35	-0.154167			0	1	35	-0.0808333			0	1	35	0.389167			0	1	35	0.145833	72.59		0	1	35	0.309167			0	1	35	0.0858333			0	1	35	-0.1075
mmu-miR-380-3p	-1			0	1	35	-0.1875			0	1	35	-0.154167			0	1	35	-0.0808333			0	1	35	0.389167			0	1	35	0.145833			0	1	35	0.309167			0	1	35	0.0858333			0	1	35	-0.1075
rno-miR-34b-5p	29.5425	70.32		0	0	29.5425	29.9325	70.40		0	0	29.9325	29.7558	70.31		0	0	29.7558	31.5092	70.34		0	0	31.5092	30.1692	70.40		0	0	30.1692	29.9058	70.35		0	0	29.9058	30.5492	70.38		0	0	30.5492	29.9558	70.37		0	0	29.9558	29.3025
mmu-miR-434-5p	-1			0	1	35	-0.1875			0	1	35	39.3558	72.33		0	1	35	35.4992	71.09		0	1	35	0.389167			0	1	35	0.145833			0	1	35	0.309167			0	1	35	0.0858333			0	1	35	-0.1075
rno-miR-542-5p	34.7425	70.39		0	0	34.7425	-0.1875			0	1	35	-0.154167			0	1	35	-0.0808333			0	1	35	0.389167			0	1	35	0.145833			0	1	35	35.3992	70.43		0	1	35	0.0858333			0	1	35	-0.1075
mmu-miR-467a-5p	-1			0	1	35	-0.1875			0	1	35	-0.154167			0	1	35	-0.0808333			0	1	35	0.389167			0	1	35	0.145833			0	1	35	0.309167			0	1	35	0.0858333			0	1	35	-0.1075
rno-miR-340-3p	34.8025	71.11		0	0	34.8025	35.3125	71.19		0	1	35	33.9058	71.12		0	0	33.9058	-0.0808333			0	1	35	0.389167			0	1	35	0.145833			0	1	35	0.309167			0	1	35	0.0858333			0	1	35	-0.1075
mmu-miR-489-3p	-1	70.75		0	1	35	-0.1875			0	1	35	37.8558	70.35		0	1	35	39.1392	70.50		0	1	35	0.389167	71.01		0	1	35	40.6758	70.65		0	1	35	0.309167	70.86		0	1	35	0.0858333			0	1	35	-0.1075
mmu-miR-465c-5p	40.2325	75.46		0	1	35	-0.1875	73.12		0	1	35	-0.154167	75.66		0	1	35	37.4292	75.36		0	1	35	0.389167	75.61	81.19	1	1	NA	40.1858	75.50		0	1	35	0.309167			0	1	35	0.0858333			0	1	35	38.8425
mmu-miR-540-3p	-1			0	1	35	-0.1875	71.90		0	1	35	38.8558	71.42		0	1	35	-0.0808333			0	1	35	0.389167	74.19		0	1	35	0.145833	71.84		0	1	35	0.309167			0	1	35	0.0858333	71.67		0	1	35	36.9225
rno-miR-139-5p	30.9425	70.90		0	0	30.9425	30.9125	70.91		0	0	30.9125	31.2958	70.90		0	0	31.2958	33.2992	70.93		0	0	33.2992	31.4792	70.93		0	0	31.4792	32.1858	70.94		0	0	32.1858	34.8692	70.98		0	0	34.8692	32.9158	70.97		0	0	32.9158	33.2725
rno-miR-199a-5p	-1	70.13		0	1	35	-0.1875			0	1	35	-0.154167			0	1	35	35.0892			0	1	35	0.389167			0	1	35	35.3158			0	1	35	0.309167	70.21		0	1	35	0.0858333			0	1	35	-0.1075
mmu-miR-551b-3p	-1			0	1	35	-0.1875			0	1	35	-0.154167			0	1	35	-0.0808333			0	1	35	0.389167			0	1	35	0.145833			0	1	35	0.309167			0	1	35	0.0858333			0	1	35	35.5025
rno-miR-99a-5p	29.6025	73.55		0	0	29.6025	29.8325	73.65		0	0	29.8325	29.7958	73.62		0	0	29.7958	30.0692	73.61		0	0	30.0692	29.4692	73.67		0	0	29.4692	29.8458	73.67		0	0	29.8458	30.5092	73.64		0	0	30.5092	29.5158	73.62		0	0	29.5158	29.3025
rno-miR-135b-5p	36.5525			0	1	35	36.5925			0	1	35	36.2858			0	1	35	36.0992			0	1	35	34.9392			0	0	34.9392	35.1458			0	1	35	37.2092			0	1	35	36.8058			0	1	35	35.4825
rno-miR-222-3p	-1	70.65		0	1	35	-0.1875	70.81		0	1	35	40.0958	70.61		0	1	35	40.0092	70.56		0	1	35	0.389167	70.91		0	1	35	0.145833	70.86		0	1	35	39.3392	70.53		0	1	35	0.0858333	70.86		0	1	35	40.8425
rno-miR-216a-5p	30.3925	71.71		0	0	30.3925	30.5325	71.69		0	0	30.5325	30.3058	71.61		0	0	30.3058	34.8992	71.38		0	0	34.8992	34.1792	71.56		0	0	34.1792	33.1258	71.65		0	0	33.1258	34.0992	71.51		0	0	34.0992	33.9458	72.04		0	0	33.9458	32.9225
rno-miR-184	40.0825	70.79		0	1	35	-0.1875			0	1	35	-0.154167			0	1	35	-0.0808333	73.45	79.90	1	1	NA	0.389167			0	1	35	0.145833			0	1	35	0.309167			0	1	35	40.7558	70.56	79.49	1	1	NA	-0.1075
rno-miR-18a-5p	30.2025	74.17		0	0	30.2025	30.4125	74.22		0	0	30.4125	30.0058	74.19		0	0	30.0058	31.8192	74.15		0	0	31.8192	30.3292	74.20		0	0	30.3292	31.2858	74.21		0	0	31.2858	30.9292	74.18		0	0	30.9292	30.2558	74.20		0	0	30.2558	29.9325
rno-miR-98-5p	29.0725	69.67		0	0	29.0725	28.9025	69.74		0	0	28.9025	29.0758	69.72		0	0	29.0758	29.8392	69.68		0	0	29.8392	29.1292	69.74		0	0	29.1292	29.1758	69.73		0	0	29.1758	30.5492	69.72		0	0	30.5492	29.6758	69.72		0	0	29.6758	29.4925
mmu-miR-223-3p	-1			0	1	35	-0.1875			0	1	35	-0.154167			0	1	35	35.2192	71.88		0	1	35	0.389167			0	1	35	0.145833			0	1	35	0.309167			0	1	35	0.0858333			0	1	35	-0.1075
rno-miR-29b-3p	28.5125	70.62		0	0	28.5125	28.6925	70.68		0	0	28.6925	28.6758	70.69		0	0	28.6758	27.9292	70.65		0	0	27.9292	27.5892	70.70		0	0	27.5892	27.5558	70.68		0	0	27.5558	28.7392	70.69		0	0	28.7392	27.6158	70.69		0	0	27.6158	27.2325
mmu-miR-193b-3p	27.6825	72.12		0	0	27.6825	27.9425	72.17		0	0	27.9425	27.8358	72.16		0	0	27.8358	28.2592	72.10		0	0	28.2592	27.4692	72.17		0	0	27.4692	27.6658	72.14		0	0	27.6658	27.6892	72.13		0	0	27.6892	27.1758	72.18		0	0	27.1758	26.8325
mmu-miR-338-3p	34.2425	70.75		0	0	34.2425	33.4825	70.78		0	0	33.4825	33.4958	70.76		0	0	33.4958	33.5692	70.74		0	0	33.5692	32.0492	70.76		0	0	32.0492	32.1658	70.75		0	0	32.1658	33.6692	70.75		0	0	33.6692	32.7758	70.76		0	0	32.7758	32.6725
rno-miR-153-3p	29.6425	70.37		0	0	29.6425	29.4625	70.42		0	0	29.4625	30.0958	70.43		0	0	30.0958	28.6692	70.37		0	0	28.6692	28.3192	70.42		0	0	28.3192	28.4158	70.40		0	0	28.4158	29.7792	70.39		0	0	29.7792	29.0158	70.41		0	0	29.0158	28.3425
mmu-miR-367-3p	-1			0	1	35	-0.1875			0	1	35	-0.154167			0	1	35	37.0592	74.76	78.03	1	1	NA	0.389167			0	1	35	0.145833			0	1	35	0.309167	72.42		0	1	35	0.0858333			0	1	35	-0.1075
rno-miR-455-5p	35.4925	70.34		0	1	35	35.5325	70.41		0	1	35	34.5958	70.38		0	0	34.5958	35.7292	70.38		0	1	35	34.5292	70.38		0	0	34.5292	33.7758	70.34		0	0	33.7758	35.4192	70.37		0	1	35	34.0758	70.39		0	0	34.0758	35.8425
rno-miR-322-5p	36.0925	70.88		0	1	35	34.8425	70.88		0	0	34.8425	-0.154167			0	1	35	36.3192	70.90		0	1	35	33.2192	70.85		0	0	33.2192	32.6558	70.83		0	0	32.6558	0.309167			0	1	35	34.9858	70.88		0	0	34.9858	34.7225
rno-miR-196a-5p	-1			0	1	35	-0.1875			0	1	35	-0.154167			0	1	35	-0.0808333			0	1	35	0.389167	70.61		0	1	35	0.145833	70.42		0	1	35	0.309167			0	1	35	0.0858333	70.48		0	1	35	-0.1075
rno-miR-27a-3p	31.1125	70.41		0	0	31.1125	31.0125	70.48		0	0	31.0125	31.7158	70.48		0	0	31.7158	31.1692	70.44		0	0	31.1692	29.9892	70.45		0	0	29.9892	30.7058	70.47		0	0	30.7058	31.9492	70.46		0	0	31.9492	31.3558	70.48		0	0	31.3558	29.9525
mmu-miR-105	-1			0	1	35	-0.1875			0	1	35	-0.154167			0	1	35	-0.0808333			0	1	35	0.389167			0	1	35	0.145833			0	1	35	0.309167			0	1	35	0.0858333			0	1	35	-0.1075
rno-miR-31a-5p	25.7025	71.06		0	0	25.7025	25.5825	71.07		0	0	25.5825	25.7258	71.12		0	0	25.7258	24.7292	71.05		0	0	24.7292	24.1992	71.13		0	0	24.1992	24.7058	71.11		0	0	24.7058	25.8292	71.08		0	0	25.8292	25.1258	71.11		0	0	25.1258	24.6825
mmu-miR-200c-3p	23.8525	70.36		0	0	23.8525	23.9125	70.36		0	0	23.9125	23.8058	70.37		0	0	23.8058	-0.0808333			0	1	35	35.8792	70.40		0	1	35	0.145833			0	1	35	34.8192	70.34		0	0	34.8192	35.1558	70.41		0	1	35	-0.1075
rno-miR-34a-5p	25.7825	74.33		0	0	25.7825	25.8325	74.40		0	0	25.8325	25.9358	74.37		0	0	25.9358	28.2392	74.32		0	0	28.2392	27.6092	74.36		0	0	27.6092	28.2758	74.38		0	0	28.2758	29.4692	74.31		0	0	29.4692	28.6558	74.34		0	0	28.6558	27.8925
rno-miR-668	-1	73.21		0	1	35	-0.1875	75.66		0	1	35	-0.154167			0	1	35	-0.0808333			0	1	35	0.389167	73.70		0	1	35	0.145833			0	1	35	0.309167			0	1	35	0.0858333			0	1	35	-0.1075
Blank (H2O)	-1			0	1	35	-0.1875			0	1	35	-0.154167			0	1	35	-0.0808333			0	1	35	0.389167			0	1	35	0.145833			0	1	35	0.309167			0	1	35	0.0858333			0	1	35	-0.1075
mmu-miR-680	-1			0	1	35	-0.1875	74.76		0	1	35	-0.154167			0	1	35	-0.0808333			0	1	35	0.389167			0	1	35	0.145833	75.90		0	1	35	0.309167	72.05		0	1	35	0.0858333			0	1	35	-0.1075
UniSp2	24.9425	70.85		0	0	24.9425	24.8025	70.84		0	0	24.8025	25.1358	70.88		0	0	25.1358	27.8092	70.76		0	0	27.8092	27.3692	70.86		0	0	27.3692	27.5958	70.85		0	0	27.5958	27.1392	70.85		0	0	27.1392	26.3358	70.86		0	0	26.3358	25.5225
mmu-miR-743b-5p	-1			0	1	35	-0.1875			0	1	35	-0.154167			0	1	35	-0.0808333			0	1	35	0.389167			0	1	35	0.145833			0	1	35	0.309167			0	1	35	0.0858333			0	1	35	-0.1075
UniSp4	31.0425	69.95		0	0	31.0425	30.5225	70.01		0	0	30.5225	31.5858	70.04		0	0	31.5858	33.8592	69.72	75.17	1	0	NA	32.4892	69.70	75.04	1	0	NA	32.2958	69.61	75.12	1	0	NA	32.1792	69.91	75.36	1	0	NA	31.9858	69.87	75.22	1	0	NA	32.0125
rno-miR-146b-5p	29.9425	70.12		0	0	29.9425	30.3925	70.19		0	0	30.3925	30.2558	70.18		0	0	30.2558	30.9892	70.13		0	0	30.9892	30.1992	70.19		0	0	30.1992	30.1458	70.17		0	0	30.1458	30.3892	70.18		0	0	30.3892	30.3258	70.17		0	0	30.3258	29.9425
UniSp5	-1			0	1	35	35.0625	70.50		0	1	35	-0.154167			0	1	35	-0.0808333	75.13		0	1	35	0.389167			0	1	35	0.145833			0	1	35	0.309167			0	1	35	0.0858333			0	1	35	35.5225
rno-miR-369-3p	-1			0	1	35	-0.1875			0	1	35	-0.154167			0	1	35	-0.0808333			0	1	35	0.389167			0	1	35	0.145833			0	1	35	0.309167			0	1	35	0.0858333			0	1	35	-0.1075
UniSp6	20.9025			0	0	20.9025	20.7725			0	0	20.7725	20.6558			0	0	20.6558	21.0292			0	0	21.0292	20.8392			0	0	20.8392	20.6558			0	0	20.6558	21.1292			0	0	21.1292	20.8458			0	0	20.8458	20.5625
rno-miR-345-5p	29.9725	71.09		0	0	29.9725	30.2225	71.09		0	0	30.2225	30.2758	71.12		0	0	30.2758	29.7692	71.06		0	0	29.7692	29.1092	71.15		0	0	29.1092	29.2658	71.13		0	0	29.2658	30.7292	71.12		0	0	30.7292	29.7658	71.11		0	0	29.7658	29.1425
cel-miR-39-3p	25.6425	70.23		0	0	25.6425	25.7225	70.31		0	0	25.7225	25.4858	70.29		0	0	25.4858	25.7092	70.26		0	0	25.7092	25.8892	70.29		0	0	25.8892	25.7458	70.28		0	0	25.7458	25.9492	70.28		0	0	25.9492	25.5058	70.28		0	0	25.5058	25.4025
rno-miR-450a-5p	35.6125	70.26		0	1	35	-0.1875			0	1	35	-0.154167			0	1	35	37.0392	70.36		0	1	35	38.3992	70.48		0	1	35	36.9658	70.40		0	1	35	36.2092	70.31		0	1	35	36.2558	70.35		0	1	35	36.2925
rno-miR-103-3p	26.0925	70.16		0	0	26.0925	26.3025	70.27		0	0	26.3025	26.2958	70.27		0	0	26.2958	26.1392	70.22		0	0	26.1392	25.3892	70.27		0	0	25.3892	25.7658	70.21		0	0	25.7658	26.5592	70.26		0	0	26.5592	25.9758	70.20		0	0	25.9758	25.6925
mmu-miR-1b-5p	-1	71.54		0	1	35	-0.1875	71.68		0	1	35	-0.154167	71.60		0	1	35	-0.0808333	71.61		0	1	35	0.389167	71.64		0	1	35	0.145833	71.60		0	1	35	0.309167	71.61		0	1	35	0.0858333	71.58		0	1	35	-0.1075
rno-miR-191a-5p	27.0225	70.74		0	0	27.0225	27.3225	70.77		0	0	27.3225	27.3958	70.77		0	0	27.3958	27.5792	70.72		0	0	27.5792	26.5892	70.78		0	0	26.5892	26.9958	70.78		0	0	26.9958	27.3692	70.77		0	0	27.3692	26.8158	70.78		0	0	26.8158	26.6425
mmu-miR-294-3p	-1			0	1	35	-0.1875			0	1	35	-0.154167			0	1	35	-0.0808333			0	1	35	0.389167			0	1	35	0.145833			0	1	35	0.309167			0	1	35	0.0858333			0	1	35	-0.1075
rno-miR-423-3p	28.0625	72.52		0	0	28.0625	28.2525	72.59		0	0	28.2525	28.2058	72.57		0	0	28.2058	28.4492	72.51		0	0	28.4492	27.4192	72.59		0	0	27.4192	28.1058	72.56		0	0	28.1058	29.0892	72.55		0	0	29.0892	27.9558	72.56		0	0	27.9558	27.9625
mmu-miR-758-3p	35.4325	70.59	80.38	1	1	NA	33.6625	70.57	80.42	1	0	NA	32.9058	70.17	74.64	1	0	NA	33.0092	74.52		0	0	33.0092	34.4992	70.66	77.53	1	0	NA	36.9858	71.07		0	1	35	37.6992	80.24		0	1	35	33.6858	70.60	79.27	1	0	NA	32.9025
RNU1A1	18.1125	77.58		0	0	18.1125	18.9625	77.63		0	0	18.9625	19.3458	77.61		0	0	19.3458	18.5092	77.57		0	0	18.5092	19.5292	77.65		0	0	19.5292	20.0858	77.64		0	0	20.0858	20.9392	77.63		0	0	20.9392	19.8758	77.63		0	0	19.8758	18.6225
rno-miR-628	-1			0	1	35	-0.1875			0	1	35	-0.154167			0	1	35	-0.0808333			0	1	35	0.389167			0	1	35	0.145833			0	1	35	0.309167			0	1	35	0.0858333			0	1	35	-0.1075
RNU5G	21.3625	71.64		0	0	21.3625	21.7025	71.68		0	0	21.7025	21.9358	71.67		0	0	21.9358	21.6992	71.62		0	0	21.6992	21.6192	71.67		0	0	21.6192	22.2058	71.68		0	0	22.2058	22.7492	71.64		0	0	22.7492	22.2358	71.67		0	0	22.2358	21.4725
mmu-miR-466d-3p	37.1325	72.22		0	1	35	38.9425	72.20	77.88	1	1	NA	40.0758	70.77		0	1	35	-0.0808333			0	1	35	40.0592	74.36		0	1	35	0.145833	72.16	77.59	1	1	NA	40.8292	77.88		0	1	35	39.8758	71.88		0	1	35	-0.1075
U6 snRNA	22.0225	78.97		0	0	22.0225	22.2625	79.02		0	0	22.2625	22.8058	79.00		0	0	22.8058	22.9492	78.97		0	0	22.9492	22.9892	79.02		0	0	22.9892	23.3958	79.01		0	0	23.3958	23.8892	78.96		0	0	23.8892	23.3758	78.99		0	0	23.3758	22.5025
rno-miR-410-3p	-1			0	1	35	-0.1875	71.80	78.53	1	1	NA	-0.154167			0	1	35	-0.0808333			0	1	35	38.1592	75.56	81.77	1	1	NA	0.145833			0	1	35	0.309167			0	1	35	0.0858333			0	1	35	-0.1075
rno-miR-141-3p	25.7125	70.30		0	0	25.7125	25.6825	70.34		0	0	25.6825	25.7658	70.35		0	0	25.7658	36.8192	70.36		0	1	35	0.389167			0	1	35	0.145833			0	1	35	0.309167			0	1	35	0.0858333			0	1	35	38.4725
rno-miR-194-5p	27.1225	70.52		0	0	27.1225	27.3025	70.59		0	0	27.3025	27.1058	70.59		0	0	27.1058	29.1092	70.56		0	0	29.1092	28.1892	70.59		0	0	28.1892	28.5458	70.58		0	0	28.5458	28.9592	70.57		0	0	28.9592	28.2558	70.59		0	0	28.2558	27.9725
rno-miR-181b-5p	32.9525	74.68		0	0	32.9525	32.3625	74.75		0	0	32.3625	32.3658	74.71		0	0	32.3658	36.8192	74.73		0	1	35	35.5192	74.77		0	1	35	36.0758	74.77		0	1	35	38.2292	74.78		0	1	35	0.0858333			0	1	35	38.3925
mmu-miR-202-3p	-1			0	1	35	-0.1875			0	1	35	-0.154167	71.74		0	1	35	-0.0808333			0	1	35	0.389167			0	1	35	40.7858	71.78		0	1	35	41.0892	71.44		0	1	35	0.0858333	80.35		0	1	35	39.8225
mmu-miR-146b-5p	33.4125			0	0	33.4125	33.7025			0	0	33.7025	33.5358			0	0	33.5358	34.1392			0	0	34.1392	32.6592			0	0	32.6592	33.4158			0	0	33.4158	34.7592			0	0	34.7592	34.1058			0	0	34.1058	33.7225
rno-miR-382-5p	-1			0	1	35	-0.1875			0	1	35	-0.154167			0	1	35	-0.0808333			0	1	35	37.9192	71.40		0	1	35	0.145833			0	1	35	0.309167			0	1	35	0.0858333			0	1	35	-0.1075
mmu-miR-421-3p	32.9325	72.51		0	0	32.9325	32.5525	72.54		0	0	32.5525	33.4258	72.51		0	0	33.4258	34.3792	72.47		0	0	34.3792	33.1892	72.53		0	0	33.1892	34.1258	72.51		0	0	34.1258	33.1292	72.49		0	0	33.1292	32.7558	72.53		0	0	32.7558	32.4525
mmu-miR-532-5p	33.8525	69.81		0	0	33.8525	34.5325	69.91		0	0	34.5325	34.0058	69.87		0	0	34.0058	34.0292	69.82		0	0	34.0292	34.3992	69.88		0	0	34.3992	35.2258	69.90		0	1	35	34.8592	69.87		0	0	34.8592	33.7958	69.86		0	0	33.7958	32.9525
mmu-miR-200b-3p	34.9625	73.15		0	0	34.9625	34.7125	73.22		0	0	34.7125	34.3858	73.19		0	0	34.3858	39.6592	73.17		0	1	35	38.4592	73.34		0	1	35	38.1658	73.22		0	1	35	39.8392	73.20		0	1	35	38.5658	73.22		0	1	35	41.0825
rno-miR-24-3p	26.3825	75.10		0	0	26.3825	26.2925	75.15		0	0	26.2925	26.3658	75.11		0	0	26.3658	26.1292	75.09		0	0	26.1292	25.2692	75.14		0	0	25.2692	25.5958	75.14		0	0	25.5958	26.4792	75.12		0	0	26.4792	25.9158	75.14		0	0	25.9158	25.7225
rno-miR-181c-5p	31.0925	71.43		0	0	31.0925	31.6425	71.49		0	0	31.6425	31.5258	71.48		0	0	31.5258	31.6292	71.44		0	0	31.6292	31.0292	71.47		0	0	31.0292	31.2058	71.48		0	0	31.2058	33.5392	71.46		0	0	33.5392	32.7658	71.50		0	0	32.7658	31.6425
mmu-miR-302d-3p	-1			0	1	35	-0.1875			0	1	35	-0.154167			0	1	35	-0.0808333			0	1	35	0.389167			0	1	35	0.145833			0	1	35	0.309167			0	1	35	0.0858333			0	1	35	-0.1075
rno-miR-142-5p	38.9125	70.08		0	1	35	-0.1875			0	1	35	-0.154167	70.22		0	1	35	35.0192	69.84		0	1	35	36.0092	69.93		0	1	35	35.2358	69.87		0	1	35	0.309167			0	1	35	37.1158	69.97		0	1	35	36.1125
rno-miR-125a-5p	25.9625	69.80		0	0	25.9625	25.9125	69.90		0	0	25.9125	25.9158	69.86		0	0	25.9158	26.7092	69.83		0	0	26.7092	25.9092	69.90		0	0	25.9092	26.3758	69.87		0	0	26.3758	27.4092	69.87		0	0	27.4092	26.5658	69.87		0	0	26.5658	26.0925
rno-miR-101a-3p	30.0025	71.06		0	0	30.0025	30.0425	71.10		0	0	30.0425	30.3858	71.07		0	0	30.3858	28.3892	71.05		0	0	28.3892	27.8292	71.11		0	0	27.8292	28.2458	71.09		0	0	28.2458	29.0992	71.07		0	0	29.0992	28.2558	71.10		0	0	28.2558	27.7625
rno-miR-328a-3p	30.1325	74.43		0	0	30.1325	29.9025	74.49		0	0	29.9025	30.2758	74.45		0	0	30.2758	28.8392	74.42		0	0	28.8392	27.5492	74.49		0	0	27.5492	28.2958	74.48		0	0	28.2958	29.0392	74.45		0	0	29.0392	28.6958	74.47		0	0	28.6958	28.3625
rno-miR-144-3p	-1			0	1	35	-0.1875	70.69		0	1	35	-0.154167			0	1	35	-0.0808333			0	1	35	0.389167			0	1	35	0.145833	70.76		0	1	35	37.8592	70.22		0	1	35	0.0858333			0	1	35	-0.1075
rno-miR-652-3p	27.8825	71.96		0	0	27.8825	28.3025	72.02		0	0	28.3025	28.4258	71.98		0	0	28.4258	28.5992	71.94		0	0	28.5992	27.8592	72.01		0	0	27.8592	28.2258	71.98		0	0	28.2258	29.4792	71.96		0	0	29.4792	29.0458	71.99		0	0	29.0458	28.5325
rno-miR-30b-5p	25.7725	69.69		0	0	25.7725	25.7525	69.78		0	0	25.7525	25.8358	69.75		0	0	25.8358	26.3292	69.71		0	0	26.3292	26.0092	69.76		0	0	26.0092	26.5658	69.76		0	0	26.5658	27.1492	69.74		0	0	27.1492	26.1358	69.75		0	0	26.1358	25.2825
rno-miR-19b-3p	26.1225	69.77		0	0	26.1225	26.4325	69.86		0	0	26.4325	26.5358	69.84		0	0	26.5358	27.0492	69.80		0	0	27.0492	26.5092	69.85		0	0	26.5092	27.2658	69.85		0	0	27.2658	27.5792	69.82		0	0	27.5792	26.9358	69.82		0	0	26.9358	25.7825
rno-miR-10a-5p	39.1725	72.47		0	1	35	37.3325	72.43		0	1	35	-0.154167	72.83		0	1	35	37.8792	72.38		0	1	35	35.9092	72.38		0	1	35	37.2558	72.40		0	1	35	39.3792	72.44		0	1	35	38.9758	72.46		0	1	35	35.4525
rno-miR-145-5p	31.9625	69.94		0	0	31.9625	31.7925	70.02		0	0	31.7925	31.9258	70.00		0	0	31.9258	33.4492	69.98		0	0	33.4492	31.4092	70.00		0	0	31.4092	32.0058	70.00		0	0	32.0058	32.3892	69.98		0	0	32.3892	32.2858	70.00		0	0	32.2858	31.0325
mmu-miR-201-5p	-1			0	1	35	-0.1875			0	1	35	38.2758	75.72		0	1	35	-0.0808333			0	1	35	0.389167			0	1	35	0.145833			0	1	35	0.309167			0	1	35	0.0858333			0	1	35	39.9225
mmu-miR-669a-5p	-1			0	1	35	-0.1875			0	1	35	-0.154167			0	1	35	-0.0808333			0	1	35	0.389167	74.80		0	1	35	0.145833			0	1	35	0.309167			0	1	35	0.0858333	76.47		0	1	35	-0.1075
rno-miR-34c-5p	29.6225	71.27		0	0	29.6225	29.6325	71.31		0	0	29.6325	29.7658	71.30		0	0	29.7658	30.3392	71.26		0	0	30.3392	29.4092	71.32		0	0	29.4092	29.9358	71.31		0	0	29.9358	30.8192	71.28		0	0	30.8192	30.0658	71.30		0	0	30.0658	29.7425
mmu-miR-682	32.7225	70.32	79.82	1	0	NA	31.7925	79.93		0	0	31.7925	33.4658	70.72		0	0	33.4658	33.1492	70.54	79.87	1	0	NA	32.9792	70.77		0	0	32.9792	34.2458	70.50	79.94	1	0	NA	34.3792	79.53		0	0	34.3792	32.7758	70.74	79.97	1	0	NA	31.8425
mmu-miR-423-5p	29.3125	71.05		0	0	29.3125	31.0125	70.39		0	0	31.0125	28.8058	71.12		0	0	28.8058	29.5692	71.00		0	0	29.5692	28.3992	71.12		0	0	28.3992	29.0758	71.14		0	0	29.0758	29.3592	71.11		0	0	29.3592	28.8358	71.10		0	0	28.8358	28.8025
rno-miR-7b	34.7325	69.80		0	0	34.7325	35.7725	69.95		0	1	35	38.0758	70.05		0	1	35	-0.0808333	70.35		0	1	35	37.2092	69.92		0	1	35	0.145833	70.42		0	1	35	40.1792	70.06		0	1	35	38.8958	70.11		0	1	35	37.0125
rno-miR-128-3p	29.3125	70.03		0	0	29.3125	29.4125	70.06		0	0	29.4125	29.9158	70.10		0	0	29.9158	31.2292			0	0	31.2292	28.7992	70.08		0	0	28.7992	29.3958	70.09		0	0	29.3958	29.5492	70.06		0	0	29.5492	29.2258	70.09		0	0	29.2258	28.7425
rno-miR-17-1-3p	30.7625	71.10		0	0	30.7625	30.7225	71.12		0	0	30.7225	30.7358	71.13		0	0	30.7358	31.6692	71.10		0	0	31.6692	30.5992	71.13		0	0	30.5992	30.8558	71.14		0	0	30.8558	31.6492	71.13		0	0	31.6492	30.9658	71.14		0	0	30.9658	30.2725
mmu-miR-136-5p	-1			0	1	35	-0.1875			0	1	35	-0.154167			0	1	35	37.3692	70.58		0	1	35	38.5992	70.62		0	1	35	39.7958	70.72		0	1	35	0.309167			0	1	35	38.1758	70.66		0	1	35	-0.1075
rno-miR-219-1-3p	38.0325	73.41		0	1	35	35.5125	73.44		0	1	35	-0.154167			0	1	35	34.8792	73.37		0	0	34.8792	35.1192	73.35		0	1	35	34.2358	73.44		0	0	34.2358	34.4192	73.39		0	0	34.4192	39.2258	73.49		0	1	35	38.4125
rno-miR-582-5p	35.9025	70.88		0	1	35	36.8825	70.98		0	1	35	-0.154167			0	1	35	-0.0808333			0	1	35	0.389167			0	1	35	0.145833			0	1	35	0.309167			0	1	35	0.0858333			0	1	35	-0.1075
rno-miR-346	-1			0	1	35	36.6325	76.88		0	1	35	-0.154167	71.33		0	1	35	-0.0808333	74.09		0	1	35	39.6592	76.89		0	1	35	0.145833			0	1	35	36.5492	72.78		0	1	35	35.2058	72.88		0	1	35	35.3625
mmu-miR-337-5p	-1			0	1	35	-0.1875			0	1	35	-0.154167			0	1	35	-0.0808333			0	1	35	0.389167			0	1	35	0.145833			0	1	35	0.309167			0	1	35	0.0858333			0	1	35	-0.1075
mmu-miR-291b-5p	-1	71.96		0	1	35	-0.1875	71.44		0	1	35	38.5958	74.58	79.84	1	1	NA	-0.0808333	71.38		0	1	35	0.389167	73.29	76.86	1	1	NA	40.4558	71.27		0	1	35	0.309167	73.06	82.00	1	1	NA	36.1758	79.07		0	1	35	34.7825
mmu-miR-350-3p	30.5525			0	0	30.5525	30.5125			0	0	30.5125	30.3058			0	0	30.3058	29.7092			0	0	29.7092	29.4692			0	0	29.4692	29.8658			0	0	29.8658	30.5092			0	0	30.5092	29.2858			0	0	29.2858	28.9525
rno-miR-196a-3p	-1			0	1	35	-0.1875			0	1	35	-0.154167	71.65		0	1	35	-0.0808333			0	1	35	0.389167			0	1	35	0.145833			0	1	35	0.309167			0	1	35	0.0858333			0	1	35	-0.1075
rno-miR-380-5p	-1			0	1	35	-0.1875			0	1	35	-0.154167			0	1	35	-0.0808333			0	1	35	0.389167			0	1	35	0.145833			0	1	35	0.309167			0	1	35	0.0858333			0	1	35	-0.1075
mmu-miR-295-3p	-1			0	1	35	-0.1875			0	1	35	-0.154167			0	1	35	-0.0808333			0	1	35	0.389167			0	1	35	0.145833			0	1	35	0.309167			0	1	35	0.0858333			0	1	35	-0.1075
mmu-miR-450b-5p	-1			0	1	35	-0.1875			0	1	35	-0.154167			0	1	35	-0.0808333			0	1	35	0.389167			0	1	35	0.145833			0	1	35	0.309167			0	1	35	0.0858333			0	1	35	-0.1075
mmu-miR-883b-5p	-1	72.14		0	1	35	-0.1875			0	1	35	-0.154167			0	1	35	-0.0808333			0	1	35	0.389167	77.03	81.66	1	1	NA	40.1958	76.86	81.40	1	1	NA	0.309167			0	1	35	0.0858333			0	1	35	-0.1075
mmu-miR-467b-5p	-1			0	1	35	-0.1875			0	1	35	-0.154167			0	1	35	-0.0808333			0	1	35	0.389167			0	1	35	0.145833			0	1	35	0.309167			0	1	35	0.0858333			0	1	35	39.9525
rno-miR-711	-1			0	1	35	-0.1875	70.77		0	1	35	-0.154167	71.28		0	1	35	-0.0808333			0	1	35	0.389167			0	1	35	0.145833	70.77		0	1	35	0.309167	70.81		0	1	35	0.0858333			0	1	35	36.7425
rno-miR-497-5p	26.5525	71.06		0	0	26.5525	26.5325	71.08		0	0	26.5325	26.9458	71.10		0	0	26.9458	28.1092	71.03		0	0	28.1092	27.3592	71.14		0	0	27.3592	27.7558	71.08		0	0	27.7558	29.0592	71.05		0	0	29.0592	28.4558	71.11		0	0	28.4558	27.7225
mmu-miR-466d-5p	36.7825	71.28		0	1	35	38.0525	71.63		0	1	35	-0.154167	71.69		0	1	35	-0.0808333	71.76		0	1	35	37.1492	71.36		0	1	35	39.0358	77.07		0	1	35	0.309167	71.71		0	1	35	38.3858	71.42		0	1	35	40.8025
rno-miR-540-5p	-1	73.46		0	1	35	-0.1875	71.13		0	1	35	-0.154167			0	1	35	-0.0808333	71.61		0	1	35	0.389167	71.64		0	1	35	0.145833			0	1	35	0.309167			0	1	35	0.0858333			0	1	35	-0.1075
mmu-miR-200c-5p	32.4483	72.00		0	0	32.4483	33.0183	70.81		0	0	33.0183	33.0383	71.64		0	0	33.0383	0.0316667			0	1	35	0.165			0	1	35	-0.211667			0	1	35	-0.258333			0	1	35	-0.0416667			0	1	35	0.365
rno-miR-30d-3p	30.9583	71.50		0	0	30.9583	30.7983	71.23		0	0	30.7983	31.4783	71.33		0	0	31.4783	31.9617	71.44		0	0	31.9617	31.135	71.56		0	0	31.135	30.8483	71.42		0	0	30.8483	32.4717	71.48		0	0	32.4717	31.2983	71.50		0	0	31.2983	31.565
rno-miR-21-3p	-1	70.76		0	1	35	34.8783	70.97		0	0	34.8783	-0.161667	71.12	77.37	1	1	NA	34.6617	71.11		0	0	34.6617	0.165	72.73	77.87	1	1	NA	-0.211667	70.92		0	1	35	37.7217	71.21		0	1	35	34.2583	71.15		0	0	34.2583	34.435
rno-miR-483-3p	27.2783	70.83		0	0	27.2783	27.0283	70.70		0	0	27.0283	27.4583	70.58		0	0	27.4583	31.8617	70.75		0	0	31.8617	31.165	70.83		0	0	31.165	31.8383	70.60		0	0	31.8383	33.5717	70.68		0	0	33.5717	33.2983	70.72		0	0	33.2983	32.405
mmu-miR-411-3p	33.3483	74.30	79.26	1	0	NA	33.0183	74.43	79.02	1	0	NA	35.1183	74.44	79.18	1	1	NA	34.9617	79.36		0	0	34.9617	33.215	78.97		0	0	33.215	33.7783	79.19		0	0	33.7783	33.4317	78.93		0	0	33.4317	33.0083	78.76		0	0	33.0083	33.725
mmu-miR-15a-3p	-1	71.97		0	1	35	-0.101667	73.39		0	1	35	-0.161667	71.70		0	1	35	36.8617	72.25	76.39	1	1	NA	38.305	72.60		0	1	35	-0.211667			0	1	35	-0.258333			0	1	35	39.1983	71.73		0	1	35	0.365
mmu-let-7g-3p	32.3483	71.24		0	0	32.3483	33.0383	71.07		0	0	33.0383	32.5183	71.05		0	0	32.5183	36.3517	71.26		0	1	35	33.165	71.28		0	0	33.165	37.5683	71.32		0	1	35	36.8417	71.17		0	1	35	35.0583	71.27		0	1	35	33.585
mmu-miR-141-5p	28.7583	71.96		0	0	28.7583	28.6783	71.90		0	0	28.6783	28.7683	71.81		0	0	28.7683	0.0316667	73.80		0	1	35	0.165	73.01		0	1	35	-0.211667			0	1	35	-0.258333	72.23		0	1	35	-0.0416667			0	1	35	0.365
mmu-miR-20b-3p	-1			0	1	35	-0.101667			0	1	35	-0.161667			0	1	35	0.0316667			0	1	35	0.165			0	1	35	37.5983	76.01		0	1	35	-0.258333			0	1	35	-0.0416667			0	1	35	40.395
rno-miR-935	37.1083	72.73		0	1	35	38.9883	72.75		0	1	35	-0.161667	72.72		0	1	35	38.1617	71.93		0	1	35	39.225	72.87		0	1	35	40.0683	72.65		0	1	35	38.8917	72.27		0	1	35	40.3583	72.91		0	1	35	36.235
rno-miR-126a-5p	38.4383	70.60		0	1	35	35.9183	70.60		0	1	35	36.2083	70.33		0	1	35	0.0316667			0	1	35	0.165			0	1	35	-0.211667			0	1	35	-0.258333			0	1	35	-0.0416667			0	1	35	0.365
mmu-miR-466f	39.4583	77.85		0	1	35	35.9483	69.79		0	1	35	35.6183	72.14		0	1	35	38.0017	69.83		0	1	35	38.995	69.86	80.43	1	1	NA	33.9983	69.70		0	0	33.9983	35.3017	73.87		0	1	35	35.1783	72.52	75.54	1	1	NA	33.705
mmu-miR-1306-3p	33.1083	72.38		0	0	33.1083	40.1683	71.35		0	1	35	36.0083	70.97		0	1	35	34.3017	71.13		0	0	34.3017	32.935	71.71		0	0	32.935	32.6783	71.91		0	0	32.6783	32.9317	72.36		0	0	32.9317	33.7483	72.12		0	0	33.7483	38.695
mmu-miR-678	38.4383	74.38	78.70	1	1	NA	-0.101667			0	1	35	-0.161667			0	1	35	0.0316667	72.57		0	1	35	0.165	72.97	76.75	1	1	NA	-0.211667			0	1	35	-0.258333	73.17		0	1	35	37.3083	71.31		0	1	35	0.365
mmu-miR-212-5p	35.1683	70.96		0	1	35	-0.101667			0	1	35	-0.161667			0	1	35	40.8617	71.32		0	1	35	33.355	71.04		0	0	33.355	33.1183	70.89		0	0	33.1183	33.9217	70.95		0	0	33.9217	33.3383	70.98		0	0	33.3383	34.665
rno-miR-463-3p	-1			0	1	35	-0.101667			0	1	35	-0.161667			0	1	35	0.0316667			0	1	35	0.165			0	1	35	-0.211667			0	1	35	39.7417	80.37		0	1	35	-0.0416667			0	1	35	0.365
rno-miR-29b-2-5p	33.2083	70.41		0	0	33.2083	33.2083	70.39		0	0	33.2083	32.0283	70.28		0	0	32.0283	31.9917	69.86		0	0	31.9917	31.185	70.46		0	0	31.185	32.0083	70.43		0	0	32.0083	32.0217	70.43		0	0	32.0217	31.8683	70.41		0	0	31.8683	32.205
mmu-miR-1934-5p	38.1783	72.73	77.61	1	1	NA	-0.101667	75.12	81.18	1	1	NA	-0.161667	74.30	81.57	1	1	NA	35.2517	76.25		0	1	35	40.005	81.36		0	1	35	40.8283	72.65		0	1	35	-0.258333	73.06		0	1	35	36.7383	73.78		0	1	35	41.565
mmu-miR-1954	-1			0	1	35	-0.101667			0	1	35	-0.161667			0	1	35	0.0316667			0	1	35	0.165			0	1	35	-0.211667			0	1	35	-0.258333			0	1	35	-0.0416667			0	1	35	0.365
mmu-miR-673-3p	41.0983	78.05		0	1	35	-0.101667			0	1	35	-0.161667			0	1	35	0.0316667			0	1	35	0.165	72.23		0	1	35	-0.211667			0	1	35	-0.258333			0	1	35	39.8783	79.94		0	1	35	0.365
rno-miR-544-3p	-1			0	1	35	-0.101667			0	1	35	-0.161667			0	1	35	0.0316667	70.76		0	1	35	0.165			0	1	35	-0.211667			0	1	35	-0.258333			0	1	35	-0.0416667			0	1	35	0.365
mmu-miR-669h-5p	-1			0	1	35	-0.101667			0	1	35	-0.161667			0	1	35	0.0316667			0	1	35	0.165			0	1	35	-0.211667			0	1	35	-0.258333			0	1	35	-0.0416667			0	1	35	0.365
mmu-miR-1963	-1			0	1	35	-0.101667			0	1	35	-0.161667			0	1	35	0.0316667	70.60		0	1	35	0.165			0	1	35	-0.211667			0	1	35	-0.258333			0	1	35	35.9183	81.08		0	1	35	0.365
mmu-miR-695	-1			0	1	35	39.9283	80.91		0	1	35	-0.161667			0	1	35	0.0316667			0	1	35	0.165			0	1	35	-0.211667			0	1	35	-0.258333			0	1	35	-0.0416667			0	1	35	0.365
mmu-miR-133a-5p	-1			0	1	35	-0.101667			0	1	35	-0.161667			0	1	35	0.0316667			0	1	35	0.165			0	1	35	-0.211667			0	1	35	-0.258333			0	1	35	-0.0416667			0	1	35	0.365
mmu-miR-448-3p	37.2083	69.91		0	1	35	38.8283	70.03		0	1	35	-0.161667			0	1	35	0.0316667			0	1	35	0.165	73.56		0	1	35	-0.211667	70.24		0	1	35	-0.258333	74.28		0	1	35	-0.0416667			0	1	35	0.365
rno-miR-490-5p	35.0483	69.89		0	1	35	33.4883	69.90		0	0	33.4883	-0.161667			0	1	35	0.0316667			0	1	35	0.165			0	1	35	-0.211667			0	1	35	-0.258333			0	1	35	-0.0416667	71.78		0	1	35	0.365
mmu-miR-344b-3p	-1			0	1	35	-0.101667			0	1	35	-0.161667			0	1	35	0.0316667			0	1	35	0.165			0	1	35	-0.211667			0	1	35	-0.258333			0	1	35	-0.0416667			0	1	35	0.365
mmu-miR-431-3p	-1			0	1	35	-0.101667			0	1	35	-0.161667			0	1	35	0.0316667			0	1	35	0.165			0	1	35	-0.211667			0	1	35	-0.258333			0	1	35	-0.0416667			0	1	35	0.365
rno-miR-23a-5p	39.0983	72.03		0	1	35	34.8683	72.56		0	0	34.8683	37.5583	72.45		0	1	35	35.3117	72.89		0	1	35	34.395			0	0	34.395	39.7083	72.08		0	1	35	37.6217			0	1	35	38.5983	72.14		0	1	35	34.325
mmu-miR-203-5p	-1			0	1	35	-0.101667			0	1	35	-0.161667			0	1	35	0.0316667			0	1	35	0.165			0	1	35	-0.211667			0	1	35	-0.258333			0	1	35	-0.0416667			0	1	35	38.855
mmu-miR-671-5p	32.4083	73.74		0	0	32.4083	32.4983	73.61		0	0	32.4983	34.0283	73.61		0	0	34.0283	33.1117	73.76		0	0	33.1117	32.015	73.78		0	0	32.015	33.8483	73.79		0	0	33.8483	34.9817	73.77		0	0	34.9817	32.8983	73.79		0	0	32.8983	32.525
rno-miR-219-2-3p	-1			0	1	35	-0.101667			0	1	35	-0.161667			0	1	35	0.0316667			0	1	35	37.535	84.02		0	1	35	38.1283	75.98		0	1	35	40.4717	74.57	81.80	1	1	NA	-0.0416667			0	1	35	37.885
mmu-miR-10b-3p	-1			0	1	35	-0.101667			0	1	35	-0.161667			0	1	35	0.0316667			0	1	35	0.165			0	1	35	-0.211667			0	1	35	-0.258333			0	1	35	-0.0416667			0	1	35	35.255
mmu-miR-717	-1			0	1	35	-0.101667			0	1	35	-0.161667			0	1	35	0.0316667			0	1	35	0.165			0	1	35	-0.211667			0	1	35	-0.258333			0	1	35	-0.0416667			0	1	35	0.365
rno-miR-376b-5p	-1			0	1	35	-0.101667			0	1	35	-0.161667			0	1	35	0.0316667			0	1	35	0.165			0	1	35	-0.211667			0	1	35	-0.258333			0	1	35	-0.0416667			0	1	35	0.365
rno-miR-1839-5p	30.8883	70.48		0	0	30.8883	30.5683	70.49		0	0	30.5683	30.3883	70.29		0	0	30.3883	29.9117	70.48		0	0	29.9117	28.485	70.51		0	0	28.485	29.1983	70.47		0	0	29.1983	29.3117	70.47		0	0	29.3117	29.2783	70.47		0	0	29.2783	29.695
mmu-miR-669k-3p	-1			0	1	35	-0.101667			0	1	35	40.0283	71.94		0	1	35	0.0316667			0	1	35	0.165			0	1	35	-0.211667			0	1	35	-0.258333			0	1	35	-0.0416667			0	1	35	0.365
rno-miR-615	-1			0	1	35	-0.101667			0	1	35	-0.161667	73.62	80.25	1	1	NA	0.0316667			0	1	35	0.165			0	1	35	-0.211667			0	1	35	-0.258333			0	1	35	-0.0416667	73.68		0	1	35	0.365
Blank (H2O)	-1			0	1	35	-0.101667			0	1	35	-0.161667			0	1	35	0.0316667			0	1	35	0.165			0	1	35	-0.211667			0	1	35	-0.258333			0	1	35	-0.0416667			0	1	35	0.365
mmu-miR-125b-2-3p	31.8783	70.60		0	0	31.8783	33.1483	70.60		0	0	33.1483	32.4983	70.33		0	0	32.4983	33.2117	70.48		0	0	33.2117	35.325	70.63		0	1	35	-0.211667	73.80	79.81	1	1	NA	33.3617	70.57		0	0	33.3617	34.1483	70.58		0	0	34.1483	33.625
mmu-miR-1193-5p	-1	73.18		0	1	35	-0.101667	73.19		0	1	35	40.8183	72.86		0	1	35	0.0316667			0	1	35	0.165	73.30		0	1	35	-0.211667	73.27		0	1	35	-0.258333			0	1	35	-0.0416667			0	1	35	0.365
mmu-miR-1956	-1	81.80		0	1	35	-0.101667	73.95		0	1	35	-0.161667	75.59		0	1	35	0.0316667	73.24		0	1	35	0.165	70.61		0	1	35	-0.211667			0	1	35	-0.258333	73.31		0	1	35	-0.0416667			0	1	35	0.365
mmu-miR-1953	-1			0	1	35	-0.101667			0	1	35	-0.161667			0	1	35	41.4217	81.07		0	1	35	0.165			0	1	35	-0.211667	73.75		0	1	35	-0.258333			0	1	35	-0.0416667			0	1	35	0.365
rno-miR-653-5p	-1			0	1	35	-0.101667			0	1	35	-0.161667			0	1	35	0.0316667			0	1	35	0.165			0	1	35	-0.211667			0	1	35	-0.258333			0	1	35	-0.0416667			0	1	35	0.365
rno-miR-511-5p	-1			0	1	35	-0.101667	75.60		0	1	35	37.9183	77.73	81.03	1	1	NA	35.9617	80.74		0	1	35	41.055	74.33	81.19	1	1	NA	34.9683	80.85		0	0	34.9683	-0.258333	73.86	81.28	1	1	NA	38.9983	74.37		0	1	35	36.495
mmu-miR-1964-3p	-1	74.06	80.85	1	1	NA	-0.101667	75.32	82.08	1	1	NA	-0.161667			0	1	35	0.0316667			0	1	35	41.535	75.54	81.06	1	1	NA	-0.211667	72.55	84.22	1	1	NA	-0.258333			0	1	35	35.0383	82.55		0	1	35	39.745
mmu-miR-743a-3p	-1	75.27	80.32	1	1	NA	-0.101667			0	1	35	-0.161667			0	1	35	0.0316667			0	1	35	36.185	79.46		0	1	35	-0.211667			0	1	35	38.5317	74.08		0	1	35	-0.0416667			0	1	35	0.365
rno-miR-29a-5p	29.9383	70.84		0	0	29.9383	30.0283	70.83		0	0	30.0283	29.9083	70.71		0	0	29.9083	29.2117	70.86		0	0	29.2117	28.275	70.91		0	0	28.275	28.9883	70.84		0	0	28.9883	29.7917	70.84		0	0	29.7917	29.2683	70.86		0	0	29.2683	28.715
mmu-miR-195a-3p	33.0083	70.65		0	0	33.0083	33.0883	70.63		0	0	33.0883	33.9883	70.49		0	0	33.9883	37.9017	70.72		0	1	35	34.355	70.70		0	0	34.355	39.6283	70.71	77.15	1	1	NA	35.4117	70.66		0	1	35	33.5583	70.63		0	0	33.5583	33.565
rno-miR-140-3p	29.6783	69.96		0	0	29.6783	29.5683	69.94		0	0	29.5683	30.3383	69.81		0	0	30.3383	29.3417	69.99		0	0	29.3417	28.385	70.03		0	0	28.385	28.9283	69.85		0	0	28.9283	29.8717	69.95		0	0	29.8717	29.1583	69.96		0	0	29.1583	29.415
rno-miR-377-5p	-1			0	1	35	-0.101667			0	1	35	-0.161667			0	1	35	0.0316667			0	1	35	0.165			0	1	35	-0.211667			0	1	35	-0.258333			0	1	35	-0.0416667			0	1	35	0.365
rno-miR-31a-3p	29.3183	69.99		0	0	29.3183	29.2083	70.02		0	0	29.2083	29.8783	69.85		0	0	29.8783	28.2517	69.99		0	0	28.2517	27.495	70.06		0	0	27.495	27.8883	69.98		0	0	27.8883	28.5517	70.00		0	0	28.5517	27.8983	70.01		0	0	27.8983	27.425
mmu-miR-322-3p	-1			0	1	35	-0.101667			0	1	35	-0.161667			0	1	35	0.0316667			0	1	35	0.165			0	1	35	-0.211667			0	1	35	-0.258333			0	1	35	-0.0416667			0	1	35	0.365
mmu-miR-709	27.8583	72.39		0	0	27.8583	27.7483	72.38		0	0	27.7483	27.6483	72.23		0	0	27.6483	28.1117	72.39		0	0	28.1117	27.225	72.40		0	0	27.225	27.8883	72.38		0	0	27.8883	27.7617	72.40		0	0	27.7617	27.5883	72.42		0	0	27.5883	27.445
rno-miR-300-5p	-1			0	1	35	-0.101667			0	1	35	-0.161667			0	1	35	0.0316667			0	1	35	0.165			0	1	35	-0.211667			0	1	35	-0.258333			0	1	35	-0.0416667			0	1	35	0.365
rno-miR-130b-5p	30.1683	70.78		0	0	30.1683	29.9183	70.79		0	0	29.9183	29.7883	70.62		0	0	29.7883	29.8117	70.79		0	0	29.8117	28.465	70.80		0	0	28.465	29.0183	70.78		0	0	29.0183	29.5017	70.79		0	0	29.5017	28.6183	70.78		0	0	28.6183	28.465
rno-let-7f-2-3p	33.2183			0	0	33.2183	34.8183			0	0	34.8183	34.0483			0	0	34.0483	34.7017			0	0	34.7017	34.435			0	0	34.435	34.2283			0	0	34.2283	34.9517			0	0	34.9517	33.6783			0	0	33.6783	33.545
rno-miR-204-3p	34.8083	71.32		0	0	34.8083	32.4683	71.31		0	0	32.4683	33.8083	71.11		0	0	33.8083	33.3217	71.32		0	0	33.3217	32.035	71.35		0	0	32.035	32.7583	71.32		0	0	32.7583	33.8017	71.32		0	0	33.8017	33.1983	71.33		0	0	33.1983	33.035
mmu-miR-302a-5p	37.3083	73.89		0	1	35	40.2483	74.13		0	1	35	-0.161667	74.04		0	1	35	0.0316667	74.29		0	1	35	0.165			0	1	35	39.9283	73.98		0	1	35	-0.258333			0	1	35	-0.0416667			0	1	35	0.365
mmu-miR-1896	-1	74.24		0	1	35	40.9883	74.40		0	1	35	-0.161667	75.46	81.56	1	1	NA	0.0316667			0	1	35	0.165			0	1	35	-0.211667	72.75		0	1	35	-0.258333			0	1	35	-0.0416667			0	1	35	0.365
mmu-miR-466j	31.8983	70.64	79.85	1	0	NA	33.0383	72.94	76.40	1	0	NA	33.4083	69.93	80.62	1	0	NA	31.2317	78.61		0	0	31.2317	32.965	71.14	75.23	1	0	NA	35.9083	70.90	74.84	1	1	NA	32.3717	69.91	75.44	1	0	NA	33.6983	71.45		0	0	33.6983	33.355
mmu-miR-327	-1			0	1	35	-0.101667			0	1	35	-0.161667			0	1	35	0.0316667			0	1	35	0.165			0	1	35	-0.211667			0	1	35	-0.258333			0	1	35	-0.0416667			0	1	35	0.365
rno-miR-532-5p	30.2283	70.62		0	0	30.2283	30.5183	70.64		0	0	30.5183	31.0283	70.42		0	0	31.0283	31.3517	70.63		0	0	31.3517	30.365	70.65		0	0	30.365	30.8583	70.62		0	0	30.8583	31.3617	70.62		0	0	31.3617	31.1783	70.62		0	0	31.1783	31.265
rno-miR-218a-2-3p	-1			0	1	35	32.9983	72.29		0	0	32.9983	40.0983	72.28		0	1	35	36.3017	72.32		0	1	35	32.875	72.32		0	0	32.875	32.7383	72.29		0	0	32.7383	36.8217	72.35		0	1	35	34.2983	72.30		0	0	34.2983	33.755
mmu-miR-1936	-1			0	1	35	-0.101667			0	1	35	-0.161667			0	1	35	0.0316667			0	1	35	0.165			0	1	35	-0.211667			0	1	35	-0.258333	73.23	82.18	1	1	NA	-0.0416667			0	1	35	0.365
mmu-miR-1958	-1			0	1	35	-0.101667			0	1	35	-0.161667			0	1	35	0.0316667			0	1	35	0.165			0	1	35	-0.211667			0	1	35	-0.258333			0	1	35	-0.0416667			0	1	35	0.365
rno-miR-1188-5p	-1			0	1	35	38.6283	80.89		0	1	35	-0.161667			0	1	35	0.0316667			0	1	35	0.165	72.03		0	1	35	-0.211667			0	1	35	37.4717	71.69		0	1	35	-0.0416667			0	1	35	35.735
rno-miR-665	34.1283	76.76		0	0	34.1283	41.2683	75.24	86.41	1	1	NA	-0.161667	72.49	82.62	1	1	NA	35.2917	74.48	78.83	1	1	NA	35.335	76.51	86.23	1	1	NA	35.4483	74.70	80.00	1	1	NA	38.8217	76.20		0	1	35	-0.0416667	73.69	84.01	1	1	NA	34.575
mmu-miR-467g	37.3483	72.96		0	1	35	34.8483	80.54		0	0	34.8483	35.7183	70.19	81.43	1	1	NA	39.0817	74.71	81.16	1	1	NA	35.515	72.64		0	1	35	-0.211667	75.84		0	1	35	-0.258333	76.36	81.51	1	1	NA	34.7083	73.19		0	0	34.7083	36.855
mmu-miR-1982.1-3p	41.6283	72.03		0	1	35	-0.101667	70.83		0	1	35	-0.161667	71.25		0	1	35	41.1517	74.99		0	1	35	41.495	72.53		0	1	35	-0.211667	70.68		0	1	35	-0.258333	73.89		0	1	35	-0.0416667	73.74		0	1	35	0.365
rno-miR-759	-1			0	1	35	-0.101667			0	1	35	-0.161667			0	1	35	0.0316667			0	1	35	0.165			0	1	35	-0.211667			0	1	35	-0.258333			0	1	35	-0.0416667			0	1	35	0.365
rno-miR-29c-5p	32.8183			0	0	32.8183	32.1883			0	0	32.1883	32.6783			0	0	32.6783	33.6417			0	0	33.6417	33.375			0	0	33.375	31.6383			0	0	31.6383	33.6817			0	0	33.6817	32.6783			0	0	32.6783	33.255
rno-miR-352	32.0083	70.73		0	0	32.0083	31.8483	70.75		0	0	31.8483	32.5683	70.58		0	0	32.5683	33.1617	70.75		0	0	33.1617	32.375	70.78		0	0	32.375	32.9083	70.75		0	0	32.9083	33.7117	70.75		0	0	33.7117	33.7083	70.75		0	0	33.7083	34.155
rno-miR-135b-3p	35.0083	72.60		0	1	35	-0.101667			0	1	35	35.7083	72.47		0	1	35	0.0316667			0	1	35	0.165			0	1	35	34.8983	72.65		0	0	34.8983	35.6117	72.62		0	1	35	-0.0416667			0	1	35	34.715
mmu-miR-344d-3p	-1			0	1	35	-0.101667			0	1	35	-0.161667			0	1	35	0.0316667			0	1	35	0.165	74.28		0	1	35	-0.211667			0	1	35	-0.258333			0	1	35	-0.0416667			0	1	35	0.365
mmu-miR-33-3p	33.9183	70.13		0	0	33.9183	33.3883	70.14		0	0	33.3883	34.6583	69.97		0	0	34.6583	34.9717	70.18		0	0	34.9717	33.355	70.16		0	0	33.355	34.6383	70.17		0	0	34.6383	34.8817	70.17		0	0	34.8817	34.6883	70.18		0	0	34.6883	35.215
mmu-miR-711	41.0683	75.74		0	1	35	35.7683	75.37		0	1	35	-0.161667	81.64		0	1	35	36.7417	74.39		0	1	35	0.165	78.93		0	1	35	-0.211667	78.56		0	1	35	-0.258333	78.21		0	1	35	37.1983	76.93	81.37	1	1	NA	0.365
rno-miR-532-3p	30.0383	70.96		0	0	30.0383	30.7683	70.98		0	0	30.7683	30.7383	70.80		0	0	30.7383	30.2817	70.95		0	0	30.2817	29.185	71.01		0	0	29.185	30.0083	70.96		0	0	30.0083	30.3817	70.97		0	0	30.3817	30.3283	70.98		0	0	30.3283	30.335
mmu-miR-712-5p	37.2683	72.48		0	1	35	34.6583	72.50		0	0	34.6583	36.8483	72.33		0	1	35	34.3217	72.15	76.18	1	0	NA	35.475	72.53		0	1	35	34.4783	72.64	76.43	1	0	NA	38.1817	72.54		0	1	35	34.2183	72.51		0	0	34.2183	37.315
mmu-miR-654-3p	34.9983	75.27	81.20	1	0	NA	39.2483	70.13		0	1	35	38.4883	70.06		0	1	35	39.7617	70.15		0	1	35	37.485	70.07	78.78	1	1	NA	40.4383	70.37		0	1	35	35.4317	72.49		0	1	35	39.0683	70.31		0	1	35	35.385
mmu-miR-666-3p	-1			0	1	35	-0.101667			0	1	35	-0.161667			0	1	35	0.0316667			0	1	35	0.165			0	1	35	-0.211667			0	1	35	-0.258333			0	1	35	-0.0416667			0	1	35	0.365
rno-miR-322-3p	-1	72.04		0	1	35	35.6683	71.40		0	1	35	35.3783	71.21		0	1	35	0.0316667			0	1	35	0.165			0	1	35	-0.211667			0	1	35	-0.258333	76.13		0	1	35	-0.0416667			0	1	35	0.365
mmu-miR-467d-3p	36.4583	70.34		0	1	35	35.8683	74.73		0	1	35	37.6883	78.76		0	1	35	34.9017	72.78	81.96	1	0	NA	34.295	76.58		0	0	34.295	35.5683	76.06		0	1	35	39.4117	70.13		0	1	35	37.7183	69.98	75.01	1	1	NA	35.315
mmu-miR-1981-5p	-1			0	1	35	-0.101667			0	1	35	-0.161667			0	1	35	0.0316667			0	1	35	0.165			0	1	35	-0.211667			0	1	35	-0.258333			0	1	35	-0.0416667			0	1	35	0.365
mmu-miR-669n	37.9183	71.38		0	1	35	39.2683	71.98		0	1	35	35.9183	71.16		0	1	35	35.7517	72.98		0	1	35	37.305	71.20	77.26	1	1	NA	38.7883	71.45		0	1	35	38.9917	71.81		0	1	35	34.8483	73.93		0	0	34.8483	38.785
mmu-miR-450b-3p	-1			0	1	35	-0.101667			0	1	35	-0.161667			0	1	35	0.0316667			0	1	35	0.165	76.70		0	1	35	-0.211667			0	1	35	-0.258333			0	1	35	-0.0416667			0	1	35	0.365
mmu-miR-1903	-1			0	1	35	-0.101667			0	1	35	-0.161667			0	1	35	0.0316667			0	1	35	41.135	81.95		0	1	35	-0.211667			0	1	35	-0.258333			0	1	35	-0.0416667			0	1	35	41.755
mmu-miR-1839-3p	28.0183	70.88		0	0	28.0183	27.8883	70.91		0	0	27.8883	28.1483	70.72		0	0	28.1483	28.8817	70.88		0	0	28.8817	27.515	70.91		0	0	27.515	28.4983	70.88		0	0	28.4983	28.0317	70.88		0	0	28.0317	28.2383	70.88		0	0	28.2383	27.785
mmu-miR-1198-3p	-1			0	1	35	-0.101667			0	1	35	-0.161667			0	1	35	0.0316667			0	1	35	0.165			0	1	35	-0.211667			0	1	35	-0.258333			0	1	35	-0.0416667			0	1	35	0.365
mmu-miR-706	34.4783	70.72		0	0	34.4783	34.1583	70.55		0	0	34.1583	35.5683	70.52		0	1	35	34.9917	70.74		0	0	34.9917	33.305	70.72		0	0	33.305	34.4683	70.71		0	0	34.4683	33.9117	70.38	78.40	1	0	NA	34.7583	70.59	75.74	1	0	NA	34.665
mmu-miR-686	-1	73.54		0	1	35	-0.101667	73.39		0	1	35	-0.161667	82.77		0	1	35	0.0316667			0	1	35	0.165			0	1	35	-0.211667			0	1	35	-0.258333			0	1	35	-0.0416667			0	1	35	0.365
rno-miR-876	-1			0	1	35	-0.101667			0	1	35	-0.161667	76.43		0	1	35	0.0316667			0	1	35	0.165			0	1	35	-0.211667			0	1	35	-0.258333			0	1	35	-0.0416667			0	1	35	0.365
mmu-miR-466k	36.3683	72.50		0	1	35	-0.101667	71.13		0	1	35	33.5783	71.76	78.70	1	0	NA	34.8817	71.94	75.66	1	0	NA	33.495	73.81	79.16	1	0	NA	33.5683	72.38	78.75	1	0	NA	35.8317	74.07	78.31	1	1	NA	34.6483	75.41		0	0	34.6483	33.765
mmu-miR-290-5p	-1			0	1	35	-0.101667			0	1	35	-0.161667			0	1	35	0.0316667			0	1	35	0.165			0	1	35	-0.211667			0	1	35	-0.258333			0	1	35	-0.0416667			0	1	35	0.365
mmu-miR-876-3p	-1			0	1	35	-0.101667			0	1	35	-0.161667			0	1	35	0.0316667			0	1	35	0.165			0	1	35	-0.211667			0	1	35	-0.258333			0	1	35	-0.0416667			0	1	35	0.365
rno-let-7i-3p	32.4083	70.76		0	0	32.4083	32.7783	70.78		0	0	32.7783	32.6683	70.54		0	0	32.6683	34.8917	70.81		0	0	34.8917	33.875	70.84		0	0	33.875	-0.211667			0	1	35	37.3617	70.90		0	1	35	35.0683	70.82		0	1	35	34.235
mmu-miR-200a-5p	-1			0	1	35	-0.101667			0	1	35	-0.161667			0	1	35	0.0316667			0	1	35	0.165			0	1	35	-0.211667			0	1	35	-0.258333			0	1	35	-0.0416667			0	1	35	36.555
mmu-miR-196b-3p	34.3983	70.67		0	0	34.3983	34.2683	70.69		0	0	34.2683	-0.161667			0	1	35	0.0316667	75.69		0	1	35	34.385	70.72		0	0	34.385	-0.211667			0	1	35	33.7917	70.68		0	0	33.7917	34.3183	70.69		0	0	34.3183	32.685
mmu-miR-7a-1-3p	30.2583	70.55		0	0	30.2583	30.2183	70.58		0	0	30.2183	31.0783	70.42		0	0	31.0783	30.6917	70.59		0	0	30.6917	29.355	70.62		0	0	29.355	30.6483	70.57		0	0	30.6483	29.7717	70.59		0	0	29.7717	29.0383	70.57		0	0	29.0383	29.385
mmu-miR-127-5p	40.1283	79.96		0	1	35	-0.101667			0	1	35	-0.161667	71.32		0	1	35	39.8917	73.51		0	1	35	39.265	74.83	78.75	1	1	NA	34.6283	70.30		0	0	34.6283	39.7917	72.85		0	1	35	-0.0416667	72.09		0	1	35	0.365
rno-miR-708-3p	29.8883	71.31		0	0	29.8883	29.5983	71.31		0	0	29.5983	30.5883	71.17		0	0	30.5883	30.3217	71.32		0	0	30.3217	29.245	71.37		0	0	29.245	29.6983	71.32		0	0	29.6983	30.8517	71.32		0	0	30.8517	29.8183	71.36		0	0	29.8183	30.275
rno-miR-296-3p	33.9083	70.49		0	0	33.9083	35.8383	70.48		0	1	35	35.0483	70.28		0	1	35	35.1017	70.51		0	1	35	32.275	70.55		0	0	32.275	32.1583	70.47		0	0	32.1583	39.6717	70.54		0	1	35	33.2783	70.50		0	0	33.2783	33.575
mmu-miR-721	-1			0	1	35	-0.101667			0	1	35	-0.161667			0	1	35	0.0316667			0	1	35	0.165			0	1	35	-0.211667			0	1	35	-0.258333			0	1	35	-0.0416667			0	1	35	0.365
rno-miR-324-3p	29.7383	72.22		0	0	29.7383	29.1183	72.24		0	0	29.1183	29.4583	72.09		0	0	29.4583	29.5817	72.24		0	0	29.5817	28.685	72.28		0	0	28.685	28.7183	72.27		0	0	28.7183	30.0117	72.23		0	0	30.0117	29.2483	72.25		0	0	29.2483	28.665
mmu-miR-546	38.0383	75.06	78.87	1	1	NA	-0.101667	71.41		0	1	35	35.5683	70.71		0	1	35	38.8817	70.82	75.16	1	1	NA	35.945	70.95		0	1	35	-0.211667	71.23		0	1	35	37.6117	75.18	79.18	1	1	NA	38.8183	74.96	78.91	1	1	NA	34.425
rno-miR-349	-1			0	1	35	-0.101667			0	1	35	-0.161667			0	1	35	0.0316667			0	1	35	0.165	70.22		0	1	35	-0.211667			0	1	35	-0.258333			0	1	35	-0.0416667			0	1	35	0.365
rno-miR-883-3p	-1	75.92		0	1	35	-0.101667			0	1	35	-0.161667			0	1	35	0.0316667			0	1	35	0.165			0	1	35	-0.211667			0	1	35	-0.258333			0	1	35	-0.0416667			0	1	35	0.365
mmu-miR-1983	29.3883			0	0	29.3883	29.8783			0	0	29.8783	30.0083			0	0	30.0083	30.6517			0	0	30.6517	29.215			0	0	29.215	29.9483			0	0	29.9483	29.5217			0	0	29.5217	29.8283			0	0	29.8283	29.355
mmu-miR-763	-1	72.48		0	1	35	-0.101667			0	1	35	-0.161667			0	1	35	0.0316667			0	1	35	0.165			0	1	35	-0.211667			0	1	35	-0.258333			0	1	35	-0.0416667			0	1	35	0.365
mmu-miR-455-3p	30.9883	70.08		0	0	30.9883	30.9383	70.33		0	0	30.9383	31.0683	69.81		0	0	31.0683	30.2017	70.23		0	0	30.2017	28.865	70.08		0	0	28.865	28.9783	70.07		0	0	28.9783	30.9917	70.12		0	0	30.9917	30.3383	70.09		0	0	30.3383	29.815
mmu-miR-1247-5p	35.4583	75.45		0	1	35	38.0383	71.26	75.69	1	1	NA	39.1183	72.26	75.65	1	1	NA	38.3817	72.26		0	1	35	37.785	75.42		0	1	35	35.8783	75.47		0	1	35	39.2317	75.28		0	1	35	39.6183	71.69	75.48	1	1	NA	35.415
mmu-miR-1894-5p	-1	72.44		0	1	35	-0.101667			0	1	35	39.1383	71.86		0	1	35	0.0316667			0	1	35	39.075	70.99		0	1	35	-0.211667			0	1	35	-0.258333	72.36		0	1	35	37.9183	72.00		0	1	35	0.365
mmu-miR-1938	-1			0	1	35	-0.101667			0	1	35	-0.161667			0	1	35	0.0316667			0	1	35	0.165			0	1	35	-0.211667			0	1	35	-0.258333			0	1	35	-0.0416667			0	1	35	0.365
mmu-miR-1960	-1			0	1	35	-0.101667			0	1	35	-0.161667			0	1	35	0.0316667	70.60		0	1	35	0.165			0	1	35	-0.211667	70.75		0	1	35	-0.258333			0	1	35	-0.0416667			0	1	35	0.365
mmu-miR-883a-3p	-1			0	1	35	-0.101667			0	1	35	-0.161667			0	1	35	0.0316667	74.72		0	1	35	0.165	71.75		0	1	35	-0.211667			0	1	35	-0.258333			0	1	35	-0.0416667			0	1	35	0.365
rno-miR-667-3p	33.0283	73.78		0	0	33.0283	32.7183	73.70	78.66	1	0	NA	32.6283	73.16	78.18	1	0	NA	33.1717	73.43	78.56	1	0	NA	31.095	73.82	78.75	1	0	NA	31.8583	72.49	77.59	1	0	NA	31.5417	72.93	77.21	1	0	NA	32.7883	73.52		0	0	32.7883	32.275
mmu-miR-669l-5p	33.3483	72.58		0	0	33.3483	36.7983	74.64	77.42	1	1	NA	39.6383	75.03		0	1	35	36.3317	74.84		0	1	35	38.355	70.68	74.83	1	1	NA	39.5283	74.03		0	1	35	35.9117	70.14	75.46	1	1	NA	36.9283	71.31		0	1	35	36.495
mmu-miR-1982.2-3p	-1			0	1	35	-0.101667			0	1	35	-0.161667			0	1	35	0.0316667			0	1	35	0.165			0	1	35	-0.211667			0	1	35	-0.258333			0	1	35	-0.0416667			0	1	35	0.365
mmu-miR-876-5p	39.1983	79.27		0	1	35	37.7783	79.26		0	1	35	-0.161667			0	1	35	0.0316667			0	1	35	0.165			0	1	35	-0.211667			0	1	35	-0.258333			0	1	35	-0.0416667	82.04		0	1	35	0.365
mmu-miR-491-3p	-1			0	1	35	-0.101667			0	1	35	-0.161667			0	1	35	0.0316667			0	1	35	37.925	73.93		0	1	35	-0.211667			0	1	35	-0.258333			0	1	35	-0.0416667			0	1	35	0.365
rno-miR-216b-5p	34.2383	70.79		0	0	34.2383	34.9683	70.95		0	0	34.9683	36.5083	70.84		0	1	35	0.0316667			0	1	35	0.165	71.48		0	1	35	37.9783	71.06		0	1	35	39.9417	72.14		0	1	35	-0.0416667	71.33		0	1	35	35.375
rno-miR-7a-1-3p	29.9783			0	0	29.9783	31.0183			0	0	31.0183	30.4383			0	0	30.4383	29.9417			0	0	29.9417	29.315			0	0	29.315	29.8983			0	0	29.8983	29.6317			0	0	29.6317	29.2383			0	0	29.2383	28.795
rno-miR-299a-5p	-1			0	1	35	-0.101667			0	1	35	-0.161667			0	1	35	0.0316667			0	1	35	0.165			0	1	35	34.5083			0	0	34.5083	39.6217	70.08		0	1	35	-0.0416667			0	1	35	0.365
mmu-let-7f-1-3p	35.9883	70.72		0	1	35	34.1883	70.70		0	0	34.1883	33.3283	70.57		0	0	33.3283	39.4117	71.01		0	1	35	34.275	70.73		0	0	34.275	-0.211667			0	1	35	-0.258333			0	1	35	36.9783	70.75		0	1	35	34.635
mmu-miR-764-5p	-1	80.49		0	1	35	-0.101667	73.25	80.20	1	1	NA	-0.161667	73.79	80.03	1	1	NA	39.7417	75.26	80.11	1	1	NA	35.955	79.76		0	1	35	40.0083	75.23	80.13	1	1	NA	38.9317	74.32	80.04	1	1	NA	-0.0416667			0	1	35	36.775
mmu-miR-28a-3p	40.1183	71.91		0	1	35	38.5683	71.86		0	1	35	-0.161667	72.01		0	1	35	0.0316667			0	1	35	0.165			0	1	35	-0.211667			0	1	35	-0.258333			0	1	35	41.0183	74.48		0	1	35	0.365
mmu-miR-743b-3p	-1			0	1	35	-0.101667			0	1	35	-0.161667			0	1	35	0.0316667			0	1	35	0.165			0	1	35	-0.211667			0	1	35	-0.258333			0	1	35	-0.0416667			0	1	35	0.365
rno-miR-327	-1	72.49	76.72	1	1	NA	-0.101667	76.89		0	1	35	-0.161667	70.88		0	1	35	0.0316667			0	1	35	0.165	71.66		0	1	35	-0.211667	71.08		0	1	35	-0.258333	71.19		0	1	35	39.2383	71.48		0	1	35	0.365
mmu-miR-669i	-1	73.03		0	1	35	-0.101667			0	1	35	40.1283	72.43		0	1	35	0.0316667	72.39	77.44	1	1	NA	36.525	73.74	81.00	1	1	NA	40.6783	72.95	77.10	1	1	NA	38.8817	71.95		0	1	35	40.9083	72.92		0	1	35	0.365
rno-miR-409a-3p	-1			0	1	35	36.8883	79.10		0	1	35	-0.161667			0	1	35	0.0316667			0	1	35	37.845	83.10		0	1	35	37.5983	75.23	81.29	1	1	NA	-0.258333			0	1	35	-0.0416667	71.99	75.98	1	1	NA	0.365
mmu-miR-467f	30.3483	73.35	79.13	1	0	NA	29.7183	76.16		0	0	29.7183	31.4883	72.00	78.79	1	0	NA	30.1417	69.73	75.68	1	0	NA	30.185	75.61		0	0	30.185	29.1383	72.66	80.28	1	0	NA	29.9517	73.34	80.55	1	0	NA	29.9583	73.57	81.10	1	0	NA	30.395
mmu-miR-463-5p	-1			0	1	35	-0.101667			0	1	35	-0.161667			0	1	35	0.0316667			0	1	35	0.165			0	1	35	-0.211667			0	1	35	-0.258333			0	1	35	-0.0416667			0	1	35	0.365
mmu-miR-676-5p	-1			0	1	35	-0.101667	71.02		0	1	35	37.7683	75.13	77.53	1	1	NA	0.0316667	70.93		0	1	35	0.165	70.69	76.71	1	1	NA	-0.211667			0	1	35	-0.258333	69.65	76.65	1	1	NA	-0.0416667			0	1	35	0.365
mmu-miR-467c-5p	-1			0	1	35	-0.101667			0	1	35	-0.161667			0	1	35	0.0316667			0	1	35	0.165			0	1	35	-0.211667	71.63		0	1	35	36.7417	73.48		0	1	35	36.8483	78.71		0	1	35	0.365
mmu-miR-1948-3p	-1	74.45		0	1	35	-0.101667	78.56		0	1	35	-0.161667	74.21		0	1	35	0.0316667			0	1	35	0.165	70.70	74.93	1	1	NA	40.7483	75.91		0	1	35	-0.258333			0	1	35	-0.0416667			0	1	35	0.365
mmu-miR-1900	26.4783	82.54		0	0	26.4783	26.2283	82.58		0	0	26.2283	26.6083	82.44		0	0	26.6083	27.1317	82.52		0	0	27.1317	26.275	82.59		0	0	26.275	26.3583	82.56		0	0	26.3583	27.4717	82.53		0	0	27.4717	27.2083	82.56		0	0	27.2083	27.235
mmu-miR-1935	-1	72.00		0	1	35	-0.101667	72.72		0	1	35	-0.161667	71.38		0	1	35	41.3417	71.56		0	1	35	35.915	71.62		0	1	35	-0.211667	70.59		0	1	35	39.4917	81.46		0	1	35	38.6983	71.43		0	1	35	37.255
mmu-miR-1962	-1	74.35		0	1	35	-0.101667			0	1	35	39.0783	73.12		0	1	35	0.0316667	72.79	77.15	1	1	NA	0.165	73.74		0	1	35	-0.211667			0	1	35	40.3817	77.28		0	1	35	-0.0416667			0	1	35	38.745
mmu-miR-882	-1			0	1	35	-0.101667			0	1	35	-0.161667			0	1	35	0.0316667			0	1	35	0.165			0	1	35	-0.211667			0	1	35	-0.258333			0	1	35	-0.0416667			0	1	35	0.365
rno-miR-742-3p	37.9183	77.62		0	1	35	-0.101667	71.38		0	1	35	33.7283	83.89		0	0	33.7283	0.0316667			0	1	35	0.165			0	1	35	-0.211667			0	1	35	-0.258333			0	1	35	-0.0416667			0	1	35	36.815
mmu-miR-669g	-1			0	1	35	-0.101667			0	1	35	-0.161667			0	1	35	0.0316667			0	1	35	0.165			0	1	35	-0.211667			0	1	35	-0.258333			0	1	35	-0.0416667			0	1	35	0.365
mmu-miR-2136	-1			0	1	35	-0.101667			0	1	35	-0.161667			0	1	35	0.0316667	73.29		0	1	35	0.165			0	1	35	-0.211667			0	1	35	-0.258333			0	1	35	-0.0416667	72.77		0	1	35	0.365
mmu-miR-878-3p	-1	75.95		0	1	35	-0.101667			0	1	35	-0.161667			0	1	35	0.0316667	72.76		0	1	35	0.165			0	1	35	-0.211667			0	1	35	-0.258333			0	1	35	38.0183	75.17	79.95	1	1	NA	0.365
rno-miR-27a-5p	36.4783	71.62		0	1	35	34.9583	72.29		0	0	34.9583	35.0883	72.15		0	1	35	34.2717	72.34		0	0	34.2717	33.865	72.21		0	0	33.865	34.3783	72.40		0	0	34.3783	36.2917	71.64		0	1	35	36.2183	71.95		0	1	35	33.265
rno-miR-26b-3p	33.1383	71.36		0	0	33.1383	33.0883	71.37		0	0	33.0883	33.4283	71.21		0	0	33.4283	34.6817	71.32		0	0	34.6817	33.205	71.38		0	0	33.205	33.6083	71.34		0	0	33.6083	33.5617	71.35		0	0	33.5617	33.0883	71.35		0	0	33.0883	32.815
mmu-miR-193b-5p	33.3983	72.57		0	0	33.3983	-0.101667			0	1	35	-0.161667			0	1	35	0.0316667			0	1	35	33.515	72.63		0	0	33.515	38.6983	72.63		0	1	35	33.7017	72.59		0	0	33.7017	40.1383	72.68		0	1	35	35.775
rno-miR-191a-3p	37.9283	70.32		0	1	35	32.5583	70.25		0	0	32.5583	33.4483	70.06		0	0	33.4483	0.0316667			0	1	35	31.565	70.26		0	0	31.565	33.3483	70.22		0	0	33.3483	33.0217	70.23		0	0	33.0217	36.8083	70.26		0	1	35	32.405
rno-miR-34c-3p	32.0683	70.79		0	0	32.0683	32.9683	70.80		0	0	32.9683	32.4683	70.62		0	0	32.4683	34.0017	70.79		0	0	34.0017	31.385	70.83		0	0	31.385	32.9983	70.79		0	0	32.9983	32.9217	70.80		0	0	32.9217	32.2783	70.79		0	0	32.2783	31.645
mmu-miR-1192	-1			0	1	35	-0.101667	70.91		0	1	35	-0.161667			0	1	35	0.0316667	69.83		0	1	35	0.165			0	1	35	-0.211667			0	1	35	-0.258333	75.16		0	1	35	-0.0416667			0	1	35	0.365
rno-miR-568	-1			0	1	35	-0.101667			0	1	35	-0.161667			0	1	35	0.0316667			0	1	35	0.165			0	1	35	-0.211667			0	1	35	-0.258333			0	1	35	-0.0416667			0	1	35	0.365
mmu-miR-707	-1			0	1	35	-0.101667			0	1	35	-0.161667			0	1	35	0.0316667			0	1	35	0.165			0	1	35	-0.211667			0	1	35	-0.258333			0	1	35	-0.0416667			0	1	35	0.365
mmu-miR-188-3p	-1	70.71		0	1	35	36.8383	70.36		0	1	35	40.7283	70.95	76.48	1	1	NA	39.3117	70.51		0	1	35	37.345	70.41		0	1	35	35.5183	70.31		0	1	35	38.7517	69.76		0	1	35	34.0483	70.31		0	0	34.0483	37.255
rno-miR-25-5p	30.1783	72.02		0	0	30.1783	30.8083	72.03		0	0	30.8083	30.9883	71.86		0	0	30.9883	30.1117	72.03		0	0	30.1117	28.495	72.09		0	0	28.495	29.4183	72.07		0	0	29.4183	29.4617	72.03		0	0	29.4617	29.0083	72.06		0	0	29.0083	29.405
rno-miR-1249	29.4883	72.27		0	0	29.4883	29.6683	72.26		0	0	29.6683	29.8283	72.09		0	0	29.8283	30.1417	72.25		0	0	30.1417	29.075	72.28		0	0	29.075	29.8383	72.23		0	0	29.8383	30.8817	72.22		0	0	30.8817	30.1783	72.25		0	0	30.1783	30.555
rno-miR-135a-3p	36.2883	70.77		0	1	35	-0.101667			0	1	35	-0.161667	72.07		0	1	35	0.0316667	74.92		0	1	35	0.165			0	1	35	-0.211667	74.72		0	1	35	35.5517	70.75		0	1	35	-0.0416667			0	1	35	35.325
mmu-miR-677-5p	-1			0	1	35	-0.101667			0	1	35	-0.161667			0	1	35	0.0316667			0	1	35	0.165			0	1	35	-0.211667			0	1	35	-0.258333			0	1	35	-0.0416667			0	1	35	0.365
mmu-miR-1190	40.9783	75.97		0	1	35	40.6983	74.44	80.69	1	1	NA	-0.161667			0	1	35	0.0316667			0	1	35	0.165			0	1	35	-0.211667			0	1	35	-0.258333			0	1	35	-0.0416667			0	1	35	0.365
mmu-miR-547-3p	-1			0	1	35	-0.101667			0	1	35	-0.161667			0	1	35	0.0316667			0	1	35	0.165			0	1	35	-0.211667			0	1	35	-0.258333			0	1	35	-0.0416667			0	1	35	0.365
mmu-miR-669d-5p	-1			0	1	35	-0.101667	70.61		0	1	35	-0.161667	73.43		0	1	35	0.0316667			0	1	35	0.165			0	1	35	-0.211667	75.18		0	1	35	40.4517	75.49		0	1	35	-0.0416667	71.99		0	1	35	0.365
mmu-miR-1905	34.9383	71.81		0	0	34.9383	-0.101667			0	1	35	37.6383	82.42		0	1	35	0.0316667			0	1	35	35.925	82.65		0	1	35	-0.211667			0	1	35	-0.258333			0	1	35	-0.0416667			0	1	35	39.365
mmu-miR-1940	-1			0	1	35	-0.101667			0	1	35	-0.161667			0	1	35	0.0316667			0	1	35	0.165	79.17		0	1	35	-0.211667			0	1	35	-0.258333			0	1	35	-0.0416667			0	1	35	0.365
mmu-miR-1965	-1			0	1	35	-0.101667			0	1	35	-0.161667	73.26		0	1	35	0.0316667			0	1	35	40.955	75.49		0	1	35	-0.211667			0	1	35	-0.258333			0	1	35	-0.0416667			0	1	35	0.365
mmu-miR-92a-2-5p	34.0483	78.80		0	0	34.0483	35.9683	76.08	80.43	1	1	NA	35.6483	75.24	80.19	1	1	NA	36.3717	78.87		0	1	35	33.635	76.81	80.21	1	0	NA	34.7783	77.60		0	0	34.7783	35.4017	74.56	80.33	1	1	NA	35.0183	74.33	78.45	1	1	NA	34.635
rno-miR-743a-3p	-1			0	1	35	-0.101667	73.28		0	1	35	-0.161667			0	1	35	0.0316667			0	1	35	0.165			0	1	35	-0.211667			0	1	35	-0.258333			0	1	35	-0.0416667			0	1	35	0.365
mmu-miR-1897-3p	-1			0	1	35	-0.101667			0	1	35	-0.161667			0	1	35	0.0316667			0	1	35	0.165			0	1	35	-0.211667			0	1	35	-0.258333			0	1	35	37.1883	71.48		0	1	35	37.685
rno-miR-106b-3p	29.3883	70.99		0	0	29.3883	29.4783	70.99		0	0	29.4783	30.3283	70.75		0	0	30.3283	28.9917	70.99		0	0	28.9917	28.075	71.04		0	0	28.075	28.8483	70.97		0	0	28.8483	29.2317	70.99		0	0	29.2317	28.7883	70.98		0	0	28.7883	28.755
mmu-miR-878-5p	-1			0	1	35	-0.101667			0	1	35	-0.161667			0	1	35	0.0316667			0	1	35	0.165			0	1	35	-0.211667			0	1	35	-0.258333			0	1	35	-0.0416667			0	1	35	0.365
mmu-miR-186-3p	-1			0	1	35	-0.101667			0	1	35	-0.161667			0	1	35	0.0316667			0	1	35	0.165			0	1	35	-0.211667			0	1	35	-0.258333			0	1	35	-0.0416667			0	1	35	0.365
mmu-miR-190b-5p	-1			0	1	35	-0.101667			0	1	35	-0.161667			0	1	35	0.0316667			0	1	35	0.165			0	1	35	-0.211667			0	1	35	-0.258333			0	1	35	-0.0416667			0	1	35	0.365
mmu-miR-135a-1-3p	-1			0	1	35	-0.101667			0	1	35	-0.161667			0	1	35	0.0316667			0	1	35	0.165			0	1	35	-0.211667			0	1	35	-0.258333			0	1	35	-0.0416667			0	1	35	0.365
mmu-miR-496a-3p	-1			0	1	35	-0.101667			0	1	35	-0.161667			0	1	35	0.0316667			0	1	35	0.165			0	1	35	37.5383	73.21		0	1	35	-0.258333			0	1	35	36.0283	73.13		0	1	35	0.365
mmu-miR-199b-5p	34.2183	69.83		0	0	34.2183	34.1783	69.88		0	0	34.1783	-0.161667			0	1	35	0.0316667	69.89		0	1	35	37.155	70.00		0	1	35	-0.211667			0	1	35	-0.258333			0	1	35	-0.0416667			0	1	35	34.445
mmu-miR-1199-5p	33.3083	74.27	82.06	1	0	NA	34.1683	76.64	82.27	1	0	NA	35.9583	70.95	76.34	1	1	NA	34.3917	74.28	82.09	1	0	NA	34.225	73.60	83.65	1	0	NA	33.5783	75.81	81.79	1	0	NA	35.3717	77.92		0	1	35	36.1583	73.46		0	1	35	37.335
mmu-miR-146b-3p	34.9583	71.69		0	0	34.9583	-0.101667			0	1	35	-0.161667			0	1	35	34.9217	71.71		0	0	34.9217	40.405	71.94		0	1	35	33.0283	71.72		0	0	33.0283	34.8817	71.72		0	0	34.8817	-0.0416667			0	1	35	34.735
mmu-miR-1930-5p	-1			0	1	35	-0.101667			0	1	35	-0.161667			0	1	35	0.0316667			0	1	35	0.165			0	1	35	-0.211667			0	1	35	-0.258333			0	1	35	-0.0416667			0	1	35	0.365
rno-miR-499-3p	-1			0	1	35	-0.101667			0	1	35	-0.161667			0	1	35	40.0117	70.54	75.79	1	1	NA	0.165			0	1	35	40.7883	70.64		0	1	35	-0.258333			0	1	35	36.3383	70.38		0	1	35	0.365
mmu-miR-1897-5p	37.8783	70.78		0	1	35	38.7683	70.75		0	1	35	39.7083	70.66		0	1	35	37.7917	70.80		0	1	35	37.285	70.83		0	1	35	35.6683	70.75		0	1	35	37.6517	70.82		0	1	35	35.7083	70.74		0	1	35	36.295
rno-miR-138-1-3p	-1	71.63		0	1	35	-0.101667			0	1	35	-0.161667			0	1	35	35.0217	71.13		0	1	35	33.325	71.16		0	0	33.325	31.6383	71.11		0	0	31.6383	32.4017	71.14		0	0	32.4017	32.6383	71.13		0	0	32.6383	31.475
mmu-miR-470-3p	-1	71.58		0	1	35	-0.101667			0	1	35	-0.161667			0	1	35	0.0316667			0	1	35	0.165			0	1	35	-0.211667	72.71		0	1	35	-0.258333			0	1	35	-0.0416667			0	1	35	0.365
mmu-miR-694	32.2583	74.08		0	0	32.2583	36.1883	73.52	78.08	1	1	NA	36.9883	72.99	77.35	1	1	NA	35.3417	73.18	76.54	1	1	NA	33.035	73.18	76.94	1	0	NA	34.0583	73.32	76.70	1	0	NA	33.9417	72.94	76.53	1	0	NA	35.3283	73.28	78.00	1	1	NA	35.695
rno-miR-742-5p	-1			0	1	35	41.0783	74.19		0	1	35	-0.161667			0	1	35	0.0316667			0	1	35	0.165			0	1	35	-0.211667			0	1	35	-0.258333			0	1	35	-0.0416667			0	1	35	0.365
rno-miR-674-3p	31.4083	71.10		0	0	31.4083	33.0983	71.14		0	0	33.0983	32.0183	70.92		0	0	32.0183	32.6117	71.12		0	0	32.6117	31.325	71.13		0	0	31.325	31.9583	71.12		0	0	31.9583	31.4017	71.12		0	0	31.4017	31.7383	71.11		0	0	31.7383	31.785
mmu-miR-1957a	-1	70.98		0	1	35	39.7483	71.21	78.38	1	1	NA	-0.161667	73.29	80.88	1	1	NA	41.2517	70.95		0	1	35	39.565	70.93	74.40	1	1	NA	-0.211667	70.66	79.34	1	1	NA	35.8417	74.31	78.60	1	1	NA	-0.0416667	70.91		0	1	35	41.515
mmu-miR-1907	35.8083	72.36		0	1	35	35.5683	70.71		0	1	35	36.7883	70.19		0	1	35	35.6917	70.13	73.63	1	1	NA	35.865	72.40		0	1	35	37.2183	72.34		0	1	35	38.8017	72.51		0	1	35	39.0283	70.58		0	1	35	36.385
rno-miR-542-3p	-1	81.52		0	1	35	-0.101667	81.57		0	1	35	-0.161667			0	1	35	0.0316667			0	1	35	0.165			0	1	35	-0.211667			0	1	35	-0.258333			0	1	35	-0.0416667	81.41		0	1	35	0.365
mmu-miR-1966-5p	32.9083	82.61		0	0	32.9083	-0.101667	73.34		0	1	35	-0.161667	73.36		0	1	35	0.0316667	71.80		0	1	35	35.045	82.65		0	1	35	33.2483	82.65		0	0	33.2483	32.7117	82.57		0	0	32.7117	40.8183	70.94		0	1	35	0.365
mmu-miR-883a-5p	41.5183	72.28		0	1	35	-0.101667			0	1	35	-0.161667			0	1	35	40.9817	72.73		0	1	35	0.165			0	1	35	-0.211667			0	1	35	-0.258333	72.69		0	1	35	-0.0416667	72.84		0	1	35	0.365
rno-miR-743b-3p	-1			0	1	35	-0.101667			0	1	35	-0.161667			0	1	35	0.0316667			0	1	35	0.165			0	1	35	-0.211667			0	1	35	-0.258333			0	1	35	-0.0416667			0	1	35	0.365
mmu-miR-1198-5p	36.0783	78.61		0	1	35	41.1883	73.78	77.49	1	1	NA	36.5783	77.04		0	1	35	40.2917	73.60		0	1	35	36.235	73.27	79.81	1	1	NA	-0.211667	75.76		0	1	35	41.0317	73.68		0	1	35	38.2583	72.27	77.52	1	1	NA	36.675
mmu-miR-2139	38.9983	71.46		0	1	35	35.1283	79.12	85.86	1	1	NA	-0.161667			0	1	35	0.0316667			0	1	35	0.165			0	1	35	-0.211667	73.33		0	1	35	-0.258333			0	1	35	-0.0416667			0	1	35	0.365
mmu-miR-880-3p	-1			0	1	35	-0.101667			0	1	35	-0.161667			0	1	35	0.0316667			0	1	35	0.165			0	1	35	-0.211667			0	1	35	-0.258333			0	1	35	-0.0416667			0	1	35	0.365
rno-miR-22-5p	33.7783	69.86		0	0	33.7783	36.0183	70.00		0	1	35	35.4383	69.61		0	1	35	33.1017	69.86		0	0	33.1017	32.275	69.88		0	0	32.275	32.7483	69.84		0	0	32.7483	33.9317	69.87		0	0	33.9317	32.9983	69.85		0	0	32.9983	32.625
rno-miR-99b-3p	31.1183	72.16		0	0	31.1183	31.5683	72.15		0	0	31.5683	32.0883	71.81	78.17	1	0	NA	32.6317	71.86	78.30	1	0	NA	31.815	72.13	78.59	1	0	NA	31.8383	71.70	78.23	1	0	NA	32.7017	72.02	78.54	1	0	NA	32.6783	72.15		0	0	32.6783	31.535
rno-miR-363-5p	-1			0	1	35	-0.101667			0	1	35	-0.161667			0	1	35	0.0316667			0	1	35	0.165			0	1	35	-0.211667			0	1	35	-0.258333			0	1	35	-0.0416667			0	1	35	0.365
mmu-miR-688	34.4983	74.61	81.72	1	0	NA	-0.101667			0	1	35	-0.161667			0	1	35	0.0316667			0	1	35	35.245	74.64	81.79	1	1	NA	-0.211667			0	1	35	-0.258333			0	1	35	38.0283	75.31	81.86	1	1	NA	0.365
rno-miR-154-3p	-1			0	1	35	-0.101667			0	1	35	-0.161667			0	1	35	0.0316667			0	1	35	0.165			0	1	35	-0.211667	75.70		0	1	35	-0.258333			0	1	35	-0.0416667			0	1	35	0.365
mmu-miR-145a-3p	-1	72.79	76.96	1	1	NA	39.1083	72.40		0	1	35	40.0983	69.97		0	1	35	38.1817	72.28		0	1	35	0.165			0	1	35	-0.211667			0	1	35	-0.258333	73.33		0	1	35	38.8183	72.35		0	1	35	0.365
rno-miR-330-3p	33.1483	71.14		0	0	33.1483	32.8683	71.10		0	0	32.8683	33.6983	70.96		0	0	33.6983	31.0617	71.12		0	0	31.0617	30.065	71.14		0	0	30.065	30.0383	71.13		0	0	30.0383	30.6017	71.16		0	0	30.6017	30.7383	71.12		0	0	30.7383	30.335
rno-miR-10b-5p	-1			0	1	35	-0.101667			0	1	35	-0.161667			0	1	35	0.0316667			0	1	35	0.165			0	1	35	-0.211667			0	1	35	35.4417	69.91		0	1	35	-0.0416667			0	1	35	0.365
rno-miR-325-5p	35.2183	70.08		0	1	35	-0.101667			0	1	35	-0.161667			0	1	35	31.1017	69.98		0	0	31.1017	29.925	70.00		0	0	29.925	29.9183	69.96		0	0	29.9183	29.9717	69.96		0	0	29.9717	30.0183	69.98		0	0	30.0183	30.495
rno-miR-351-5p	-1			0	1	35	-0.101667			0	1	35	-0.161667			0	1	35	0.0316667			0	1	35	0.165	71.52		0	1	35	-0.211667			0	1	35	38.7517	72.23		0	1	35	-0.0416667			0	1	35	34.585
mmu-miR-29b-1-5p	30.9883	70.04		0	0	30.9883	32.0183	70.08		0	0	32.0183	31.6383	69.88		0	0	31.6383	31.7917	70.04		0	0	31.7917	31.415	70.08		0	0	31.415	31.0583	70.02		0	0	31.0583	30.6917	70.05		0	0	30.6917	30.7683	70.03		0	0	30.7683	30.515
rno-miR-382-3p	39.3183	70.06		0	1	35	-0.101667	70.37		0	1	35	41.1183	69.99		0	1	35	37.3417	69.91		0	1	35	38.895	70.06		0	1	35	39.7683	70.14		0	1	35	-0.258333	70.46		0	1	35	37.8983	69.97		0	1	35	41.185
mmu-miR-704	-1	73.38		0	1	35	-0.101667	72.13		0	1	35	-0.161667			0	1	35	0.0316667	79.37		0	1	35	38.175	71.78		0	1	35	-0.211667			0	1	35	35.0517	71.62		0	1	35	-0.0416667			0	1	35	0.365
mmu-miR-1895	33.3083	73.76	81.61	1	0	NA	33.1383	76.85	82.46	1	0	NA	34.0283	75.56		0	0	34.0283	33.9517	75.24	82.72	1	0	NA	31.865	74.81	81.55	1	0	NA	32.7383	75.04	82.81	1	0	NA	32.3817	73.99	82.82	1	0	NA	32.2183	74.42	81.92	1	0	NA	32.475
rno-miR-761	35.2883	76.50		0	1	35	-0.101667			0	1	35	-0.161667	72.42		0	1	35	0.0316667	72.81		0	1	35	0.165	71.47		0	1	35	-0.211667			0	1	35	40.9817	72.85		0	1	35	-0.0416667	72.71	78.55	1	1	NA	0.365
mmu-miR-673-5p	-1			0	1	35	-0.101667			0	1	35	-0.161667			0	1	35	0.0316667	76.81		0	1	35	40.055	74.73		0	1	35	-0.211667			0	1	35	38.3217	73.11	78.40	1	1	NA	35.1783	77.55		0	1	35	0.365
mmu-miR-1927	-1			0	1	35	-0.101667			0	1	35	-0.161667			0	1	35	0.0316667	72.62		0	1	35	0.165			0	1	35	-0.211667	72.59		0	1	35	-0.258333			0	1	35	-0.0416667			0	1	35	0.365
mmu-miR-1943-5p	37.4083	75.70	80.42	1	1	NA	34.1483	80.08	83.51	1	0	NA	37.7283	75.60	80.23	1	1	NA	38.9117	74.99		0	1	35	38.515	74.12		0	1	35	-0.211667			0	1	35	39.8117	75.72	82.70	1	1	NA	40.3183	75.81	80.55	1	1	NA	38.675
mmu-miR-1967	38.1783	70.48		0	1	35	36.6883	70.32		0	1	35	39.6383	70.28		0	1	35	39.1417	70.54		0	1	35	38.135	70.48		0	1	35	40.1583	70.60		0	1	35	-0.258333	70.75		0	1	35	40.0183	70.62		0	1	35	36.175
rno-miR-202-5p	-1			0	1	35	-0.101667			0	1	35	-0.161667			0	1	35	0.0316667			0	1	35	0.165			0	1	35	-0.211667			0	1	35	-0.258333			0	1	35	-0.0416667			0	1	35	0.365
rno-miR-760-5p	37.3783	82.19		0	1	35	-0.101667	73.49		0	1	35	-0.161667			0	1	35	34.9717	72.91		0	0	34.9717	39.105	78.72		0	1	35	-0.211667			0	1	35	36.7817	73.38		0	1	35	35.6783	72.69		0	1	35	41.495
mmu-miR-1894-3p	38.9083	86.03		0	1	35	-0.101667			0	1	35	40.9183	74.26		0	1	35	0.0316667	73.19		0	1	35	0.165	74.24		0	1	35	40.8783	72.00		0	1	35	-0.258333	72.00		0	1	35	40.9183	71.92		0	1	35	37.335
mmu-miR-2183	-1			0	1	35	-0.101667	71.46		0	1	35	-0.161667			0	1	35	0.0316667	71.40		0	1	35	41.075	75.84		0	1	35	-0.211667	71.37		0	1	35	41.0517	76.49		0	1	35	39.7483	71.77		0	1	35	39.405
rno-miR-24-1-5p	33.9883	71.17		0	0	33.9883	32.9583	71.21		0	0	32.9583	34.8183	70.98		0	0	34.8183	32.5617	71.19		0	0	32.5617	33.965	71.20		0	0	33.965	32.0383	71.20		0	0	32.0383	36.4517	71.17		0	1	35	33.1683	71.19		0	0	33.1683	33.575
rno-let-7e-3p	32.2083	69.95		0	0	32.2083	32.9783	69.99		0	0	32.9783	33.7283	69.80		0	0	33.7283	38.2117	70.13		0	1	35	32.455	70.01		0	0	32.455	33.8583	69.95		0	0	33.8583	37.5517	70.07		0	1	35	34.7183	69.96		0	0	34.7183	33.745
mmu-miR-543-3p	38.4483	70.46		0	1	35	-0.101667			0	1	35	-0.161667			0	1	35	0.0316667			0	1	35	0.165			0	1	35	40.7583	75.35	79.55	1	1	NA	-0.258333			0	1	35	40.3483	74.01		0	1	35	40.725
mmu-miR-340-3p	36.2783	71.01		0	1	35	33.9883	70.93		0	0	33.9883	35.6683	70.77		0	1	35	0.0316667			0	1	35	0.165			0	1	35	-0.211667			0	1	35	-0.258333			0	1	35	-0.0416667			0	1	35	0.365
rno-miR-409a-5p	-1			0	1	35	-0.101667			0	1	35	-0.161667			0	1	35	0.0316667			0	1	35	0.165			0	1	35	-0.211667			0	1	35	-0.258333			0	1	35	-0.0416667			0	1	35	0.365
mmu-miR-744-3p	36.2483	70.08		0	1	35	35.2783	70.10		0	1	35	39.7283	70.06		0	1	35	35.8017	70.67		0	1	35	34.095	70.06		0	0	34.095	35.1883	70.50		0	1	35	36.8617	70.07		0	1	35	35.2683	70.09		0	1	35	35.735
mmu-miR-2137	28.9783	74.92		0	0	28.9783	28.7783	74.95		0	0	28.7783	29.6283	74.77		0	0	29.6283	28.0617	74.92		0	0	28.0617	27.245	74.95		0	0	27.245	27.6583	74.94		0	0	27.6583	24.9617	75.01		0	0	24.9617	24.6883	75.05		0	0	24.6883	24.465
rno-miR-28-3p	31.1683	72.06		0	0	31.1683	31.0683	72.06		0	0	31.0683	31.7783	71.92		0	0	31.7783	34.2817	76.51		0	0	34.2817	34.405	76.24	81.81	1	0	NA	34.7583	76.56		0	0	34.7583	37.0317	76.62		0	1	35	36.3083	76.59		0	1	35	39.725
rno-miR-30c-1-3p	34.4683	70.26		0	0	34.4683	35.5183	70.31		0	1	35	35.9583	70.08		0	1	35	36.1717	70.29		0	1	35	33.935	70.27		0	0	33.935	36.2783	70.30		0	1	35	35.9517	70.29		0	1	35	34.8283	70.26		0	0	34.8283	34.585
mmu-miR-468-3p	36.0683	70.41	83.46	1	1	NA	37.8783	73.76	77.18	1	1	NA	36.0683	74.17		0	1	35	36.7717	73.62	77.00	1	1	NA	34.555	75.45	83.34	1	0	NA	35.6383	73.84		0	1	35	35.5517	76.61		0	1	35	38.0683	75.28		0	1	35	35.605
rno-miR-215	39.4683	70.79		0	1	35	36.9783	70.66		0	1	35	-0.161667	70.68		0	1	35	0.0316667			0	1	35	0.165			0	1	35	-0.211667	71.00		0	1	35	-0.258333			0	1	35	39.2183	70.66	79.38	1	1	NA	36.815
mmu-miR-467b-3p	34.5783	79.03		0	0	34.5783	33.8783	69.62		0	0	33.8783	38.4983	69.73		0	1	35	35.6817	74.58	79.29	1	1	NA	34.065	74.32		0	0	34.065	34.9283	69.69		0	0	34.9283	36.9917	76.51		0	1	35	35.9583	69.66	78.92	1	1	NA	35.545
mmu-miR-483-3p	28.1483	70.79		0	0	28.1483	27.9283	70.81		0	0	27.9283	28.1583	70.63		0	0	28.1583	33.8417	70.45	76.25	1	0	NA	32.465	70.59		0	0	32.465	31.9183	70.72		0	0	31.9183	33.8517	70.59		0	0	33.8517	32.1783	70.65		0	0	32.1783	33.515
mmu-miR-710	38.1683	86.14		0	1	35	40.1883	72.17		0	1	35	-0.161667			0	1	35	35.2917	86.06		0	1	35	36.305	86.18		0	1	35	-0.211667			0	1	35	-0.258333			0	1	35	-0.0416667			0	1	35	41.735
mmu-miR-879-3p	40.0883	76.29		0	1	35	35.8183	71.50		0	1	35	-0.161667			0	1	35	0.0316667			0	1	35	34.995	71.50		0	0	34.995	33.9483	71.48		0	0	33.9483	-0.258333			0	1	35	-0.0416667			0	1	35	34.255
mmu-miR-16-1-3p	35.9083	72.00		0	1	35	34.0083	72.05		0	0	34.0083	33.2883	71.84		0	0	33.2883	0.0316667	70.63	79.77	1	1	NA	35.585	72.04		0	1	35	34.4783	72.02		0	0	34.4783	33.8117	71.85	79.32	1	0	NA	33.3183	72.04		0	0	33.3183	36.015
rno-miR-466b-5p	35.4683	76.17		0	1	35	34.5483	75.86	78.34	1	0	NA	34.8083	77.48		0	0	34.8083	34.9517	72.50	76.18	1	0	NA	32.545	76.04	80.59	1	0	NA	35.0683	71.10	76.27	1	1	NA	33.8217	71.50	76.30	1	0	NA	34.8583	73.32		0	0	34.8583	33.545
mmu-miR-376c-5p	-1			0	1	35	-0.101667			0	1	35	-0.161667			0	1	35	0.0316667			0	1	35	0.165			0	1	35	-0.211667			0	1	35	-0.258333			0	1	35	-0.0416667			0	1	35	0.365
mmu-miR-1941-3p	38.1783	77.39		0	1	35	-0.101667			0	1	35	-0.161667			0	1	35	39.9917	76.85		0	1	35	0.165	77.87		0	1	35	39.4283	76.84		0	1	35	-0.258333			0	1	35	-0.0416667			0	1	35	0.365
mmu-miR-1968-5p	37.2583			0	1	35	37.9483	69.74		0	1	35	36.7983			0	1	35	38.9917	69.74		0	1	35	36.135	69.64		0	1	35	37.4583	69.67		0	1	35	37.5817	69.80		0	1	35	38.7383	69.75		0	1	35	39.315
rno-miR-196c-5p	40.9583	71.30		0	1	35	35.2183	71.80		0	1	35	39.6283	70.94		0	1	35	0.0316667	71.44		0	1	35	33.515	71.75		0	0	33.515	39.8583	71.25		0	1	35	40.5217	71.28		0	1	35	39.7083	71.21		0	1	35	37.745
rno-miR-208a-5p	38.1283	75.15	79.23	1	1	NA	-0.101667			0	1	35	40.8983	72.15		0	1	35	0.0316667			0	1	35	38.005	71.90	78.48	1	1	NA	39.9083	75.42	79.33	1	1	NA	40.6417	74.22	79.31	1	1	NA	40.2183	75.51	79.36	1	1	NA	39.775
mmu-miR-1899	-1			0	1	35	-0.101667			0	1	35	-0.161667			0	1	35	0.0316667			0	1	35	0.165			0	1	35	-0.211667			0	1	35	-0.258333			0	1	35	-0.0416667			0	1	35	0.365
mmu-miR-692	35.0483	71.07		0	1	35	38.0183	71.23		0	1	35	39.3883	71.05		0	1	35	36.9317	71.14		0	1	35	34.375	71.09		0	0	34.375	-0.211667	74.15		0	1	35	34.7817	70.92	81.57	1	0	NA	39.1283	71.29		0	1	35	0.365
rno-miR-344a-3p	34.3683	71.15		0	0	34.3683	33.1383	71.19		0	0	33.1383	39.0083	71.06		0	1	35	0.0316667			0	1	35	0.165			0	1	35	-0.211667			0	1	35	-0.258333			0	1	35	35.8483	71.16		0	1	35	32.255
mmu-miR-27b-5p	32.8783	69.92		0	0	32.8783	32.6783	69.96		0	0	32.6783	33.5283	69.74		0	0	33.5283	32.9417	69.95		0	0	32.9417	32.255	69.95		0	0	32.255	33.0883	69.92		0	0	33.0883	32.6817	69.91		0	0	32.6817	31.4583	69.89		0	0	31.4583	32.585
rno-miR-378a-5p	32.8683	70.55		0	0	32.8683	34.4783	70.55		0	0	34.4783	33.8083	70.37		0	0	33.8083	34.6817	70.14	79.73	1	0	NA	35.375	70.58		0	1	35	35.5383	70.53		0	1	35	36.4117	81.52		0	1	35	39.9783	72.02		0	1	35	35.355
mmu-miR-194-2-3p	31.8683	70.88		0	0	31.8683	32.8783	70.95	76.11	1	0	NA	33.5083	70.75		0	0	33.5083	35.1817	70.44	75.06	1	1	NA	33.715	71.06		0	0	33.715	33.6483	71.34		0	0	33.6483	34.6717	70.62	75.67	1	0	NA	33.5283	70.99		0	0	33.5283	33.085
rno-miR-101a-5p	32.3383	70.95		0	0	32.3383	32.1583	70.96		0	0	32.1583	33.7983	70.78		0	0	33.7983	32.1617	70.93		0	0	32.1617	30.565	70.93	76.41	1	0	NA	30.8783	70.98		0	0	30.8783	31.4017	70.98		0	0	31.4017	31.6883	70.97		0	0	31.6883	31.775
mmu-miR-491-5p	40.9283	72.68		0	1	35	-0.101667	73.35		0	1	35	40.3683	71.24		0	1	35	38.3417	78.40		0	1	35	39.705	72.24		0	1	35	-0.211667	72.74		0	1	35	37.5217	72.63		0	1	35	35.0783	74.01		0	1	35	38.655
rno-miR-181a-1-3p	-1			0	1	35	-0.101667			0	1	35	39.8183	69.92		0	1	35	0.0316667			0	1	35	0.165	70.44		0	1	35	39.3383	70.23		0	1	35	-0.258333			0	1	35	41.2683	70.36		0	1	35	39.645
rno-miR-132-5p	34.0283	69.89		0	0	34.0283	35.0183	69.96		0	1	35	-0.161667			0	1	35	0.0316667			0	1	35	32.525	69.92		0	0	32.525	-0.211667			0	1	35	32.6717	69.88		0	0	32.6717	31.2283	69.88		0	0	31.2283	31.825
mmu-miR-331-5p	34.8483	71.30		0	0	34.8483	34.8383	71.31		0	0	34.8383	34.9583	71.12		0	0	34.9583	37.6617	71.67		0	1	35	34.485	71.33		0	0	34.485	34.6383	71.30		0	0	34.6383	-0.258333			0	1	35	-0.0416667			0	1	35	0.365
rno-miR-872-3p	31.1183	70.54		0	0	31.1183	30.7883	70.56		0	0	30.7883	31.5983	70.38		0	0	31.5983	30.7217	70.55		0	0	30.7217	29.975	70.57		0	0	29.975	30.8583	70.54		0	0	30.8583	31.0017	70.55		0	0	31.0017	30.1083	70.54		0	0	30.1083	29.735
rno-miR-875	-1			0	1	35	-0.101667			0	1	35	-0.161667			0	1	35	36.1417	70.72		0	1	35	0.165			0	1	35	-0.211667			0	1	35	-0.258333			0	1	35	-0.0416667			0	1	35	0.365
mmu-miR-488-5p	-1			0	1	35	-0.101667			0	1	35	-0.161667			0	1	35	0.0316667			0	1	35	0.165	73.63		0	1	35	-0.211667			0	1	35	-0.258333			0	1	35	-0.0416667			0	1	35	0.365
mmu-miR-466g	34.2283	70.05		0	0	34.2283	33.9283	70.03	74.73	1	0	NA	34.3083	69.91		0	0	34.3083	34.8617	70.65		0	0	34.8617	33.945	70.24		0	0	33.945	33.6083	70.04		0	0	33.6083	33.8817	70.01		0	0	33.8817	34.2383	70.22		0	0	34.2383	34.485
mmu-miR-713	38.3483	69.77		0	1	35	-0.101667	69.95		0	1	35	40.0883			0	1	35	39.3217	69.73		0	1	35	39.395	69.90		0	1	35	37.5483	69.77		0	1	35	38.6217	69.83		0	1	35	38.0283	69.81		0	1	35	38.525
mmu-miR-148a-5p	33.4583	71.14		0	0	33.4583	34.5183	71.13		0	0	34.5183	34.5083	70.97		0	0	34.5083	35.3217	71.14		0	1	35	34.285	71.15		0	0	34.285	34.5783	71.14		0	0	34.5783	33.6717	71.13		0	0	33.6717	33.7483	71.14		0	0	33.7483	33.275
mmu-miR-294-5p	-1			0	1	35	-0.101667	70.74		0	1	35	41.0683	73.73		0	1	35	0.0316667			0	1	35	39.535	73.62	76.81	1	1	NA	40.6883	74.55	84.51	1	1	NA	-0.258333			0	1	35	36.7683	74.26	80.21	1	1	NA	0.365
mmu-miR-681	39.3383	72.24		0	1	35	36.1983	72.70	79.46	1	1	NA	-0.161667	72.09		0	1	35	41.3017	72.19	75.36	1	1	NA	0.165	72.36		0	1	35	40.1783	72.32		0	1	35	38.6317	72.10	80.88	1	1	NA	-0.0416667	72.63		0	1	35	36.195
mmu-miR-1929-5p	39.5883	70.24		0	1	35	39.0183	70.20		0	1	35	37.9483	69.82		0	1	35	40.9017	70.38		0	1	35	39.565	70.30		0	1	35	38.6383	70.12		0	1	35	39.4117	70.20		0	1	35	36.8883	69.97		0	1	35	40.225
mmu-miR-1945	-1			0	1	35	-0.101667			0	1	35	-0.161667			0	1	35	0.0316667			0	1	35	0.165			0	1	35	-0.211667			0	1	35	-0.258333			0	1	35	-0.0416667			0	1	35	0.365
mmu-miR-1969	-1			0	1	35	-0.101667			0	1	35	-0.161667			0	1	35	0.0316667			0	1	35	0.165			0	1	35	-0.211667			0	1	35	-0.258333			0	1	35	-0.0416667			0	1	35	0.365
rno-miR-678	-1			0	1	35	-0.101667	72.81		0	1	35	-0.161667	71.61	77.46	1	1	NA	0.0316667			0	1	35	0.165			0	1	35	41.0683	73.59	85.65	1	1	NA	39.9417	74.17		0	1	35	-0.0416667	72.90	81.30	1	1	NA	40.615
rno-miR-802-5p	32.8283	69.88		0	0	32.8283	33.9983	69.90		0	0	33.9983	33.7083	69.66		0	0	33.7083	0.0316667	70.28		0	1	35	35.295	69.96		0	1	35	-0.211667	70.28		0	1	35	39.8417	70.12		0	1	35	36.6583	69.97		0	1	35	41.695
mmu-miR-1902	37.5183	71.56		0	1	35	-0.101667			0	1	35	-0.161667			0	1	35	0.0316667			0	1	35	0.165			0	1	35	-0.211667			0	1	35	-0.258333			0	1	35	40.1983	71.69		0	1	35	0.365
mmu-miR-344c-3p	-1			0	1	35	-0.101667			0	1	35	-0.161667			0	1	35	0.0316667			0	1	35	0.165			0	1	35	-0.211667	76.06		0	1	35	40.8717	71.71		0	1	35	-0.0416667			0	1	35	0.365
rno-miR-344a-5p	-1			0	1	35	-0.101667			0	1	35	-0.161667			0	1	35	0.0316667			0	1	35	0.165			0	1	35	-0.211667			0	1	35	-0.258333	69.87		0	1	35	-0.0416667			0	1	35	0.365
rno-miR-200b-5p	34.2183	70.44		0	0	34.2183	34.1883	70.44		0	0	34.1883	32.7483	69.96		0	0	32.7483	36.3417	72.28	75.83	1	1	NA	35.495	75.77		0	1	35	36.6783	70.51		0	1	35	-0.258333	71.46	76.33	1	1	NA	38.8283	77.99		0	1	35	36.275
mmu-miR-486-3p	-1	71.57		0	1	35	41.0283	71.90		0	1	35	-0.161667	71.42		0	1	35	0.0316667			0	1	35	0.165	72.08		0	1	35	-0.211667			0	1	35	-0.258333			0	1	35	-0.0416667			0	1	35	0.365
rno-miR-30e-3p	28.3183	71.52		0	0	28.3183	28.5483	71.58		0	0	28.5483	29.0183	71.35		0	0	29.0183	29.8817	71.55		0	0	29.8817	28.505	71.60		0	0	28.505	29.0683	71.66		0	0	29.0683	30.1817	71.58		0	0	30.1817	29.7483	71.59		0	0	29.7483	29.485
rno-miR-338-5p	37.3683	70.60		0	1	35	36.2883	70.59		0	1	35	-0.161667			0	1	35	36.6817	70.58		0	1	35	37.485	70.67		0	1	35	35.8983	70.54		0	1	35	-0.258333			0	1	35	-0.0416667			0	1	35	0.365
UniSp3 IPC	19.9783	70.32		0	0	19.9783	19.9383	70.35		0	0	19.9383	20.0183	70.17		0	0	20.0183	20.0317	70.32		0	0	20.0317	20.045	70.35		0	0	20.045	19.9083	70.31		0	0	19.9083	19.9617	70.32		0	0	19.9617	19.9583	70.32		0	0	19.9583	20.065
rno-miR-10a-3p	36.0383	70.25		0	1	35	-0.101667	70.89		0	1	35	-0.161667	70.61		0	1	35	38.9217	70.39		0	1	35	40.565	70.65		0	1	35	-0.211667	70.87		0	1	35	38.0317	70.39		0	1	35	34.9183	70.22		0	0	34.9183	0.365
rno-miR-347	27.6983	72.03		0	0	27.6983	27.5683	72.07		0	0	27.5683	28.3283	71.86		0	0	28.3283	29.8317	72.03		0	0	29.8317	28.415	72.08		0	0	28.415	29.6683	72.06		0	0	29.6683	28.9017	72.04		0	0	28.9017	28.5783	72.04		0	0	28.5783	28.605
rno-miR-99a-3p	-1			0	1	35	34.1183	71.10		0	0	34.1183	-0.161667			0	1	35	34.3217	71.09		0	0	34.3217	33.565	71.11		0	0	33.565	35.5583	71.12		0	1	35	32.8017	71.05		0	0	32.8017	34.1383	71.09		0	0	34.1383	36.785
rno-miR-343	-1			0	1	35	39.2383	75.82	81.60	1	1	NA	-0.161667			0	1	35	0.0316667			0	1	35	0.165			0	1	35	-0.211667	81.62		0	1	35	-0.258333			0	1	35	-0.0416667			0	1	35	0.365
mmu-miR-1928	-1			0	1	35	37.1783	71.08		0	1	35	37.0483	77.31	82.53	1	1	NA	0.0316667			0	1	35	0.165	76.16		0	1	35	39.6383	71.62	79.67	1	1	NA	-0.258333			0	1	35	35.2683	73.79		0	1	35	0.365
rno-miR-674-5p	31.0583	70.84		0	0	31.0583	31.9283	70.86		0	0	31.9283	30.4683	70.62		0	0	30.4683	31.2517	70.85		0	0	31.2517	29.455	70.87		0	0	29.455	29.7383	70.84		0	0	29.7383	30.5017	70.84		0	0	30.5017	29.5683	70.83		0	0	29.5683	30.365
mmu-miR-503-3p	-1	72.49	81.12	1	1	NA	-0.101667			0	1	35	-0.161667	74.53	81.06	1	1	NA	0.0316667			0	1	35	0.165	73.93		0	1	35	-0.211667	74.41		0	1	35	-0.258333			0	1	35	-0.0416667			0	1	35	0.365
mmu-miR-881-3p	-1			0	1	35	-0.101667			0	1	35	-0.161667			0	1	35	0.0316667			0	1	35	38.985	76.61		0	1	35	-0.211667			0	1	35	-0.258333			0	1	35	-0.0416667			0	1	35	0.365
rno-miR-666-5p	-1	72.50		0	1	35	-0.101667	72.79		0	1	35	-0.161667	72.11	82.39	1	1	NA	0.0316667	73.19		0	1	35	0.165	72.49		0	1	35	-0.211667	72.55		0	1	35	-0.258333	72.40		0	1	35	40.6983	72.35		0	1	35	0.365
rno-miR-770-5p	-1	73.31		0	1	35	-0.101667	73.36		0	1	35	38.5783	72.65		0	1	35	40.7717	73.97		0	1	35	0.165	75.29		0	1	35	-0.211667	73.01		0	1	35	-0.258333	74.90		0	1	35	-0.0416667	75.07		0	1	35	0.365
rno-miR-673-5p	-1			0	1	35	-0.101667			0	1	35	-0.161667			0	1	35	0.0316667			0	1	35	0.165			0	1	35	-0.211667			0	1	35	-0.258333			0	1	35	-0.0416667			0	1	35	0.365
mmu-miR-691	36.8983	75.03		0	1	35	34.8283	73.76		0	0	34.8283	35.4383	84.78		0	1	35	0.0316667			0	1	35	37.285	75.13		0	1	35	-0.211667			0	1	35	38.9517	70.51		0	1	35	34.7183	72.91	78.00	1	0	NA	40.545
mmu-miR-103-2-5p	32.2783	70.45		0	0	32.2783	33.7783	70.50		0	0	33.7783	33.6683	70.27		0	0	33.6683	34.8117	70.50		0	0	34.8117	31.515	70.47		0	0	31.515	32.4183	70.46		0	0	32.4183	40.0717	70.95		0	1	35	33.0983	70.47		0	0	33.0983	32.745
mmu-miR-1970	41.1983	75.11	82.24	1	1	NA	-0.101667			0	1	35	-0.161667			0	1	35	0.0316667			0	1	35	0.165			0	1	35	38.5083	70.76		0	1	35	-0.258333			0	1	35	-0.0416667			0	1	35	0.365
rno-miR-20a-3p	34.1583	71.39		0	0	34.1583	35.5983	71.45		0	1	35	33.6583	71.21		0	0	33.6583	40.3417	71.76		0	1	35	33.145	71.42		0	0	33.145	37.5483	71.54		0	1	35	34.7617	71.43		0	0	34.7617	33.0783	71.39		0	0	33.0783	32.445
rno-miR-878	-1			0	1	35	-0.101667			0	1	35	-0.161667			0	1	35	0.0316667			0	1	35	0.165			0	1	35	-0.211667			0	1	35	-0.258333			0	1	35	-0.0416667			0	1	35	0.365
mmu-miR-1904	-1			0	1	35	-0.101667			0	1	35	-0.161667			0	1	35	0.0316667			0	1	35	0.165	75.15		0	1	35	-0.211667			0	1	35	-0.258333			0	1	35	-0.0416667	78.55		0	1	35	0.365
rno-let-7c-1-3p	35.2083	69.77		0	1	35	33.6983	69.77		0	0	33.6983	-0.161667			0	1	35	0.0316667			0	1	35	34.905	69.79		0	0	34.905	-0.211667			0	1	35	-0.258333			0	1	35	36.6183	69.82		0	1	35	0.365
rno-miR-345-3p	-1	72.93		0	1	35	34.7883	71.38		0	0	34.7883	35.0283	71.14		0	1	35	33.8817	71.33		0	0	33.8817	34.965	71.38		0	0	34.965	33.0183	71.34		0	0	33.0183	34.1817	71.36		0	0	34.1817	33.1283	71.33		0	0	33.1283	34.905
mmu-miR-93-3p	30.3483	71.21		0	0	30.3483	30.5183	71.22		0	0	30.5183	30.1583	71.01		0	0	30.1583	29.7217	71.21		0	0	29.7217	28.785	71.25		0	0	28.785	29.2883	71.21		0	0	29.2883	29.3517	71.22		0	0	29.3517	29.0083	71.20		0	0	29.0083	29.135
UniSp3 IPC	20.1083	70.35		0	0	20.1083	20.1283	70.37		0	0	20.1283	20.1183	70.20		0	0	20.1183	20.1217	70.34		0	0	20.1217	20.085	70.39		0	0	20.085	20.2583	70.34		0	0	20.2583	20.2517	70.34		0	0	20.2517	20.1183	70.34		0	0	20.1183	20.235
rno-miR-136-3p	-1			0	1	35	-0.101667			0	1	35	-0.161667			0	1	35	0.0316667			0	1	35	0.165			0	1	35	-0.211667			0	1	35	-0.258333			0	1	35	-0.0416667			0	1	35	34.385
rno-let-7a-2-3p	-1	70.07		0	1	35	-0.101667			0	1	35	-0.161667			0	1	35	0.0316667			0	1	35	0.165			0	1	35	-0.211667			0	1	35	-0.258333	70.04		0	1	35	36.7583	69.65		0	1	35	0.365
UniSp3 IPC	19.9083	70.35		0	0	19.9083	19.9283	70.35		0	0	19.9283	19.8583	70.21		0	0	19.8583	19.8417	70.35		0	0	19.8417	19.865	70.38		0	0	19.865	19.8283	70.32		0	0	19.8283	19.7817	70.34		0	0	19.7817	19.9183	70.34		0	0	19.9183	19.695
mmu-miR-1196-5p	35.0283	72.15		0	1	35	34.9783	74.36		0	0	34.9783	35.4083	72.39	75.92	1	1	NA	34.9017	71.67	78.47	1	0	NA	33.355	72.97		0	0	33.355	33.6783	72.03	75.84	1	0	NA	33.6117	72.66		0	0	33.6117	33.9883	73.05		0	0	33.9883	33.615
rno-miR-124-5p	33.1883	70.28		0	0	33.1883	33.6683	70.30		0	0	33.6683	36.0683	70.14		0	1	35	0.0316667			0	1	35	0.165			0	1	35	-0.211667			0	1	35	-0.258333			0	1	35	-0.0416667	70.90		0	1	35	0.365
rno-miR-1-5p	-1			0	1	35	-0.101667			0	1	35	-0.161667			0	1	35	0.0316667			0	1	35	0.165			0	1	35	37.9283	70.56		0	1	35	-0.258333			0	1	35	-0.0416667			0	1	35	0.365
mmu-miR-295-5p	41.4583	71.87		0	1	35	-0.101667			0	1	35	-0.161667			0	1	35	0.0316667			0	1	35	0.165			0	1	35	-0.211667			0	1	35	-0.258333			0	1	35	-0.0416667			0	1	35	0.365
mmu-miR-17-3p	39.5083	72.95	79.83	1	1	NA	35.8483	71.88		0	1	35	-0.161667			0	1	35	37.2017	75.69	79.79	1	1	NA	34.875	71.90		0	0	34.875	35.7483	71.87		0	1	35	33.5117	72.14	79.18	1	0	NA	38.1383	72.06		0	1	35	39.355
mmu-miR-698-3p	-1			0	1	35	-0.101667			0	1	35	-0.161667	69.92	75.48	1	1	NA	0.0316667			0	1	35	0.165	70.50	75.72	1	1	NA	-0.211667			0	1	35	39.1217	73.32		0	1	35	-0.0416667			0	1	35	0.365
mmu-let-7a-2-3p	-1			0	1	35	-0.101667			0	1	35	-0.161667	79.41		0	1	35	0.0316667			0	1	35	0.165			0	1	35	-0.211667			0	1	35	-0.258333			0	1	35	-0.0416667			0	1	35	0.365
rno-miR-193-5p	32.0683	72.06		0	0	32.0683	33.0683	72.05		0	0	33.0683	32.3183	71.89		0	0	32.3183	31.8717	72.06		0	0	31.8717	30.325	72.09		0	0	30.325	30.9383	72.10		0	0	30.9383	31.8817	72.07		0	0	31.8817	31.5783	72.08		0	0	31.5783	32.285
mmu-miR-1947-5p	-1			0	1	35	-0.101667			0	1	35	-0.161667			0	1	35	0.0316667	79.61		0	1	35	37.055	71.68		0	1	35	-0.211667	72.16	78.10	1	1	NA	37.4217	80.13		0	1	35	40.0983	71.75		0	1	35	0.365
mmu-miR-804	39.2783	71.16		0	1	35	38.0283	71.15		0	1	35	40.2783	70.98		0	1	35	39.3617	71.17		0	1	35	39.865	71.19	83.98	1	1	NA	36.5883	75.23		0	1	35	39.4717	71.21		0	1	35	38.1083	71.10		0	1	35	40.085
mmu-miR-1191	41.6083	76.29	81.07	1	1	NA	37.7883	77.41		0	1	35	36.8283	77.12		0	1	35	36.7217	77.28		0	1	35	38.555	77.51		0	1	35	33.7683	70.15	77.30	1	0	NA	38.0617	77.41		0	1	35	35.1883	77.26		0	1	35	40.715
mmu-miR-1931	-1			0	1	35	-0.101667			0	1	35	-0.161667			0	1	35	0.0316667			0	1	35	0.165			0	1	35	-0.211667			0	1	35	-0.258333	72.41	77.05	1	1	NA	-0.0416667			0	1	35	0.365
mmu-miR-1946b	-1	72.06		0	1	35	39.5983	78.84	83.62	1	1	NA	-0.161667			0	1	35	0.0316667	72.13		0	1	35	0.165			0	1	35	-0.211667			0	1	35	37.3217	83.12		0	1	35	-0.0416667	71.78	83.16	1	1	NA	38.265
mmu-miR-1982-5p	34.8783	72.75	84.23	1	0	NA	36.2583	73.19		0	1	35	35.8483	73.00		0	1	35	34.9717	73.11	84.32	1	0	NA	36.125	69.64	73.22	1	1	NA	35.1183	71.72	84.42	1	1	NA	35.1417	73.22	84.31	1	1	NA	35.2783	72.54		0	1	35	35.335
rno-miR-465-5p	37.1283	77.85		0	1	35	37.5883	72.16	77.70	1	1	NA	36.5883	82.19		0	1	35	36.7317	73.91	82.42	1	1	NA	38.305	72.64		0	1	35	-0.211667	76.71		0	1	35	39.3317	73.71		0	1	35	38.6883	73.89		0	1	35	40.555
rno-miR-881-3p	35.3283	73.94		0	1	35	-0.101667			0	1	35	-0.161667			0	1	35	0.0316667			0	1	35	0.165			0	1	35	-0.211667			0	1	35	-0.258333			0	1	35	-0.0416667			0	1	35	0.365
mmu-miR-1906	-1			0	1	35	-0.101667			0	1	35	-0.161667			0	1	35	0.0316667			0	1	35	0.165			0	1	35	-0.211667			0	1	35	-0.258333			0	1	35	-0.0416667			0	1	35	0.365
mmu-miR-374b-3p	-1			0	1	35	-0.101667			0	1	35	-0.161667			0	1	35	0.0316667			0	1	35	0.165			0	1	35	-0.211667			0	1	35	-0.258333			0	1	35	-0.0416667			0	1	35	0.365
rno-miR-501-5p	36.9183	70.30		0	1	35	36.1083	70.34		0	1	35	36.1383	70.10		0	1	35	0.0316667	70.67		0	1	35	35.185	70.32		0	1	35	37.0283	70.32		0	1	35	37.2517	70.33		0	1	35	37.1983	70.28		0	1	35	36.855
mmu-miR-214-5p	-1			0	1	35	-0.101667			0	1	35	-0.161667			0	1	35	0.0316667			0	1	35	41.415	72.42		0	1	35	-0.211667			0	1	35	-0.258333			0	1	35	-0.0416667			0	1	35	0.365
mmu-miR-344e-3p	-1			0	1	35	-0.101667			0	1	35	-0.161667			0	1	35	0.0316667			0	1	35	0.165			0	1	35	-0.211667			0	1	35	-0.258333			0	1	35	-0.0416667			0	1	35	0.365
rno-miR-872-5p	29.8883	71.05		0	0	29.8883	29.6683	71.06		0	0	29.6683	30.0683	70.90		0	0	30.0683	30.0417	71.06		0	0	30.0417	28.795	71.09		0	0	28.795	28.9983	71.07		0	0	28.9983	29.6417	71.06		0	0	29.6417	29.1983	71.07		0	0	29.1983	29.195
rno-miR-323-5p	41.2783	76.67	83.42	1	1	NA	34.5983	76.69	83.31	1	0	NA	36.6283	75.99	83.05	1	1	NA	0.0316667	74.88	83.28	1	1	NA	37.525	76.06	83.23	1	1	NA	39.7683	75.43	83.20	1	1	NA	39.9617	73.94		0	1	35	36.2883	76.29	83.24	1	1	NA	36.835
mmu-miR-26a-1-3p	33.1283	71.98		0	0	33.1283	32.6483	72.00		0	0	32.6483	34.0383	71.83		0	0	34.0383	35.9017	72.10		0	1	35	34.885	72.08		0	0	34.885	33.2683	72.02		0	0	33.2683	34.1617	72.03		0	0	34.1617	33.8583	72.03		0	0	33.8583	34.315
rno-let-7d-3p	29.9583	70.07		0	0	29.9583	29.9283	70.13		0	0	29.9283	30.8583	69.91		0	0	30.8583	31.1817	70.08		0	0	31.1817	31.975	70.14		0	0	31.975	31.6683	70.10		0	0	31.6683	31.8217	70.07		0	0	31.8217	30.9783	70.08		0	0	30.9783	30.515
mmu-miR-382-3p	-1			0	1	35	41.0683	69.73		0	1	35	-0.161667			0	1	35	0.0316667			0	1	35	0.165			0	1	35	-0.211667			0	1	35	-0.258333			0	1	35	-0.0416667			0	1	35	0.365
mmu-miR-1898	-1			0	1	35	-0.101667			0	1	35	-0.161667	71.20		0	1	35	0.0316667			0	1	35	0.165			0	1	35	-0.211667			0	1	35	-0.258333			0	1	35	-0.0416667			0	1	35	0.365
mmu-miR-302b-5p	-1			0	1	35	-0.101667			0	1	35	-0.161667			0	1	35	0.0316667			0	1	35	0.165			0	1	35	-0.211667			0	1	35	-0.258333			0	1	35	-0.0416667			0	1	35	0.365
rno-miR-350	29.4683	69.69		0	0	29.4683	29.8283	69.75		0	0	29.8283	30.3283			0	0	30.3283	30.8917	69.73		0	0	30.8917	29.985	69.76		0	0	29.985	30.5783	69.75		0	0	30.5783	30.2417	69.72		0	0	30.2417	29.2683	69.72		0	0	29.2683	28.735
mmu-miR-700-3p	-1	79.85		0	1	35	-0.101667	71.82		0	1	35	-0.161667	69.66		0	1	35	0.0316667			0	1	35	37.115	75.75		0	1	35	-0.211667			0	1	35	-0.258333			0	1	35	-0.0416667			0	1	35	0.365
mmu-miR-669c-5p	34.4083	69.72		0	0	34.4083	35.9283	69.83		0	1	35	34.7183	72.08		0	0	34.7183	37.1017	69.77		0	1	35	36.085	69.72	74.95	1	1	NA	36.5783	69.80		0	1	35	35.3717	69.68		0	1	35	35.7183	69.66	74.73	1	1	NA	35.305
rno-miR-379-3p	-1			0	1	35	-0.101667			0	1	35	-0.161667			0	1	35	0.0316667			0	1	35	0.165			0	1	35	-0.211667			0	1	35	-0.258333			0	1	35	-0.0416667			0	1	35	41.815
mmu-miR-335-3p	27.9983	71.16		0	0	27.9983	28.4483	71.04		0	0	28.4483	27.8583	71.00		0	0	27.8583	27.9117	71.18		0	0	27.9117	27.105	71.21		0	0	27.105	27.5483	71.19		0	0	27.5483	26.4417	71.18		0	0	26.4417	26.0783	71.18		0	0	26.0783	25.645
rno-let-7f-1-3p	34.3083	70.09		0	0	34.3083	-0.101667			0	1	35	32.5283	69.85		0	0	32.5283	0.0316667			0	1	35	35.475	70.18		0	1	35	-0.211667			0	1	35	-0.258333			0	1	35	-0.0416667			0	1	35	0.365
mmu-miR-181a-2-3p	-1			0	1	35	-0.101667			0	1	35	-0.161667			0	1	35	0.0316667			0	1	35	0.165			0	1	35	-0.211667			0	1	35	-0.258333			0	1	35	-0.0416667			0	1	35	0.365
mmu-miR-1932	-1	74.27		0	1	35	-0.101667			0	1	35	-0.161667			0	1	35	0.0316667			0	1	35	0.165	74.38		0	1	35	-0.211667			0	1	35	-0.258333			0	1	35	-0.0416667			0	1	35	0.365
mmu-miR-1946a	-1	69.89		0	1	35	-0.101667			0	1	35	-0.161667			0	1	35	0.0316667	70.73		0	1	35	37.345	78.54	83.66	1	1	NA	37.6683	69.62		0	1	35	40.4517	69.97	80.57	1	1	NA	37.6883	70.10	84.20	1	1	NA	37.445
rno-miR-133a-5p	-1			0	1	35	-0.101667			0	1	35	-0.161667			0	1	35	0.0316667			0	1	35	0.165			0	1	35	-0.211667			0	1	35	-0.258333			0	1	35	-0.0416667			0	1	35	0.365
rno-miR-376a-5p	-1			0	1	35	-0.101667			0	1	35	-0.161667			0	1	35	0.0316667			0	1	35	0.165			0	1	35	-0.211667			0	1	35	-0.258333			0	1	35	-0.0416667			0	1	35	0.365
mmu-miR-467h	-1			0	1	35	-0.101667			0	1	35	-0.161667			0	1	35	0.0316667	69.75		0	1	35	0.165			0	1	35	-0.211667	73.80		0	1	35	-0.258333			0	1	35	-0.0416667	69.75		0	1	35	0.365
mmu-miR-1952	38.3583	71.40		0	1	35	-0.101667	71.66		0	1	35	-0.161667	71.28		0	1	35	35.9917	74.73	86.10	1	1	NA	35.135	79.91		0	1	35	40.0183	71.48	80.84	1	1	NA	39.6517	75.15	82.17	1	1	NA	37.5283	73.64		0	1	35	37.655
mmu-miR-466f-5p	-1	72.88		0	1	35	-0.101667	71.99		0	1	35	-0.161667	72.30		0	1	35	0.0316667	77.09		0	1	35	40.065	73.72	79.03	1	1	NA	40.4583	72.24		0	1	35	-0.258333	71.33	75.78	1	1	NA	38.9483	71.01		0	1	35	39.605
rno-miR-504	-1			0	1	35	-0.101667			0	1	35	-0.161667			0	1	35	0.0316667			0	1	35	0.165			0	1	35	-0.211667			0	1	35	-0.258333			0	1	35	-0.0416667			0	1	35	0.365
mmu-miR-192-3p	30.9883	70.76		0	0	30.9883	30.9983	70.78		0	0	30.9983	32.4283	70.58		0	0	32.4283	34.2517	70.73		0	0	34.2517	32.335	70.78		0	0	32.335	33.0383	70.74		0	0	33.0383	34.3417	70.75		0	0	34.3417	33.6883	70.75		0	0	33.6883	31.675
rno-miR-301a-5p	34.0483	70.12		0	0	34.0483	34.0383	70.16		0	0	34.0383	-0.161667			0	1	35	32.8517	70.11		0	0	32.8517	32.055	70.14		0	0	32.055	32.5283	70.11		0	0	32.5283	32.6117	70.11		0	0	32.6117	33.1783	70.12		0	0	33.1783	32.405
rno-miR-30a-3p	28.2383	70.89		0	0	28.2383	28.5583	70.93		0	0	28.5583	28.7883	70.74		0	0	28.7883	30.2717	70.91		0	0	30.2717	29.315	70.95		0	0	29.315	29.6783	70.93		0	0	29.6783	30.2317	70.91		0	0	30.2317	30.1483	70.90		0	0	30.1483	29.805
mmu-miR-19b-1-5p	32.3983	70.87		0	0	32.3983	33.9883	70.94		0	0	33.9883	32.5883	70.69		0	0	32.5883	32.2117	70.85		0	0	32.2117	32.985	70.91		0	0	32.985	-0.211667			0	1	35	33.0217	70.89		0	0	33.0217	32.6783	70.86		0	0	32.6783	33.055
rno-miR-125b-1-3p	-1			0	1	35	-0.101667	74.82		0	1	35	-0.161667			0	1	35	39.7817	73.37		0	1	35	0.165			0	1	35	-0.211667	77.68		0	1	35	-0.258333			0	1	35	-0.0416667			0	1	35	0.365
mmu-miR-466f-3p	-1	69.70		0	1	35	38.5583	71.38		0	1	35	38.2783	70.41		0	1	35	37.9517	70.64	74.05	1	1	NA	37.475	70.79	74.29	1	1	NA	37.3683	70.89		0	1	35	37.5617	70.67		0	1	35	36.7183	70.58		0	1	35	35.435
rno-miR-671	36.0883	71.34		0	1	35	33.1383	71.30		0	0	33.1383	35.0983	71.11		0	1	35	33.9017	71.33		0	0	33.9017	32.115	71.37		0	0	32.115	33.0083	71.34		0	0	33.0083	32.3917	71.35		0	0	32.3917	32.2883	71.34		0	0	32.2883	32.805
rno-miR-493-5p	-1			0	1	35	-0.101667	70.29		0	1	35	-0.161667			0	1	35	0.0316667			0	1	35	0.165			0	1	35	-0.211667			0	1	35	-0.258333			0	1	35	-0.0416667			0	1	35	0.365
rno-miR-433-5p	-1			0	1	35	-0.101667			0	1	35	37.5883			0	1	35	0.0316667			0	1	35	0.165			0	1	35	-0.211667			0	1	35	-0.258333			0	1	35	-0.0416667			0	1	35	0.365
mmu-miR-590-3p	-1			0	1	35	35.9483			0	1	35	-0.161667			0	1	35	0.0316667			0	1	35	40.025			0	1	35	39.8483			0	1	35	-0.258333			0	1	35	-0.0416667			0	1	35	41.675
rno-miR-125b-2-3p	34.1983	71.11		0	0	34.1983	32.1683	71.12		0	0	32.1683	33.5983	70.94		0	0	33.5983	0.0316667			0	1	35	34.335	71.15		0	0	34.335	33.7183	71.13		0	0	33.7183	-0.258333	75.55		0	1	35	34.1583	71.13		0	0	34.1583	33.355
mmu-miR-1195	29.2783	73.74		0	0	29.2783	29.0383	73.74		0	0	29.0383	29.9783	73.58		0	0	29.9783	29.9717	73.76		0	0	29.9717	29.145	73.80		0	0	29.145	29.5783	73.79		0	0	29.5783	29.7917	73.74		0	0	29.7917	29.9283	73.76		0	0	29.9283	29.485
rno-miR-383-5p	-1			0	1	35	-0.101667			0	1	35	-0.161667			0	1	35	0.0316667			0	1	35	0.165			0	1	35	-0.211667			0	1	35	-0.258333			0	1	35	-0.0416667			0	1	35	0.365
mmu-miR-1950	-1			0	1	35	-0.101667			0	1	35	-0.161667			0	1	35	0.0316667			0	1	35	0.165			0	1	35	-0.211667			0	1	35	-0.258333			0	1	35	-0.0416667			0	1	35	0.365
rno-miR-29b-1-5p	35.3983	69.66		0	1	35	-0.101667			0	1	35	-0.161667			0	1	35	0.0316667			0	1	35	0.165			0	1	35	-0.211667			0	1	35	36.2517	69.70		0	1	35	-0.0416667			0	1	35	0.365
mmu-miR-1194	-1			0	1	35	-0.101667			0	1	35	-0.161667			0	1	35	0.0316667			0	1	35	0.165			0	1	35	-0.211667			0	1	35	-0.258333			0	1	35	-0.0416667			0	1	35	0.365
mmu-miR-1933-3p	-1	70.24	73.92	1	1	NA	39.1883	70.06		0	1	35	-0.161667			0	1	35	40.0617	70.08	73.49	1	1	NA	40.225	70.16		0	1	35	40.0483	73.16		0	1	35	39.5517	73.07		0	1	35	-0.0416667	70.33		0	1	35	0.365
mmu-miR-1951	39.0083	74.74		0	1	35	37.5483	74.05		0	1	35	39.7983	74.14		0	1	35	36.2017	73.72		0	1	35	38.075	74.73	82.13	1	1	NA	35.1383	75.85	82.41	1	1	NA	35.8117	76.35	82.19	1	1	NA	35.1583	72.67		0	1	35	37.345
mmu-miR-466b-5p	-1			0	1	35	39.5983	70.38		0	1	35	-0.161667			0	1	35	0.0316667	70.53		0	1	35	41.365	71.43	75.43	1	1	NA	39.9183	70.93	75.34	1	1	NA	-0.258333	72.50		0	1	35	-0.0416667	70.63		0	1	35	0.365
rno-miR-489-3p	-1	70.80		0	1	35	37.0483	70.28		0	1	35	39.7683	70.26		0	1	35	0.0316667	70.79		0	1	35	0.165			0	1	35	-0.211667	70.78		0	1	35	39.7317	70.39		0	1	35	-0.0416667			0	1	35	0.365
mmu-miR-669e-5p	33.9583	70.01		0	0	33.9583	33.6683	70.05		0	0	33.6683	33.1183	69.83		0	0	33.1183	32.9217	69.93		0	0	32.9217	34.225	70.20		0	0	34.225	33.1183	69.91		0	0	33.1183	33.3517	70.10		0	0	33.3517	33.6283	70.01		0	0	33.6283	33.275
mmu-miR-1955-5p	-1			0	1	35	-0.101667			0	1	35	-0.161667			0	1	35	0.0316667			0	1	35	0.165			0	1	35	-0.211667	73.33		0	1	35	-0.258333			0	1	35	-0.0416667			0	1	35	0.365
mmu-miR-466h-5p	37.0983	72.15		0	1	35	-0.101667			0	1	35	-0.161667	73.30		0	1	35	35.9217	74.37		0	1	35	38.885	74.58		0	1	35	34.6283	73.54		0	0	34.6283	-0.258333	72.38	80.64	1	1	NA	36.1183	71.30	74.17	1	1	NA	38.425
rno-miR-540-3p	-1			0	1	35	-0.101667	79.34		0	1	35	-0.161667	71.56		0	1	35	0.0316667	71.84		0	1	35	0.165			0	1	35	-0.211667	72.09		0	1	35	41.0417	74.10		0	1	35	37.9283	73.56		0	1	35	0.365
rno-miR-15b-3p	30.0983	70.84	74.78	1	0	NA	30.6683	71.19		0	0	30.6683	30.9583	70.91		0	0	30.9583	32.0717	71.10		0	0	32.0717	30.245	70.84	74.79	1	0	NA	31.4283	71.16		0	0	31.4283	31.9217	71.10		0	0	31.9217	31.0983	71.14		0	0	31.0983	30.275
mmu-miR-653-5p	-1			0	1	35	-0.101667			0	1	35	-0.161667			0	1	35	0.0316667			0	1	35	0.165			0	1	35	-0.211667			0	1	35	-0.258333			0	1	35	-0.0416667			0	1	35	0.365
mmu-miR-379-3p	-1	79.51		0	1	35	36.5683	70.41		0	1	35	-0.161667			0	1	35	0.0316667	80.02		0	1	35	0.165	75.28	79.26	1	1	NA	-0.211667			0	1	35	40.4117	78.91		0	1	35	-0.0416667	79.61		0	1	35	0.365
rno-let-7b-3p	30.8583	70.35		0	0	30.8583	30.7283	70.37		0	0	30.7283	30.7783	70.15		0	0	30.7783	31.2917	70.35		0	0	31.2917	31.365	70.39		0	0	31.365	31.8783	70.36		0	0	31.8783	31.6717	70.35		0	0	31.6717	30.6583	70.35		0	0	30.6583	31.225
rno-miR-488-5p	-1			0	1	35	40.9583	73.73		0	1	35	-0.161667			0	1	35	0.0316667	75.84		0	1	35	0.165			0	1	35	-0.211667			0	1	35	-0.258333	73.81	81.17	1	1	NA	38.8683	75.11	78.28	1	1	NA	34.715
mmu-miR-129-1-3p	-1			0	1	35	-0.101667	70.02		0	1	35	-0.161667	69.89		0	1	35	0.0316667	69.86		0	1	35	0.165	70.11		0	1	35	-0.211667			0	1	35	-0.258333			0	1	35	-0.0416667			0	1	35	0.365
rno-miR-758-3p	37.0283	74.33	78.87	1	1	NA	36.0683	74.70	79.80	1	1	NA	35.1483	74.93	79.53	1	1	NA	39.2417	75.11	79.49	1	1	NA	35.625	74.42	79.83	1	1	NA	37.4783	75.71	79.55	1	1	NA	35.5917	75.34	79.68	1	1	NA	34.6183	74.98	79.77	1	0	NA	39.415
mmu-miR-183-3p	36.9883	71.30		0	1	35	35.0983	71.31		0	1	35	37.2083	70.63		0	1	35	34.9717	71.27		0	0	34.9717	33.115	71.29		0	0	33.115	34.7383	71.29		0	0	34.7383	34.0417	71.16		0	0	34.0417	33.9783	71.27		0	0	33.9783	35.445
mmu-miR-762	37.8583	76.46	80.25	1	1	NA	-0.101667	80.00		0	1	35	-0.161667	70.30	76.12	1	1	NA	0.0316667	76.41		0	1	35	36.105	76.92	84.80	1	1	NA	-0.211667			0	1	35	-0.258333	74.04	80.10	1	1	NA	38.8783	75.64	80.45	1	1	NA	38.815
mmu-miR-291b-3p	-1			0	1	35	-0.101667			0	1	35	-0.161667			0	1	35	0.0316667			0	1	35	0.165			0	1	35	-0.211667			0	1	35	-0.258333			0	1	35	-0.0416667			0	1	35	0.365
rno-miR-336-5p	-1			0	1	35	-0.101667			0	1	35	-0.161667			0	1	35	0.0316667			0	1	35	0.165			0	1	35	-0.211667			0	1	35	-0.258333			0	1	35	-0.0416667			0	1	35	0.365
mmu-miR-669j	38.2083	70.71		0	1	35	36.7183	70.41	74.33	1	1	NA	-0.161667			0	1	35	37.3617	70.99		0	1	35	35.295	70.87		0	1	35	40.5683	71.18		0	1	35	-0.258333	71.50	74.75	1	1	NA	40.8483	71.33		0	1	35	39.245
rno-miR-543-3p	-1	75.02		0	1	35	-0.101667			0	1	35	-0.161667			0	1	35	0.0316667			0	1	35	0.165			0	1	35	-0.211667			0	1	35	-0.258333			0	1	35	-0.0416667			0	1	35	38.125
mmu-miR-767	-1			0	1	35	-0.101667			0	1	35	-0.161667			0	1	35	0.0316667			0	1	35	0.165			0	1	35	40.5283	72.13		0	1	35	-0.258333			0	1	35	37.2883	74.14		0	1	35	0.365
rno-miR-381-5p	-1			0	1	35	-0.101667			0	1	35	-0.161667			0	1	35	0.0316667			0	1	35	0.165			0	1	35	-0.211667			0	1	35	-0.258333			0	1	35	-0.0416667			0	1	35	0.365
mmu-miR-1186a	37.0583	70.40		0	1	35	41.2183	75.77		0	1	35	-0.161667			0	1	35	0.0316667	70.31	76.21	1	1	NA	41.415	72.53		0	1	35	-0.211667	76.31		0	1	35	38.3717	79.57		0	1	35	36.3283	79.57		0	1	35	35.635
mmu-miR-1933-5p	-1			0	1	35	-0.101667			0	1	35	-0.161667			0	1	35	0.0316667			0	1	35	0.165			0	1	35	-0.211667			0	1	35	-0.258333			0	1	35	-0.0416667			0	1	35	0.365
mmu-miR-1949	25.8883	69.93		0	0	25.8883	25.7583	70.00		0	0	25.7583	-0.161667			0	1	35	25.2217	69.92		0	0	25.2217	24.335	69.92		0	0	24.335	24.8983	69.93		0	0	24.8983	24.9417	69.77		0	0	24.9417	24.9783	69.94		0	0	24.9783	24.575
mmu-miR-501-5p	34.0983	71.13		0	0	34.0983	33.0183	71.16		0	0	33.0183	-0.161667			0	1	35	34.1717	71.10		0	0	34.1717	32.215	71.18		0	0	32.215	-0.211667			0	1	35	33.3217	71.10		0	0	33.3217	-0.0416667			0	1	35	33.485
rno-miR-466c-5p	41.3383	71.39		0	1	35	37.5283	72.12		0	1	35	-0.161667			0	1	35	37.0517	73.06		0	1	35	0.165	72.85		0	1	35	-0.211667			0	1	35	40.4217	73.34		0	1	35	41.0383	73.43		0	1	35	39.715
mmu-miR-669h-3p	-1			0	1	35	40.0383	77.25		0	1	35	-0.161667			0	1	35	39.8117	81.93		0	1	35	0.165	74.60		0	1	35	-0.211667			0	1	35	37.3917	76.29		0	1	35	-0.0416667	75.00		0	1	35	0.365
mmu-miR-1961	32.1583	71.55		0	0	32.1583	33.5583	72.40		0	0	33.5583	-0.161667			0	1	35	35.7317	71.98		0	1	35	34.085	72.02	75.20	1	0	NA	34.7683	72.22		0	0	34.7683	33.8017	71.51		0	0	33.8017	36.0783	72.03		0	1	35	33.845
mmu-miR-509-5p	-1			0	1	35	-0.101667			0	1	35	-0.161667			0	1	35	0.0316667	72.79		0	1	35	0.165			0	1	35	-0.211667	69.67	74.80	1	1	NA	-0.258333			0	1	35	-0.0416667	79.42		0	1	35	40.875
rno-miR-632	32.4983	75.97	81.06	1	0	NA	35.6483	75.87		0	1	35	-0.161667			0	1	35	33.2517	76.32	80.95	1	0	NA	33.535	75.67	80.82	1	0	NA	34.5683	80.76		0	0	34.5683	34.2217	71.12	77.01	1	0	NA	35.0583	75.60	80.83	1	1	NA	33.395
	41.6283					35	41.2683					35	41.1183					35	41.4217					35	41.535					35	41.2658					35	41.0892					35	41.3558					35	41.815
[truncated: 23 more columns]

## Sheet: Ct
DEFVAL UNDETERMINED		35
DEFVAL SECOND TM		NA
Defval		NA
Range threshold		1.5
Min Value/group		2													NA in group				> 1 NA in all groups	ALL ND or NA	Invalid mir
	1.1	1.2	1.3	2.1	2.2	2.3	3.1	3.2	3.3	4.1	4.2	4.3			1	2	3	4
Norm-value	23.73	23.86	23.92	24.06	23.46	23.75	24.49	23.91	23.55	23.96	24.28	23.55		TOTAL	89	107	98	84	36	393	414
mmu-miR-3107-5p	35	35	35	35	35	35	35	35	NA	35	35	33.6792			0	0	1	0	0	0	0
rno-miR-218a-5p	31.7325	31.6825	31.3258	31.1492	30.4592	30.4858	31.9392	30.3558	30.6425	30.5958	30.8225	31.0092			0	0	0	0	0	0	0
rno-miR-148b-3p	29.3025	29.1125	29.2958	30.0092	29.1092	29.3558	30.4792	30.0858	28.8625	29.6458	29.6925	29.1092			0	0	0	0	0	0	0
mmu-miR-297c-5p	35	NA	35	35	35	35	35	NA	35	35	35	35			1	0	1	0	0	1	1
rno-miR-127-3p	35	35	35	35	35	35	35	35	35	35	35	35			0	0	0	0	0	1	1
rno-miR-411-5p	35	35	35	35	35	35	35	35	35	35	35	35			0	0	0	0	0	1	1
rno-miR-335	29.4425	29.1925	29.0558	29.3792	28.5792	28.7358	28.9092	28.2658	27.8925	28.7658	29.3925	28.6392			0	0	0	0	0	0	0
rno-miR-196b-5p	32.6025	33.2325	34.6658	30.8392	29.4692	29.6058	30.7192	29.9458	29.8025	30.2958	30.4825	29.6092			0	0	0	0	0	0	0
rno-miR-26b-5p	29.5825	29.5925	29.8758	30.9692	30.4492	30.4558	32.1792	30.6958	30.6025	30.9358	31.1925	30.3992			0	0	0	0	0	0	0
rno-miR-22-3p	30.1425	29.9625	30.6858	29.8592	29.3492	29.5658	29.8892	28.8958	28.6025	28.6258	29.3225	28.6092			0	0	0	0	0	0	0
mmu-miR-590-5p	35	35	35	35	35	35	35	35	35	35	35	35			0	0	0	0	0	1	1
rno-miR-183-5p	31.7425	31.5025	31.4958	31.1892	30.2392	30.1558	30.8192	30.0658	30.1525	30.3858	30.4825	30.4492			0	0	0	0	0	0	0
rno-miR-323-3p	35	35	35	35	35	35	35	NA	35	35	35	35			0	0	1	0	0	1	1
rno-miR-326-3p	29.7525	29.4925	29.5658	29.4592	29.0392	29.2658	31.2292	29.8958	30.0125	30.3258	29.8025	29.9592			0	0	0	0	0	0	0
rno-miR-130b-3p	29.7125	29.6425	29.7258	29.1492	28.5392	28.8358	29.8492	28.8658	28.7025	28.9958	29.5725	28.5192			0	0	0	0	0	0	0
rno-miR-26a-5p	24.9025	24.9325	25.0158	25.1892	24.4192	24.8058	26.0792	25.1358	24.6925	24.9058	25.5325	24.8092			0	0	0	0	0	0	0
mmu-miR-1a-3p	35	35	35	35	35	35	35	35	35	34.9458	35	35			0	0	0	0	0	0	0
rno-miR-133a-3p	35	35	35	35	35	35	35	35	35	35	35	35			0	0	0	0	0	1	1
mmu-miR-574-3p	35	31.7025	32.5358	32.3592	31.4592	31.2858	32.1192	31.8758	31.8725	32.2658	32.2425	31.9792			0	0	0	0	0	0	0
rno-miR-20b-5p	35	35	35	35	35	35	35	35	35	35	35	35			0	0	0	0	0	1	1
rno-let-7i-5p	26.6225	26.5025	26.4158	29.3692	28.1592	28.4058	29.9192	29.1258	28.3125	28.7358	29.0425	28.2992			0	0	0	0	0	0	0
rno-let-7c-5p	23.3525	23.5225	23.4058	24.2192	23.2792	24.0158	24.8992	24.4258	23.9025	24.1758	24.4125	23.6692			0	0	0	0	0	0	0
mmu-miR-615-3p	35	35	35	35	35	35	35	NA	35	35	35	35			0	0	1	0	0	1	1
rno-miR-136-5p	35	35	35	35	35	35	35	35	35	35	35	35			0	0	0	0	0	1	1
mmu-miR-544-3p	35	35	35	35	35	35	35	35	35	35	35	35			0	0	0	0	0	1	1
rno-miR-122-5p	28.0225	28.1225	27.9058	29.8992	28.8892	29.3158	30.2692	29.9158	29.6425	30.8158	30.0325	29.4592			0	0	0	0	0	0	0
mmu-miR-224-5p	35	35	35	35	35	35	35	35	35	35	35	35			0	0	0	0	0	1	1
rno-miR-16-5p	23.7325	23.8625	23.9158	24.0592	23.4592	23.7458	24.4892	23.9058	23.5525	23.9558	24.2825	23.5492			0	0	0	0	0	0	0
mmu-miR-683	35	35	35	35	35	35	35	35	35	35	35	35			0	0	0	0	0	1	1
rno-miR-30c-2-3p	31.4125	31.4325	30.5258	32.9992	31.3092	32.3658	34.0392	32.7858	32.8425	32.2558	33.8425	32.1492			0	0	0	0	0	0	0
mmu-miR-802-5p	31.2225	30.9325	31.7058	34.8392	34.0892	33.2358	35	34.6858	33.6225	32.8558	32.5325	32.5192			0	0	0	0	0	0	0
rno-miR-33-5p	28.0025	28.0125	28.4858	28.9692	28.6992	28.6958	29.5092	28.2458	28.0825	29.0458	29.3225	28.6792			0	0	0	0	0	0	0
rno-miR-190b-5p	35	35	35	35	35	35	35	35	35	35	35	35			0	0	0	0	0	1	1
mmu-miR-202-5p	35	35	35	35	35	35	35	35	35	35	35	35			0	0	0	0	0	1	1
rno-miR-330-5p	35	35	34.9158	34.9692	33.9192	33.3658	35	33.0958	32.1925	33.0358	32.1525	33.5292			0	0	0	0	0	0	0
rno-miR-449c-5p	35	35	35	35	35	35	35	34.9858	34.8725	35	35	35			0	0	0	0	0	0	0
rno-miR-214-3p	35	NA	NA	35	NA	NA	35	NA	35	NA	35	35			1	1	1	1	1	1	1
mmu-miR-337-3p	35	35	35	35	35	35	35	35	35	35	35	35			0	0	0	0	0	1	1
rno-miR-493-3p	35	35	35	35	35	35	35	35	35	35	35	35			0	0	0	0	0	1	1
mmu-miR-351-5p	34.8725	35	34.7858	34.4592	35	35	35	34.9958	34.6425	35	35	34.5092			0	0	0	0	0	0	0
rno-miR-291a-5p	NA	35	NA	35	35	35	35	NA	NA	NA	35	35			1	0	1	1	0	1	1
mmu-miR-383-5p	35	35	35	NA	35	35	35	35	35	35	35	35			0	1	0	0	0	1	1
mmu-miR-466a-3p	35	35	35	35	35	35	35	35	35	35	35	35			0	0	0	0	0	1	1
mmu-miR-452-5p	35	35	35	35	35	35	35	35	35	35	35	35			0	0	0	0	0	1	1
rno-miR-148b-5p	35	35	35	35	35	35	35	35	35	35	35	35			0	0	0	0	0	1	1
mmu-miR-467d-5p	35	35	35	35	35	35	35	35	35	35	35	35			0	0	0	0	0	1	1
mmu-miR-297b-5p	35	35	35	35	35	35	35	35	35	35	35	35			0	0	0	0	0	1	1
rno-miR-500-3p	32.9225	33.5125	34.0358	34.3192	34.3992	34.7758	35	34.9858	34.7625	34.1458	34.7725	33.8092			0	0	0	0	0	0	0
rno-miR-370-3p	35	35	35	35	35	35	35	35	35	35	35	35			0	0	0	0	0	1	1
mmu-miR-205-5p	30.2025	30.7325	30.4758	35	35	35	35	35	35	35	35	35			0	0	0	0	0	0	0
UniSp3 IPC	21.9825	22.1725	21.8758	21.6692	21.8292	21.8958	22.0992	22.0458	21.8425	21.5258	22.0025	21.9092			0	0	0	0	0	0	0
mmu-miR-214-3p	NA	35	35	35	35	35	35	35	35	35	35	35			1	0	0	0	0	1	1
rno-miR-192-5p	25.9725	25.9625	26.2458	27.6592	27.2692	27.9558	28.2292	27.3058	26.7425	27.2058	27.4925	26.8592			0	0	0	0	0	0	0
rno-miR-221-3p	35	35	35	35	35	35	35	35	35	35	35	35			0	0	0	0	0	1	1
rno-miR-339-5p	31.4125	31.7725	31.7058	31.8792	30.7392	31.3458	32.1392	31.5058	31.0125	31.0658	30.9925	30.8392			0	0	0	0	0	0	0
mmu-let-7g-5p	24.7025	24.6825	24.6258	26.1792	25.4392	25.8258	27.0192	26.0458	25.8325	25.7558	26.2825	25.6592			0	0	0	0	0	0	0
rno-miR-873-5p	35	35	NA	35	35	35	35	35	35	35	35	35			1	0	0	0	0	1	1
rno-miR-374-5p	30.0825	30.5025	30.0758	31.5992	31.1892	31.6458	31.9292	31.2858	30.7525	31.3158	31.7225	30.6592			0	0	0	0	0	0	0
rno-miR-126a-3p	32.6525	33.8725	31.9158	35	35	35	35	35	35	35	35	35			0	0	0	0	0	0	0
rno-miR-137-3p	35	35	35	34.5292	33.5292	33.6758	34.2792	33.2358	32.4425	31.2458	32.3425	31.6392			0	0	0	0	0	0	0
rno-miR-203a-3p	35	34.6425	33.8058	35	35	35	35	35	35	35	35	35			0	0	0	0	0	0	0
rno-miR-146a-5p	35	35	35	35	35	35	35	35	35	35	35	35			0	0	0	0	0	1	1
rno-miR-124-3p	26.7925	26.5925	26.9358	34.5692	35	33.3758	34.5492	NA	31.5825	31.7658	32.4625	32.4292			0	0	1	0	0	0	0
mmu-miR-363-3p	35	35	35	35	35	35	35	35	35	35	35	35			0	0	0	0	0	1	1
rno-miR-212-3p	33.5825	34.0125	34.5858	34.7192	33.5392	34.0458	32.4392	31.9558	32.6425	32.7358	32.4225	32.2892			0	0	0	0	0	0	0
rno-miR-181d-5p	31.3525	31.0625	31.1758	32.8692	31.8692	31.8058	33.1292	34.0258	33.2325	35	33.2325	32.5392			0	0	0	0	0	0	0
rno-miR-99b-5p	27.4425	27.4225	27.5958	28.3992	27.4092	27.8258	28.7392	28.1558	27.4525	27.5258	27.7525	27.7592			0	0	0	0	0	0	0
rno-miR-30d-5p	31.9425	31.9925	31.9258	32.2892	31.2992	31.8458	32.6992	31.9658	33.5125	31.2658	31.6125	31.3992			0	0	0	0	0	0	0
rno-miR-139-3p	33.6125	34.5125	NA	35	NA	35	NA	35	34.0125	35	35	33.1592			1	1	1	0	0	0	0
rno-miR-495	35	35	35	35	34.3592	35	35	35	35	35	34.0425	34.5492			0	0	0	0	0	0	0
mmu-miR-155-5p	35	35	35	35	35	35	35	35	35	35	35	35			0	0	0	0	0	1	1
rno-miR-219-5p	31.1725	31.5025	31.5658	30.0092	29.6092	30.7858	31.1692	30.2458	29.1025	29.8558	30.0725	29.6292			0	0	0	0	0	0	0
mmu-miR-217-5p	30.0425	30.5025	30.5858	33.1392	34.0992	35	34.3192	34.6258	32.9125	33.5758	33.3325	33.1292			0	0	0	0	0	0	0
rno-miR-100-5p	34.5425	35	34.3658	35	35	35	35	35	35	35	35	35			0	0	0	0	0	0	0
rno-miR-672-5p	25.1025	25.2625	25.0958	26.3092	25.4992	26.0058	27.0092	26.6658	26.3425	26.8058	26.8225	26.3192			0	0	0	0	0	0	0
rno-let-7e-5p	26.8125	27.0325	26.8258	27.9692	27.0192	27.5458	28.4192	27.9358	27.6525	27.2358	27.7825	27.0292			0	0	0	0	0	0	0
UniSp3 IPC	21.1925	21.2925	21.2558	21.3892	21.2792	21.1958	21.2792	21.1158	21.1925	21.3258	21.1625	21.2192			0	0	0	0	0	0	0
rno-miR-539-5p	35	35	35	35	35	35	35	35	35	35	35	35			0	0	0	0	0	1	1
mmu-miR-871-5p	35	35	35	35	35	35	35	35	35	35	35	35			0	0	0	0	0	1	1
rno-miR-301a-3p	28.9825	29.0725	28.9858	27.5592	26.8292	27.2258	28.2392	27.2858	27.0825	27.2558	27.6325	26.8792			0	0	0	0	0	0	0
rno-miR-200b-3p	31.6325	31.4325	31.9758	34.9292	35	35	34.7492	33.7058	34.5525	34.6258	35	35			0	0	0	0	0	0	0
mmu-miR-339-3p	34.4925	34.4725	35	35	34.4892	34.6058	35	34.8158	33.9625	33.9258	34.0825	32.8092			0	0	0	0	0	0	0
rno-miR-223-3p	35	35	35	35	35	35	35	35	35	35	35	35			0	0	0	0	0	1	1
rno-miR-541-5p	35	35	35	35	35	35	35	35	34.6225	34.1058	35	35			0	0	0	0	0	0	0
mmu-miR-291a-3p	35	35	35	35	35	35	35	35	35	35	35	35			0	0	0	0	0	1	1
rno-miR-342-5p	34.2125	34.0125	33.9558	34.0392	32.5092	32.9058	34.3092	34.0158	33.6025	33.2658	33.8725	33.3292			0	0	0	0	0	0	0
mmu-miR-208b-3p	35	35	35	35	35	35	35	35	35	35	35	35			0	0	0	0	0	1	1
rno-miR-362-3p	31.7725	31.0125	31.9358	32.5392	31.5492	31.8558	32.5092	31.1158	30.7725	30.9258	31.7825	31.2292			0	0	0	0	0	0	0
rno-let-7a-1-3p	31.3725	31.6825	30.6058	31.3092	31.0792	31.1558	32.0492	30.9058	29.9425	31.7658	30.6925	31.4892			0	0	0	0	0	0	0
rno-miR-384-3p	35	35	35	33.9492	34.7692	34.4158	34.4492	33.8458	33.2825	32.4858	33.2125	33.3692			0	0	0	0	0	0	0
mmu-miR-466c-5p	35	35	35	35	35	35	35	35	35	NA	35	35			0	0	0	1	0	1	1
mmu-miR-453	35	35	35	35	35	35	35	35	35	35	35	35			0	0	0	0	0	1	1
rno-miR-201-5p	35	35	35	35	35	35	35	35	35	35	35	35			0	0	0	0	0	1	1
mmu-miR-467e-5p	35	35	35	35	35	35	35	35	35	35	35	35			0	0	0	0	0	1	1
mmu-miR-20a-3p	35	35	35	35	35	35	35	35	35	35	35	35			0	0	0	0	0	1	1
mmu-miR-501-3p	35	34.4425	NA	34.2392	34.4292	35	34.2792	34.8358	35	35	34.3825	34.1492			1	0	0	0	0	0	0
rno-miR-186-5p	32.6425	32.1225	32.4758	32.2092	31.3692	32.0858	33.3092	32.0758	31.1725	31.7858	31.7825	31.6992			0	0	0	0	0	0	0
UniSp3 IPC	21.5625	21.2725	21.6058	21.6792	21.6292	21.6458	21.3592	21.5758	21.7025	21.8858	21.5725	21.6092			0	0	0	0	0	0	0
rno-miR-101b-3p	28.7025	28.7925	28.8258	27.9692	27.4392	28.0858	29.4192	28.5458	27.9925	28.3158	28.9325	28.4492			0	0	0	0	0	0	0
rno-miR-298-5p	32.8025	32.9125	35	30.9492	30.6292	30.6558	31.7692	32.2558	31.3725	31.3158	31.3425	31.1092			0	0	0	0	0	0	0
rno-miR-499-5p	33.3825	33.1125	33.0458	33.8792	33.5392	35	35	34.3358	33.5625	32.7758	34.2225	33.3292			0	0	0	0	0	0	0
rno-miR-129-5p	35	35	35	35	35	35	35	35	35	35	35	35			0	0	0	0	0	1	1
rno-miR-320-3p	28.8825	29.0625	28.9558	30.0792	29.4492	29.6758	30.3392	30.0058	29.4625	30.3558	29.9725	30.0492			0	0	0	0	0	0	0
rno-miR-181a-5p	30.0125	30.0925	30.3658	32.6392	31.4192	32.5158	34.3992	33.8358	33.1325	34.6658	34.6225	34.8292			0	0	0	0	0	0	0
rno-miR-378a-3p	30.4125	29.9725	29.6258	35	34.8592	35	34.4792	35	34.2725	35	35	35			0	0	0	0	0	0	0
rno-miR-300-3p	35	35	35	35	35	35	35	35	35	35	35	35			0	0	0	0	0	1	1
rno-miR-21-5p	28.4125	28.3825	28.6058	28.9992	28.0192	28.1158	29.4192	28.7558	28.2725	28.0358	30.4025	28.0892			0	0	0	0	0	0	0
rno-miR-130a-3p	28.2025	28.4325	28.3758	27.7792	27.1092	27.1158	27.8392	26.9158	26.8425	27.3758	28.0025	27.1192			0	0	0	0	0	0	0
rno-miR-142-3p	34.8425	35	35	33.5092	33.8492	33.6058	35	33.9458	33.5425	34.6058	35	33.2492			0	0	0	0	0	0	0
mmu-miR-381-3p	35	35	35	35	35	35	35	35	35	35	35	35			0	0	0	0	0	1	1
mmu-miR-149-5p	30.7425	30.5225	31.3858	35	35	35	35	35	35	35	35	35			0	0	0	0	0	0	0
rno-miR-29c-3p	27.4925	27.2425	27.5658	27.9092	27.2592	27.5558	28.4192	35	26.9525	27.3558	27.6125	27.2792			0	0	0	0	0	0	0
mmu-miR-409-3p	35	35	35	35	35	35	35	35	34.5925	35	35	35			0	0	0	0	0	0	0
rno-miR-23b-3p	25.6225	25.7325	25.4458	25.4292	24.7992	25.1258	26.4492	25.3358	24.8725	25.0058	25.1925	24.8492			0	0	0	0	0	0	0
rno-miR-147	35	35	35	35	34.5792	35	34.3492	35	35	33.9858	35	35			0	0	0	0	0	0	0
rno-miR-106b-5p	25.6725	25.6425	25.6858	24.6392	23.8792	24.2258	25.2892	24.6258	24.0225	24.7658	24.9725	24.4692			0	0	0	0	0	0	0
rno-miR-151-3p	29.8725	29.9225	30.0258	30.0992	29.6392	29.7658	30.7192	30.0658	29.4525	30.0458	29.8325	29.7892			0	0	0	0	0	0	0
rno-miR-17-5p	33.1225	34.2625	34.7758	34.7392	33.4092	34.5758	35	33.9958	32.8625	33.1758	34.4825	33.6092			0	0	0	0	0	0	0
rno-miR-182	26.0725	26.3225	26.3458	26.7792	26.0192	26.6158	27.2092	26.3058	25.8025	26.1358	26.5725	25.8792			0	0	0	0	0	0	0
rno-miR-19a-3p	27.5925	27.5025	27.6658	28.3392	27.5892	27.9558	28.4692	27.8058	27.1225	27.8758	27.7025	27.5292			0	0	0	0	0	0	0
rno-miR-125a-3p	33.2125	33.8225	33.4758	33.5192	34.9292	35	34.1292	34.9958	33.9425	34.9758	34.8325	35			0	0	0	0	0	0	0
rno-miR-134-5p	34.0625	35	34.6258	33.9892	35	35	35	35	35	34.4358	34.8925	34.6892			0	0	0	0	0	0	0
mmu-miR-675-3p	35	35	35	35	35	NA	35	35	35	35	35	35			0	1	0	0	0	1	1
rno-miR-484	32.8725	31.6325	31.7858	32.6992	31.4092	31.7558	32.0392	32.3258	31.8125	32.1758	31.4125	31.5792			0	0	0	0	0	0	0
rno-miR-151-5p	27.0325	27.2125	27.0258	27.8092	26.9392	27.1558	28.0592	27.5458	27.4525	27.2158	27.5625	26.9592			0	0	0	0	0	0	0
mmu-miR-669b-5p	35	35	35	35	35	35	35	35	35	35	35	35			0	0	0	0	0	1	1
mmu-miR-875-3p	35	35	35	35	35	35	NA	35	35	35	35	35			0	0	1	0	0	1	1
rno-miR-30a-5p	26.9525	26.7625	26.9558	28.7892	28.0292	28.2058	29.3492	28.8258	28.1025	28.2958	28.8225	28.2392			0	0	0	0	0	0	0
rno-miR-200c-3p	24.8325	24.8625	24.7258	35	35	35	35	35	35	35	35	35			0	0	0	0	0	0	0
rno-miR-376c-3p	33.1225	33.9625	32.9158	32.9292	33.8692	34.6258	33.8392	33.0458	34.8025	34.0358	33.3925	33.7392			0	0	0	0	0	0	0
rno-miR-224-5p	35	35	35	35	35	35	35	35	35	35	35	35			0	0	0	0	0	1	1
rno-miR-340-5p	35	35	35	35	35	35	35	35	35	35	35	35			0	0	0	0	0	1	1
rno-miR-377-3p	35	35	35	35	35	35	35	35	NA	35	35	35			0	0	1	0	0	1	1
mmu-miR-344-3p	35	35	35	35	35	35	35	35	35	35	35	35			0	0	0	0	0	1	1
rno-miR-505-3p	34.4925	34.3325	35	34.8092	34.5492	33.5858	34.2692	33.9858	34.0625	33.3558	34.8725	34.5892			0	0	0	0	0	0	0
rno-miR-362-5p	33.2025	33.8125	35	35	35	33.2858	35	33.7858	35	34.1358	35	34.3792			0	0	0	0	0	0	0
mmu-miR-297a-5p	NA	35	33.9958	NA	35	35	35	35	NA	NA	34.9425	34.2392			1	1	1	1	1	0	1
rno-miR-384-5p	35	35	35	32.9892	33.5292	35	33.2192	31.7458	31.3725	30.8758	30.6925	29.5792			0	0	0	0	0	0	0
mmu-miR-292-3p	35	35	35	35	35	35	35	35	35	35	35	35			0	0	0	0	0	1	1
mmu-miR-449b	35	35	35	35	35	35	35	35	35	35	35	35			0	0	0	0	0	1	1
rno-miR-290	35	34.8225	35	35	34.5992	29.7558	35	35	34.8025	35	35	35			0	0	0	0	0	0	0
mmu-miR-493-3p	35	35	35	35	35	35	35	35	35	35	35	35			0	0	0	0	0	1	1
mmu-miR-425-3p	35	35	35	35	35	35	35	35	35	35	35	35			0	0	0	0	0	1	1
rno-miR-503-5p	35	33.5125	34.4758	35	35	35	35	35	35	35	NA	35			0	0	0	1	0	0	0
rno-miR-187-3p	33.4025	34.5825	34.1558	35	35	35	35	35	35	35	34.0125	33.8892			0	0	0	0	0	0	0
mmu-miR-18a-3p	32.8825	34.2325	33.3158	34.3492	32.5792	33.0258	33.4692	32.6358	32.4225	34.6758	33.3625	33.2492			0	0	0	0	0	0	0
rno-miR-369-5p	35	35	35	35	35	35	35	35	35	35	35	35			0	0	0	0	0	1	1
rno-miR-9a-5p	30.1225	29.9425	30.4558	30.7592	29.5392	30.0558	31.5292	30.7358	30.2725	30.5058	30.5925	30.1592			0	0	0	0	0	0	0
mmu-miR-148a-3p	24.6625	24.5525	24.7258	25.7692	25.1092	25.3958	26.4392	25.7558	25.0725	25.6658	25.8025	25.3592			0	0	0	0	0	0	0
rno-miR-199a-3p	35	35	35	NA	35	34.0658	35	35	35	35	35	35			0	1	0	0	0	0	0
rno-miR-331-3p	33.0925	32.8625	32.4458	33.1892	31.1092	31.6158	33.2192	33.0658	31.8325	32.7258	31.9925	31.6792			0	0	0	0	0	0	0
mmu-miR-494-3p	35	35	35	35	35	35	35	35	35	35	35	35			0	0	0	0	0	1	1
mmu-miR-207	35	35	NA	35	35	NA	35	NA	NA	35	NA	35			1	1	1	1	1	1	1
rno-miR-365-3p	29.0725	28.4425	28.4458	27.6192	27.2292	27.3558	28.4392	27.6658	26.8825	27.6058	27.5425	27.2392			0	0	0	0	0	0	0
rno-miR-188-5p	34.8725	35	35	35	35	NA	35	35	34.5625	35	35	35			0	1	0	0	0	0	0
mmu-miR-299a-3p	35	35	35	35	35	35	NA	NA	35	NA	35	35			0	0	1	1	0	1	1
rno-miR-20a-5p	25.7925	25.7925	25.6658	26.7892	26.0592	26.0758	26.9892	26.0558	25.9025	26.6558	26.9025	26.2792			0	0	0	0	0	0	0
rno-miR-29a-3p	26.5125	26.3525	26.3258	25.9792	25.3692	25.5758	26.7192	25.7658	25.0825	25.5958	25.5725	25.3792			0	0	0	0	0	0	0
rno-miR-28-5p	31.1125	31.7925	31.0958	35	35	35	35	35	35	35	35	35			0	0	0	0	0	0	0
mmu-miR-377-3p	35	35	35	35	35	35	35	35	35	35	35	35			0	0	0	0	0	1	1
rno-let-7f-5p	27.9925	28.3425	28.1358	29.6092	28.6992	28.7658	30.3592	29.9958	29.5525	29.3858	29.7325	29.0992			0	0	0	0	0	0	0
rno-miR-301b-3p	32.8425	32.5825	33.6758	30.7192	30.1192	30.3458	31.8192	30.7758	30.0725	30.8558	31.7225	30.2492			0	0	0	0	0	0	0
rno-miR-9a-3p	35	35	34.7558	35	35	35	35	34.8658	34.8825	34.8458	35	32.9792			0	0	0	0	0	0	0
rno-miR-874-3p	35	34.5125	NA	NA	NA	34.7258	NA	35	33.5925	NA	35	NA			1	1	1	1	1	0	1
rno-miR-96-5p	27.5925	27.3725	27.6758	27.5392	26.9892	27.3358	28.2392	27.4558	26.4825	27.0358	27.2525	26.8392			0	0	0	0	0	0	0
rno-miR-23a-3p	26.9825	27.0225	27.0358	26.8692	26.0992	26.6758	27.6892	26.9158	26.0525	26.2258	26.6325	26.3092			0	0	0	0	0	0	0
rno-miR-107-3p	28.7325	28.6325	28.6458	28.7292	27.8292	28.3458	28.8792	28.5458	28.0025	28.5958	28.5225	28.1392			0	0	0	0	0	0	0
rno-miR-27b-3p	25.4825	25.4025	25.4758	25.5192	24.6492	25.2858	26.4992	25.5658	24.8325	25.0758	25.2925	24.8492			0	0	0	0	0	0	0
rno-miR-598-3p	35	34.6825	34.9858	35	33.3292	34.0758	35	34.8158	33.7325	33.7458	35	33.5192			0	0	0	0	0	0	0
rno-miR-361-5p	29.3725	28.8825	29.1058	30.4692	30.0992	30.1458	31.2492	29.8658	29.7025	29.9058	30.4725	29.4292			0	0	0	0	0	0	0
rno-miR-675-5p	35	35	35	35	35	35	35	35	35	35	35	35			0	0	0	0	0	1	1
rno-miR-877	33.5925	34.2325	35	32.9792	33.4292	34.0358	34.4792	32.9958	31.8625	33.0358	32.9525	33.3492			0	0	0	0	0	0	0
mmu-miR-687	35	35	NA	35	35	35	35	35	35	35	35	35			1	0	0	0	0	1	1
rno-miR-204-5p	27.3825	27.2825	27.1058	28.6192	28.1392	28.3758	28.2092	27.3758	26.8025	26.3058	26.6925	26.5092			0	0	0	0	0	0	0
rno-miR-1-3p	35	35	35	35	35	35	35	35	35	35	35	35			0	0	0	0	0	1	1
mmu-miR-10b-5p	35	35	35	35	35	35	35	35	35	35	35	35			0	0	0	0	0	1	1
rno-miR-207	35	35	35	35	35	35	35	35	35	35	35	35			0	0	0	0	0	1	1
mmu-miR-465b-5p	35	35	35	NA	35	35	35	35	35	35	35	35			0	1	0	0	0	1	1
rno-miR-337-3p	35	35	35	35	35	35	35	35	35	35	35	35			0	0	0	0	0	1	1
mmu-miR-412-3p	NA	35	35	35	NA	35	35	NA	35	35	35	NA			1	1	1	1	1	1	1
rno-miR-381-3p	35	35	35	35	35	35	35	35	35	35	35	35			0	0	0	0	0	1	1
mmu-miR-345-3p	34.8025	34.4925	34.3958	35	34.8392	34.0658	35	34.7458	34.4725	34.0458	34.1525	35			0	0	0	0	0	0	0
rno-miR-208a-3p	35	35	35	35	35	35	35	35	35	35	35	35			0	0	0	0	0	1	1
rno-miR-376a-3p	35	35	35	35	35	35	35	35	35	35	35	35			0	0	0	0	0	1	1
mmu-miR-297a-3p	35	35	35	35	35	35	35	35	35	35	35	35			0	0	0	0	0	1	1
rno-miR-429	32.9925	32.9325	32.5158	35	34.5392	35	35	34.7658	35	34.8658	35	34.2492			0	0	0	0	0	0	0
rno-miR-592	35	35	35	35	35	35	35	35	35	35	35	35			0	0	0	0	0	1	1
mmu-miR-465a-3p	NA	NA	35	35	35	NA	35	35	35	35	NA	35			1	1	0	1	0	1	1
rno-miR-293-5p	35	35	35	35	35	35	35	35	35	35	35	35			0	0	0	0	0	1	1
mmu-miR-470-5p	35	35	35	35	35	35	35	35	35	35	35	35			0	0	0	0	0	1	1
mmu-miR-450a-2-3p	35	35	35	35	35	35	35	35	35	35	35	35			0	0	0	0	0	1	1
mmu-miR-509-3p	35	35	35	35	35	35	35	35	35	35	35	35			0	0	0	0	0	1	1
rno-miR-129-2-3p	35	35	35	35	35	35	35	35	35	35	35	35			0	0	0	0	0	1	1
rno-miR-487b-3p	35	35	NA	35	NA	NA	35	35	35	35	35	35			1	1	0	0	0	1	1
mmu-miR-18b-5p	35	35	35	35	35	35	35	35	35	35	35	35			0	0	0	0	0	1	1
rno-miR-154-5p	35	35	35	35	35	35	35	35	35	35	35	35			0	0	0	0	0	1	1
rno-let-7d-5p	26.4825	26.4225	26.1758	27.8492	27.1992	27.1558	28.4592	27.8658	27.6125	27.9558	28.1825	27.3092			0	0	0	0	0	0	0
rno-miR-140-5p	30.5725	30.5525	30.9558	29.7792	29.5792	29.6358	31.2392	30.4758	29.5625	29.8158	29.7225	29.6292			0	0	0	0	0	0	0
mmu-miR-302a-3p	35	NA	35	35	35	35	35	35	35	35	35	35			1	0	0	0	0	1	1
rno-miR-193-3p	33.8825	34.1525	34.1058	32.8092	33.5892	33.0158	33.8592	33.3958	32.7425	33.1558	34.0125	32.2192			0	0	0	0	0	0	0
rno-miR-195-5p	28.1225	28.0225	27.9258	29.0592	28.5192	28.9558	29.7692	29.2358	29.0525	29.3258	29.9325	28.8392			0	0	0	0	0	0	0
mmu-miR-324-3p	30.8625	30.8125	30.6058	30.4992	29.5592	30.2058	31.2692	30.5458	30.0325	30.5958	30.8125	30.3192			0	0	0	0	0	0	0
rno-miR-211-5p	35	35	NA	35	35	35	35	NA	34.6225	35	35	35			1	0	1	0	0	0	0
rno-miR-150-5p	35	NA	35	35	NA	35	35	35	34.1625	NA	35	NA			1	1	0	1	0	0	0
rno-miR-152-3p	33.7125	31.7725	31.7858	29.7592	28.8892	28.9558	30.0092	29.9458	29.1925	29.1458	29.6825	28.9492			0	0	0	0	0	0	0
rno-miR-200a-3p	32.5225	33.6225	33.3658	35	35	35	35	34.3458	35	35	35	35			0	0	0	0	0	0	0
rno-miR-210-3p	26.8325	27.1125	27.0358	26.9992	26.4092	26.6258	30.9692	30.1458	29.1225	29.1258	29.3625	29.1592			0	0	0	0	0	0	0
rno-miR-451-5p	35	35	35	35	35	35	35	35	35	35	35	35			0	0	0	0	0	1	1
rno-miR-25-3p	26.0125	26.0025	26.0858	25.0892	24.4892	24.9758	25.9392	25.0758	24.6025	25.3158	25.7125	24.9892			0	0	0	0	0	0	0
rno-miR-32-5p	30.9025	30.9125	31.2858	30.4092	29.8892	30.0158	30.1892	29.7458	29.0625	29.9358	29.8025	29.6792			0	0	0	0	0	0	0
rno-miR-92b-3p	35	35	35	33.8392	32.3492	32.8658	33.3792	32.2558	32.5725	32.9458	32.3525	33.3492			0	0	0	0	0	0	0
rno-miR-135a-5p	34.0625	32.9225	33.7458	32.6392	32.6092	33.6358	33.0792	32.2958	32.0825	31.1158	30.8925	30.8392			0	0	0	0	0	0	0
mmu-miR-106a-5p	34.4225	34.6525	33.6058	35	33.5592	34.8558	35	35	34.5325	34.9358	35	34.8392			0	0	0	0	0	0	0
mmu-miR-302b-3p	35	35	35	35	35	35	35	35	35	35	35	35			0	0	0	0	0	1	1
rno-miR-185-5p	31.4325	31.5525	31.6558	32.3092	30.7092	31.1758	32.2992	31.8558	31.0425	31.0758	31.5025	31.1292			0	0	0	0	0	0	0
rno-miR-30c-5p	24.7625	24.8225	24.9858	25.5992	25.2092	25.8058	26.8092	25.9858	25.0225	25.2958	25.7825	25.3392			0	0	0	0	0	0	0
mmu-miR-654-5p	35	35	35	35	35	35	35	35	35	35	35	35			0	0	0	0	0	1	1
rno-miR-379-5p	35	35	35	35	35	35	35	35	35	35	35	35			0	0	0	0	0	1	1
mmu-miR-676-3p	35	35	35	35	35	35	35	35	35	35	35	35			0	0	0	0	0	1	1
rno-miR-125b-5p	27.6325	27.7125	27.8658	28.9192	28.6092	28.6358	29.2792	28.5658	28.3425	27.9258	27.9225	27.6892			0	0	0	0	0	0	0
mmu-miR-741-3p	35	35	35	35	35	35	35	35	35	35	35	35			0	0	0	0	0	1	1
rno-miR-342-3p	28.5825	28.8625	28.8758	28.3492	27.6292	27.8258	28.7292	27.9058	27.5225	27.7758	28.2425	27.2592			0	0	0	0	0	0	0
rno-miR-105	35	35	35	35	35	35	35	35	35	35	35	35			0	0	0	0	0	1	1
rno-miR-30e-5p	27.4625	27.5025	27.4358	27.2892	26.4992	27.0158	28.1192	27.5158	26.6625	27.1158	27.5925	26.8992			0	0	0	0	0	0	0
rno-miR-20b-3p	35	35	35	35	35	35	35	35	35	35	35	NA			0	0	0	1	0	1	1
mmu-miR-208a-3p	35	35	35	35	35	35	35	35	35	35	35	35			0	0	0	0	0	1	1
rno-miR-338-3p	31.1225	31.5225	31.6958	29.9492	30.4192	31.0558	31.8092	30.5458	31.0925	29.8758	31.3925	30.2192			0	0	0	0	0	0	0
rno-miR-34b-3p	32.5425	32.3925	32.5858	33.5992	34.2292	33.9158	33.5192	31.8958	31.6325	32.0058	31.9525	32.4892			0	0	0	0	0	0	0
mmu-miR-504-5p	NA	NA	35	NA	NA	35	35	NA	NA	NA	NA	35			1	1	1	1	1	1	1
mmu-miR-345-5p	30.6125	30.8125	30.8258	30.6892	29.6192	29.7458	30.8892	30.6158	30.5125	31.3658	30.6825	30.3392			0	0	0	0	0	0	0
rno-miR-551b-3p	35	35	35	35	35	35	35	35	35	34.9858	35	35			0	0	0	0	0	0	0
rno-miR-376b-3p	35	35	35	35	35	35	35	35	35	35	35	35			0	0	0	0	0	1	1
mmu-miR-343	35	35	35	35	35	35	35	35	35	35	35	35			0	0	0	0	0	1	1
rno-miR-434-3p	NA	35	35	35	35	35	35	35	35	35	35	35			1	0	0	0	0	1	1
mmu-miR-293-3p	35	35	35	35	35	35	35	35	35	35	35	35			0	0	0	0	0	1	1
mmu-miR-465a-5p	NA	35	35	35	35	35	35	NA	35	35	35	35			1	0	1	0	0	1	1
mmu-miR-670-5p	35	35	35	35	35	35	35	35	34.6225	35	35	35			0	0	0	0	0	0	0
rno-miR-488-3p	35	35	35	35	35	35	35	35	35	35	35	35			0	0	0	0	0	1	1
mmu-miR-463-3p	35	35	35	35	35	35	35	35	35	35	35	35			0	0	0	0	0	1	1
mmu-miR-511-5p	35	35	35	35	NA	35	35	35	35	35	35	35			0	1	0	0	0	1	1
rno-miR-433-3p	35	35	35	35	NA	35	35	35	35	35	35	35			0	1	0	0	0	1	1
rno-miR-708-5p	27.5625	27.6925	27.6058	27.9392	27.2992	27.8858	28.9692	28.3158	28.4825	27.9358	28.4325	27.6792			0	0	0	0	0	0	0
mmu-miR-15a-5p	28.1025	28.5425	28.3358	28.7892	27.9292	28.6058	29.2392	28.3058	27.6525	28.2758	28.7525	28.0492			0	0	0	0	0	0	0
mmu-miR-450a-5p	35	35	35	35	35	35	35	35	35	35	35	35			0	0	0	0	0	1	1
rno-miR-132-3p	30.9625	30.7225	31.3458	31.3992	29.9692	30.1458	30.2392	29.2958	29.1625	29.7358	29.6625	29.5592			0	0	0	0	0	0	0
rno-miR-760-3p	35	NA	35	35	33.2592	34.6758	34.1192	34.7958	33.0425	33.6858	34.2825	NA			1	0	0	1	0	0	0
rno-miR-133b-3p	35	35	35	35	35	35	35	35	35	35	35	35			0	0	0	0	0	1	1
rno-miR-7a-5p	26.9825	26.9525	26.8458	26.5592	25.2392	25.2858	26.4692	25.9858	25.7925	25.7658	26.0025	25.2092			0	0	0	0	0	0	0
mmu-miR-143-3p	32.3525	32.4625	32.5058	34.0292	33.2892	32.7258	34.2192	33.1458	32.6325	32.3458	33.4725	32.6992			0	0	0	0	0	0	0
rno-miR-325-3p	34.6625	35	35	29.0992	28.2792	28.9058	29.3892	28.2858	27.4425	27.8058	27.6625	27.4992			0	0	0	0	0	0	0
rno-miR-15b-5p	30.8125	30.5525	30.3658	31.1892	29.4792	29.6558	30.9692	30.6658	29.8925	30.2458	31.0425	30.3392			0	0	0	0	0	0	0
mmu-miR-744-5p	31.4625	31.2125	31.1858	31.6392	30.5292	31.0358	31.9392	31.1958	31.0925	31.0058	30.9725	30.9392			0	0	0	0	0	0	0
mmu-miR-215-5p	35	35	35	35	35	35	35	35	35	35	35	35			0	0	0	0	0	1	1
rno-miR-93-5p	25.1925	25.3225	25.3058	24.6392	23.9092	24.0958	25.1392	24.7358	24.5925	25.1358	25.4125	24.6792			0	0	0	0	0	0	0
rno-miR-425-5p	30.9625	31.2625	31.4758	30.7992	30.1592	30.3858	31.5092	30.2358	29.7425	30.1958	30.6425	30.0092			0	0	0	0	0	0	0
rno-miR-431	35	NA	NA	35	NA	35	NA	NA	NA	NA	35	NA			1	1	1	1	1	1	1
rno-miR-375-3p	22.2025	22.3725	22.1158	22.5692	21.7892	22.0458	23.3192	22.6358	22.4325	22.4158	22.5125	21.9592			0	0	0	0	0	0	0
rno-let-7b-5p	24.5825	24.7625	24.4358	26.4192	25.2292	25.7458	26.9692	26.5958	26.6125	26.3458	26.6325	26.0692			0	0	0	0	0	0	0
rno-miR-138-5p	35	35	35	35	35	35	35	35	35	35	35	35			0	0	0	0	0	1	1
rno-miR-190a-5p	33.5025	32.9525	34.4558	34.1192	34.6092	35	35	33.9558	35	34.3758	35	34.4292			0	0	0	0	0	0	0
rno-miR-296-5p	34.6525	33.8525	33.5258	32.3392	30.7792	31.3058	32.3892	32.0358	31.8925	32.3958	32.7525	31.9192			0	0	0	0	0	0	0
mmu-miR-302c-3p	35	35	35	35	35	35	35	35	35	35	35	35			0	0	0	0	0	1	1
rno-miR-449a-5p	35	35	35	35	34.2092	35	34.7592	35	32.6925	35	35	33.3392			0	0	0	0	0	0	0
rno-miR-324-5p	29.8025	29.4825	30.1558	29.0692	28.4292	28.9458	30.1792	29.5058	28.3425	29.1458	29.0025	28.6392			0	0	0	0	0	0	0
mmu-miR-667-3p	35	35	35	35	35	35	35	35	35	35	35	35			0	0	0	0	0	1	1
rno-miR-490-3p	30.7425	31.3825	30.9158	31.4192	32.3292	32.2058	32.2292	32.1858	31.6025	31.2558	30.9425	31.4192			0	0	0	0	0	0	0
mmu-miR-679-5p	35	35	35	35	35	35	35	35	35	35	35	35			0	0	0	0	0	1	1
mmu-miR-684	35	35	35	35	NA	35	35	35	35	35	35	35			0	1	0	0	0	1	1
mmu-miR-742-3p	35	35	35	35	35	35	35	NA	NA	35	35	NA			0	0	1	1	0	1	1
rno-miR-206-3p	35	35	35	35	35	35	35	35	35	35	35	35			0	0	0	0	0	1	1
rno-miR-143-3p	30.0125	30.3225	30.5658	31.3592	30.3092	30.4058	31.2392	30.9858	30.5625	30.1258	30.5525	30.3892			0	0	0	0	0	0	0
rno-let-7a-5p	24.2825	24.3425	24.3858	25.3092	24.4192	24.6758	25.7692	25.1158	25.0025	25.0758	25.3625	24.5692			0	0	0	0	0	0	0
mmu-miR-290-3p	35	35	35	35	35	35	35	NA	35	35	35	35			0	0	1	0	0	1	1
rno-miR-292-5p	35	35	35	35	35	35	35	35	35	35	35	35			0	0	0	0	0	1	1
rno-miR-339-3p	30.6425	31.1325	31.5558	31.5192	30.4192	31.2358	31.5492	30.2458	30.2725	30.1558	30.2925	29.9292			0	0	0	0	0	0	0
rno-miR-329-3p	35	35	35	35	35	35	35	35	35	35	35	35			0	0	0	0	0	1	1
rno-miR-421-5p	33.6925	35	34.3758	34.6392	35	34.9658	35	34.5958	35	35	35	35			0	0	0	0	0	0	0
mmu-miR-346-5p	35	NA	35	35	35	35	35	35	35	35	35	35			1	0	0	0	0	1	1
rno-miR-598-5p	35	35	35	35	35	35	35	35	35	35	35	35			0	0	0	0	0	1	1
mmu-miR-380-3p	35	35	35	35	35	35	35	35	35	35	35	35			0	0	0	0	0	1	1
rno-miR-34b-5p	29.5425	29.9325	29.7558	31.5092	30.1692	29.9058	30.5492	29.9558	29.3025	30.0558	30.3425	30.0692			0	0	0	0	0	0	0
mmu-miR-434-5p	35	35	35	35	35	35	35	35	35	35	35	35			0	0	0	0	0	1	1
rno-miR-542-5p	34.7425	35	35	35	35	35	35	35	35	35	35	35			0	0	0	0	0	0	0
mmu-miR-467a-5p	35	35	35	35	35	35	35	35	35	35	35	35			0	0	0	0	0	1	1
rno-miR-340-3p	34.8025	35	33.9058	35	35	35	35	35	35	35	35	35			0	0	0	0	0	0	0
mmu-miR-489-3p	35	35	35	35	35	35	35	35	35	35	35	35			0	0	0	0	0	1	1
mmu-miR-465c-5p	35	35	35	35	NA	35	35	35	35	35	35	35			0	1	0	0	0	1	1
mmu-miR-540-3p	35	35	35	35	35	35	35	35	35	35	35	35			0	0	0	0	0	1	1
rno-miR-139-5p	30.9425	30.9125	31.2958	33.2992	31.4792	32.1858	34.8692	32.9158	33.2725	33.8258	33.4825	31.7692			0	0	0	0	0	0	0
rno-miR-199a-5p	35	35	35	35	35	35	35	35	35	35	35	35			0	0	0	0	0	1	1
mmu-miR-551b-3p	35	35	35	35	35	35	35	35	35	35	35	35			0	0	0	0	0	1	1
rno-miR-99a-5p	29.6025	29.8325	29.7958	30.0692	29.4692	29.8458	30.5092	29.5158	29.3025	29.4858	29.5925	28.9392			0	0	0	0	0	0	0
rno-miR-135b-5p	35	35	35	35	34.9392	35	35	35	35	35	35	35			0	0	0	0	0	0	0
rno-miR-222-3p	35	35	35	35	35	35	35	35	35	35	35	35			0	0	0	0	0	1	1
rno-miR-216a-5p	30.3925	30.5325	30.3058	34.8992	34.1792	33.1258	34.0992	33.9458	32.9225	34.0658	33.7825	33.1292			0	0	0	0	0	0	0
rno-miR-184	35	35	35	NA	35	35	35	NA	35	35	35	35			0	1	1	0	0	1	1
rno-miR-18a-5p	30.2025	30.4125	30.0058	31.8192	30.3292	31.2858	30.9292	30.2558	29.9325	31.2658	31.0225	30.6292			0	0	0	0	0	0	0
rno-miR-98-5p	29.0725	28.9025	29.0758	29.8392	29.1292	29.1758	30.5492	29.6758	29.4925	29.7158	29.7625	29.1692			0	0	0	0	0	0	0
mmu-miR-223-3p	35	35	35	35	35	35	35	35	35	35	35	35			0	0	0	0	0	1	1
rno-miR-29b-3p	28.5125	28.6925	28.6758	27.9292	27.5892	27.5558	28.7392	27.6158	27.2325	27.6958	27.9725	27.4292			0	0	0	0	0	0	0
mmu-miR-193b-3p	27.6825	27.9425	27.8358	28.2592	27.4692	27.6658	27.6892	27.1758	26.8325	27.2758	27.5125	27.1992			0	0	0	0	0	0	0
mmu-miR-338-3p	34.2425	33.4825	33.4958	33.5692	32.0492	32.1658	33.6692	32.7758	32.6725	32.9558	33.2825	32.9892			0	0	0	0	0	0	0
rno-miR-153-3p	29.6425	29.4625	30.0958	28.6692	28.3192	28.4158	29.7792	29.0158	28.3425	28.6458	28.6925	28.3492			0	0	0	0	0	0	0
mmu-miR-367-3p	35	35	35	NA	35	35	35	35	35	35	35	35			0	1	0	0	0	1	1
rno-miR-455-5p	35	35	34.5958	35	34.5292	33.7758	35	34.0758	35	33.8158	33.2125	32.3892			0	0	0	0	0	0	0
rno-miR-322-5p	35	34.8425	35	35	33.2192	32.6558	35	34.9858	34.7225	35	35	33.0092			0	0	0	0	0	0	0
rno-miR-196a-5p	35	35	35	35	35	35	35	35	35	35	35	35			0	0	0	0	0	1	1
rno-miR-27a-3p	31.1125	31.0125	31.7158	31.1692	29.9892	30.7058	31.9492	31.3558	29.9525	30.5858	30.9425	30.3192			0	0	0	0	0	0	0
mmu-miR-105	35	35	35	35	35	35	35	35	35	35	35	35			0	0	0	0	0	1	1
rno-miR-31a-5p	25.7025	25.5825	25.7258	24.7292	24.1992	24.7058	25.8292	25.1258	24.6825	25.1058	25.3225	24.8592			0	0	0	0	0	0	0
mmu-miR-200c-3p	23.8525	23.9125	23.8058	35	35	35	34.8192	35	35	35	34.7325	35			0	0	0	0	0	0	0
rno-miR-34a-5p	25.7825	25.8325	25.9358	28.2392	27.6092	28.2758	29.4692	28.6558	27.8925	28.1858	28.7125	28.2492			0	0	0	0	0	0	0
rno-miR-668	35	35	35	35	35	35	35	35	35	35	35	35			0	0	0	0	0	1	1
Blank (H2O)	35	35	35	35	35	35	35	35	35	35	35	35			0	0	0	0	0	1	1
mmu-miR-680	35	35	35	35	35	35	35	35	NA	35	35	35			0	0	1	0	0	1	1
UniSp2	24.9425	24.8025	25.1358	27.8092	27.3692	27.5958	27.1392	26.3358	25.5225	26.5658	26.6325	26.1592			0	0	0	0	0	0	0
mmu-miR-743b-5p	35	35	35	35	35	35	35	35	35	35	35	35			0	0	0	0	0	1	1
UniSp4	31.0425	30.5225	31.5858	NA	NA	NA	NA	NA	NA	NA	31.8025	NA			0	1	1	1	0	0	0
rno-miR-146b-5p	29.9425	30.3925	30.2558	30.9892	30.1992	30.1458	30.3892	30.3258	29.9425	29.7558	30.5825	29.9392			0	0	0	0	0	0	0
UniSp5	35	35	35	35	35	35	35	35	35	35	35	35			0	0	0	0	0	1	1
rno-miR-369-3p	35	35	35	35	35	35	35	35	35	35	35	35			0	0	0	0	0	1	1
UniSp6	20.9025	20.7725	20.6558	21.0292	20.8392	20.6558	21.1292	20.8458	20.5625	20.7958	20.4825	20.5992			0	0	0	0	0	0	0
rno-miR-345-5p	29.9725	30.2225	30.2758	29.7692	29.1092	29.2658	30.7292	29.7658	29.1425	30.2258	30.0225	30.1892			0	0	0	0	0	0	0
cel-miR-39-3p	25.6425	25.7225	25.4858	25.7092	25.8892	25.7458	25.9492	25.5058	25.4025	25.6658	25.4725	25.6392			0	0	0	0	0	0	0
rno-miR-450a-5p	35	35	35	35	35	35	35	35	35	35	35	35			0	0	0	0	0	1	1
rno-miR-103-3p	26.0925	26.3025	26.2958	26.1392	25.3892	25.7658	26.5592	25.9758	25.6925	25.9058	26.2325	25.5492			0	0	0	0	0	0	0
mmu-miR-1b-5p	35	35	35	35	35	35	35	35	35	35	35	35			0	0	0	0	0	1	1
rno-miR-191a-5p	27.0225	27.3225	27.3958	27.5792	26.5892	26.9958	27.3692	26.8158	26.6425	26.8058	27.3325	26.2492			0	0	0	0	0	0	0
mmu-miR-294-3p	35	35	35	35	35	35	35	35	35	35	35	35			0	0	0	0	0	1	1
rno-miR-423-3p	28.0625	28.2525	28.2058	28.4492	27.4192	28.1058	29.0892	27.9558	27.9625	28.1158	28.0025	27.9192			0	0	0	0	0	0	0
mmu-miR-758-3p	NA	NA	NA	33.0092	NA	35	35	NA	32.9025	NA	NA	NA			1	1	1	1	1	0	1
RNU1A1	18.1125	18.9625	19.3458	18.5092	19.5292	20.0858	20.9392	19.8758	18.6225	19.5458	18.6725	19.6592			0	0	0	0	0	0	0
rno-miR-628	35	35	35	35	35	35	35	35	35	35	35	35			0	0	0	0	0	1	1
RNU5G	21.3625	21.7025	21.9358	21.6992	21.6192	22.2058	22.7492	22.2358	21.4725	22.2158	21.8325	21.8292			0	0	0	0	0	0	0
mmu-miR-466d-3p	35	NA	35	35	35	NA	35	35	35	35	35	35			1	1	0	0	0	1	1
U6 snRNA	22.0225	22.2625	22.8058	22.9492	22.9892	23.3958	23.8892	23.3758	22.5025	23.3258	22.7925	23.0692			0	0	0	0	0	0	0
rno-miR-410-3p	35	NA	35	35	NA	35	35	35	35	35	35	35			1	1	0	0	0	1	1
rno-miR-141-3p	25.7125	25.6825	25.7658	35	35	35	35	35	35	35	35	35			0	0	0	0	0	0	0
rno-miR-194-5p	27.1225	27.3025	27.1058	29.1092	28.1892	28.5458	28.9592	28.2558	27.9725	27.8158	28.4425	27.7592			0	0	0	0	0	0	0
rno-miR-181b-5p	32.9525	32.3625	32.3658	35	35	35	35	35	35	35	35	35			0	0	0	0	0	0	0
mmu-miR-202-3p	35	35	35	35	35	35	35	35	35	35	NA	NA			0	0	0	1	0	1	1
mmu-miR-146b-5p	33.4125	33.7025	33.5358	34.1392	32.6592	33.4158	34.7592	34.1058	33.7225	33.6358	34.5625	33.2192			0	0	0	0	0	0	0
rno-miR-382-5p	35	35	35	35	35	35	35	35	35	35	35	35			0	0	0	0	0	1	1
mmu-miR-421-3p	32.9325	32.5525	33.4258	34.3792	33.1892	34.1258	33.1292	32.7558	32.4525	32.9558	32.8725	32.1992			0	0	0	0	0	0	0
mmu-miR-532-5p	33.8525	34.5325	34.0058	34.0292	34.3992	35	34.8592	33.7958	32.9525	34.3758	35	34.4992			0	0	0	0	0	0	0
mmu-miR-200b-3p	34.9625	34.7125	34.3858	35	35	35	35	35	35	35	35	35			0	0	0	0	0	0	0
rno-miR-24-3p	26.3825	26.2925	26.3658	26.1292	25.2692	25.5958	26.4792	25.9158	25.7225	25.8658	25.9825	25.1592			0	0	0	0	0	0	0
rno-miR-181c-5p	31.0925	31.6425	31.5258	31.6292	31.0292	31.2058	33.5392	32.7658	31.6425	31.7458	32.1225	31.4592			0	0	0	0	0	0	0
mmu-miR-302d-3p	35	35	35	35	35	35	35	35	35	35	35	35			0	0	0	0	0	1	1
rno-miR-142-5p	35	35	35	35	35	35	35	35	35	35	35	35			0	0	0	0	0	1	1
rno-miR-125a-5p	25.9625	25.9125	25.9158	26.7092	25.9092	26.3758	27.4092	26.5658	26.0925	26.1358	26.3325	25.8892			0	0	0	0	0	0	0
rno-miR-101a-3p	30.0025	30.0425	30.3858	28.3892	27.8292	28.2458	29.0992	28.2558	27.7625	28.4458	28.3925	28.1892			0	0	0	0	0	0	0
rno-miR-328a-3p	30.1325	29.9025	30.2758	28.8392	27.5492	28.2958	29.0392	28.6958	28.3625	28.8258	28.4525	28.1792			0	0	0	0	0	0	0
rno-miR-144-3p	35	35	35	35	35	35	35	35	35	35	35	35			0	0	0	0	0	1	1
rno-miR-652-3p	27.8825	28.3025	28.4258	28.5992	27.8592	28.2258	29.4792	29.0458	28.5325	29.0558	28.8925	28.6792			0	0	0	0	0	0	0
rno-miR-30b-5p	25.7725	25.7525	25.8358	26.3292	26.0092	26.5658	27.1492	26.1358	25.2825	25.6358	25.8625	25.6492			0	0	0	0	0	0	0
rno-miR-19b-3p	26.1225	26.4325	26.5358	27.0492	26.5092	27.2658	27.5792	26.9358	25.7825	26.7958	26.8725	26.5892			0	0	0	0	0	0	0
rno-miR-10a-5p	35	35	35	35	35	35	35	35	35	35	35	35			0	0	0	0	0	1	1
rno-miR-145-5p	31.9625	31.7925	31.9258	33.4492	31.4092	32.0058	32.3892	32.2858	31.0325	32.1958	31.6525	31.5692			0	0	0	0	0	0	0
mmu-miR-201-5p	35	35	35	35	35	35	35	35	35	35	35	35			0	0	0	0	0	1	1
mmu-miR-669a-5p	35	35	35	35	35	35	35	35	35	35	35	35			0	0	0	0	0	1	1
rno-miR-34c-5p	29.6225	29.6325	29.7658	30.3392	29.4092	29.9358	30.8192	30.0658	29.7425	29.7558	30.7025	29.5092			0	0	0	0	0	0	0
mmu-miR-682	NA	31.7925	33.4658	NA	32.9792	NA	34.3792	NA	NA	NA	33.3825	NA			1	1	1	1	1	0	1
mmu-miR-423-5p	29.3125	31.0125	28.8058	29.5692	28.3992	29.0758	29.3592	28.8358	28.8025	29.2258	28.7825	28.5592			0	0	0	0	0	0	0
rno-miR-7b	34.7325	35	35	35	35	35	35	35	35	35	35	35			0	0	0	0	0	0	0
rno-miR-128-3p	29.3125	29.4125	29.9158	31.2292	28.7992	29.3958	29.5492	29.2258	28.7425	29.3358	29.5025	29.0692			0	0	0	0	0	0	0
rno-miR-17-1-3p	30.7625	30.7225	30.7358	31.6692	30.5992	30.8558	31.6492	30.9658	30.2725	31.1058	31.7225	31.2292			0	0	0	0	0	0	0
mmu-miR-136-5p	35	35	35	35	35	35	35	35	35	35	35	35			0	0	0	0	0	1	1
rno-miR-219-1-3p	35	35	35	34.8792	35	34.2358	34.4192	35	35	35	33.4225	32.9192			0	0	0	0	0	0	0
rno-miR-582-5p	35	35	35	35	35	35	35	35	35	35	35	35			0	0	0	0	0	1	1
rno-miR-346	35	35	35	35	35	35	35	35	35	35	35	34.9292			0	0	0	0	0	0	0
mmu-miR-337-5p	35	35	35	35	35	35	35	35	35	35	35	35			0	0	0	0	0	1	1
mmu-miR-291b-5p	35	35	NA	35	NA	35	NA	35	NA	35	35	35			1	1	1	0	0	1	1
mmu-miR-350-3p	30.5525	30.5125	30.3058	29.7092	29.4692	29.8658	30.5092	29.2858	28.9525	29.2558	29.0825	29.0492			0	0	0	0	0	0	0
rno-miR-196a-3p	35	35	35	35	35	35	35	35	35	35	35	35			0	0	0	0	0	1	1
rno-miR-380-5p	35	35	35	35	35	35	35	35	35	35	35	35			0	0	0	0	0	1	1
mmu-miR-295-3p	35	35	35	35	35	35	35	35	35	35	35	35			0	0	0	0	0	1	1
mmu-miR-450b-5p	35	35	35	35	35	35	35	35	35	35	35	35			0	0	0	0	0	1	1
mmu-miR-883b-5p	35	35	35	35	NA	NA	35	35	35	35	35	35			0	1	0	0	0	1	1
mmu-miR-467b-5p	35	35	35	35	35	35	35	35	35	35	35	35			0	0	0	0	0	1	1
rno-miR-711	35	35	35	35	35	35	35	35	NA	35	35	35			0	0	1	0	0	1	1
rno-miR-497-5p	26.5525	26.5325	26.9458	28.1092	27.3592	27.7558	29.0592	28.4558	27.7225	28.3058	28.3125	27.8992			0	0	0	0	0	0	0
mmu-miR-466d-5p	35	35	35	35	35	35	35	35	35	35	35	35			0	0	0	0	0	1	1
rno-miR-540-5p	35	35	35	35	35	35	35	35	35	35	35	35			0	0	0	0	0	1	1
mmu-miR-200c-5p	32.4483	33.0183	33.0383	35	35	35	35	35	35	35	35	35			0	0	0	0	0	0	0
rno-miR-30d-3p	30.9583	30.7983	31.4783	31.9617	31.135	30.8483	32.4717	31.2983	31.565	31.0383	32.065	31.1017			0	0	0	0	0	0	0
rno-miR-21-3p	35	34.8783	NA	34.6617	NA	35	35	34.2583	34.435	35	35	34.0317			1	1	0	0	0	0	0
rno-miR-483-3p	27.2783	27.0283	27.4583	31.8617	31.165	31.8383	33.5717	33.2983	32.405	32.4783	33.125	33.8017			0	0	0	0	0	0	0
mmu-miR-411-3p	NA	NA	NA	34.9617	33.215	33.7783	33.4317	33.0083	NA	NA	NA	33.1517			1	0	1	1	0	0	0
mmu-miR-15a-3p	35	35	35	NA	35	35	35	35	35	35	35	35			0	1	0	0	0	1	1
mmu-let-7g-3p	32.3483	33.0383	32.5183	35	33.165	35	35	35	33.585	34.0683	35	34.3017			0	0	0	0	0	0	0
mmu-miR-141-5p	28.7583	28.6783	28.7683	35	35	35	35	35	35	35	35	35			0	0	0	0	0	0	0
mmu-miR-20b-3p	35	35	35	35	35	35	35	35	35	35	35	35			0	0	0	0	0	1	1
rno-miR-935	35	35	35	35	35	35	35	35	35	35	35	35			0	0	0	0	0	1	1
rno-miR-126a-5p	35	35	35	35	35	35	35	35	35	35	35	35			0	0	0	0	0	1	1
mmu-miR-466f	35	35	35	35	NA	33.9983	35	NA	33.705	35	35	NA			0	1	1	1	0	0	0
mmu-miR-1306-3p	33.1083	35	35	34.3017	32.935	32.6783	32.9317	33.7483	35	34.6083	33.475	32.1517			0	0	0	0	0	0	0
mmu-miR-678	NA	35	35	35	NA	35	35	35	35	35	35	35			1	1	0	0	0	1	1
mmu-miR-212-5p	35	35	35	35	33.355	33.1183	33.9217	33.3383	34.665	32.1283	34.615	33.8817			0	0	0	0	0	0	0
rno-miR-463-3p	35	35	35	35	35	35	35	35	35	35	35	35			0	0	0	0	0	1	1
rno-miR-29b-2-5p	33.2083	33.2083	32.0283	31.9917	31.185	32.0083	32.0217	31.8683	32.205	32.2083	31.775	32.8617			0	0	0	0	0	0	0
mmu-miR-1934-5p	NA	NA	NA	35	35	35	35	35	NA	35	35	35			1	0	1	0	0	1	1
mmu-miR-1954	35	35	35	35	35	35	35	35	35	35	35	35			0	0	0	0	0	1	1
mmu-miR-673-3p	35	35	35	35	35	35	35	35	35	35	35	35			0	0	0	0	0	1	1
rno-miR-544-3p	35	35	35	35	35	35	35	35	35	35	35	35			0	0	0	0	0	1	1
mmu-miR-669h-5p	35	35	35	35	35	35	35	35	35	35	35	35			0	0	0	0	0	1	1
mmu-miR-1963	35	35	35	35	35	35	35	35	35	35	35	35			0	0	0	0	0	1	1
mmu-miR-695	35	35	35	35	35	35	35	35	35	35	35	35			0	0	0	0	0	1	1
mmu-miR-133a-5p	35	35	35	35	35	35	35	35	35	35	35	35			0	0	0	0	0	1	1
mmu-miR-448-3p	35	35	35	35	35	35	35	35	35	35	NA	NA			0	0	0	1	0	1	1
rno-miR-490-5p	35	33.4883	35	35	35	35	35	35	35	35	35	35			0	0	0	0	0	0	0
mmu-miR-344b-3p	35	35	35	35	35	35	35	35	35	35	35	35			0	0	0	0	0	1	1
mmu-miR-431-3p	35	35	35	35	35	35	35	35	35	35	35	35			0	0	0	0	0	1	1
rno-miR-23a-5p	35	34.8683	35	35	34.395	35	35	35	34.325	34.1983	35	34.4717			0	0	0	0	0	0	0
mmu-miR-203-5p	35	35	35	35	35	35	35	35	35	35	35	35			0	0	0	0	0	1	1
mmu-miR-671-5p	32.4083	32.4983	34.0283	33.1117	32.015	33.8483	34.9817	32.8983	32.525	32.2183	32.865	32.7117			0	0	0	0	0	0	0
rno-miR-219-2-3p	35	35	35	35	35	35	NA	35	NA	35	35	35			0	0	1	0	0	1	1
mmu-miR-10b-3p	35	35	35	35	35	35	35	35	35	35	35	35			0	0	0	0	0	1	1
mmu-miR-717	35	35	35	35	35	35	35	35	35	35	35	35			0	0	0	0	0	1	1
rno-miR-376b-5p	35	35	35	35	35	35	35	35	35	35	35	35			0	0	0	0	0	1	1
rno-miR-1839-5p	30.8883	30.5683	30.3883	29.9117	28.485	29.1983	29.3117	29.2783	29.695	29.1783	29.715	29.1317			0	0	0	0	0	0	0
mmu-miR-669k-3p	35	35	35	35	35	35	35	35	35	35	35	35			0	0	0	0	0	1	1
rno-miR-615	35	35	NA	35	35	35	35	35	35	35	35	35			1	0	0	0	0	1	1
Blank (H2O)	35	35	35	35	35	35	35	35	35	35	35	35			0	0	0	0	0	1	1
mmu-miR-125b-2-3p	31.8783	33.1483	32.4983	33.2117	35	NA	33.3617	34.1483	33.625	35	NA	33.9317			0	1	0	1	0	0	0
mmu-miR-1193-5p	35	35	35	35	35	35	35	35	35	35	35	35			0	0	0	0	0	1	1
mmu-miR-1956	35	35	35	35	35	35	35	35	NA	35	35	35			0	0	1	0	0	1	1
mmu-miR-1953	35	35	35	35	35	35	35	35	35	35	35	35			0	0	0	0	0	1	1
rno-miR-653-5p	35	35	35	35	35	35	35	35	35	35	35	35			0	0	0	0	0	1	1
rno-miR-511-5p	35	35	NA	35	NA	34.9683	NA	35	35	34.4583	35	NA			1	1	1	1	1	0	1
mmu-miR-1964-3p	NA	NA	35	35	NA	NA	35	35	35	35	35	35			1	1	0	0	0	1	1
mmu-miR-743a-3p	NA	35	35	35	35	35	35	35	35	35	35	35			1	0	0	0	0	1	1
rno-miR-29a-5p	29.9383	30.0283	29.9083	29.2117	28.275	28.9883	29.7917	29.2683	28.715	29.1183	29.815	29.0517			0	0	0	0	0	0	0
mmu-miR-195a-3p	33.0083	33.0883	33.9883	35	34.355	NA	35	33.5583	33.565	NA	34.685	34.9317			0	1	0	1	0	0	0
rno-miR-140-3p	29.6783	29.5683	30.3383	29.3417	28.385	28.9283	29.8717	29.1583	29.415	29.3783	29.585	29.3217			0	0	0	0	0	0	0
rno-miR-377-5p	35	35	35	35	35	35	35	35	35	35	35	35			0	0	0	0	0	1	1
rno-miR-31a-3p	29.3183	29.2083	29.8783	28.2517	27.495	27.8883	28.5517	27.8983	27.425	28.3583	28.795	28.6117			0	0	0	0	0	0	0
mmu-miR-322-3p	35	35	35	35	35	35	35	35	35	35	35	35			0	0	0	0	0	1	1
mmu-miR-709	27.8583	27.7483	27.6483	28.1117	27.225	27.8883	27.7617	27.5883	27.445	27.8983	27.705	27.7017			0	0	0	0	0	0	0
rno-miR-300-5p	35	35	35	35	35	35	35	35	35	35	35	35			0	0	0	0	0	1	1
rno-miR-130b-5p	30.1683	29.9183	29.7883	29.8117	28.465	29.0183	29.5017	28.6183	28.465	28.9583	29.545	29.1017			0	0	0	0	0	0	0
rno-let-7f-2-3p	33.2183	34.8183	34.0483	34.7017	34.435	34.2283	34.9517	33.6783	33.545	34.5583	34.095	33.6117			0	0	0	0	0	0	0
rno-miR-204-3p	34.8083	32.4683	33.8083	33.3217	32.035	32.7583	33.8017	33.1983	33.035	33.0683	32.525	33.8617			0	0	0	0	0	0	0
mmu-miR-302a-5p	35	35	35	35	35	35	35	35	35	35	35	35			0	0	0	0	0	1	1
mmu-miR-1896	35	35	NA	35	35	35	35	35	35	35	NA	35			1	0	0	1	0	1	1
mmu-miR-466j	NA	NA	NA	31.2317	NA	NA	NA	33.6983	NA	NA	32.045	NA			1	1	1	1	1	0	1
mmu-miR-327	35	35	35	35	35	35	35	35	35	35	35	35			0	0	0	0	0	1	1
rno-miR-532-5p	30.2283	30.5183	31.0283	31.3517	30.365	30.8583	31.3617	31.1783	31.265	32.0683	31.175	31.0117			0	0	0	0	0	0	0
rno-miR-218a-2-3p	35	32.9983	35	35	32.875	32.7383	35	34.2983	33.755	35	33.885	35			0	0	0	0	0	0	0
mmu-miR-1936	35	35	35	35	35	35	NA	35	35	35	35	35			0	0	1	0	0	1	1
mmu-miR-1958	35	35	35	35	35	35	35	35	35	35	35	35			0	0	0	0	0	1	1
rno-miR-1188-5p	35	35	35	35	35	35	35	35	NA	35	35	35			0	0	1	0	0	1	1
rno-miR-665	34.1283	NA	NA	NA	NA	NA	35	NA	34.575	35	35	NA			1	1	1	1	1	0	1
mmu-miR-467g	35	34.8483	NA	NA	35	35	NA	34.7083	35	35	NA	35			1	1	1	1	1	0	1
mmu-miR-1982.1-3p	35	35	35	35	35	35	35	35	35	35	35	35			0	0	0	0	0	1	1
rno-miR-759	35	35	35	35	35	35	35	35	35	35	35	35			0	0	0	0	0	1	1
rno-miR-29c-5p	32.8183	32.1883	32.6783	33.6417	33.375	31.6383	33.6817	32.6783	33.255	32.6083	32.675	32.9317			0	0	0	0	0	0	0
rno-miR-352	32.0083	31.8483	32.5683	33.1617	32.375	32.9083	33.7117	33.7083	34.155	33.2083	34.225	33.2517			0	0	0	0	0	0	0
rno-miR-135b-3p	35	35	35	35	35	34.8983	35	35	34.715	35	35	35			0	0	0	0	0	0	0
mmu-miR-344d-3p	35	35	35	35	35	35	35	35	35	NA	35	35			0	0	0	1	0	1	1
mmu-miR-33-3p	33.9183	33.3883	34.6583	34.9717	33.355	34.6383	34.8817	34.6883	35	33.8583	34.865	34.8217			0	0	0	0	0	0	0
mmu-miR-711	35	35	35	35	35	35	35	NA	35	35	35	35			0	0	1	0	0	1	1
rno-miR-532-3p	30.0383	30.7683	30.7383	30.2817	29.185	30.0083	30.3817	30.3283	30.335	30.1183	30.395	29.8517			0	0	0	0	0	0	0
mmu-miR-712-5p	35	34.6583	35	NA	35	NA	35	34.2183	35	35	NA	34.2717			0	1	0	1	0	0	0
mmu-miR-654-3p	NA	35	35	35	NA	35	35	35	35	35	NA	35			1	1	0	1	0	1	1
mmu-miR-666-3p	35	35	35	35	35	35	35	35	35	35	35	35			0	0	0	0	0	1	1
rno-miR-322-3p	35	35	35	35	35	35	35	35	35	35	35	35			0	0	0	0	0	1	1
mmu-miR-467d-3p	35	35	35	NA	34.295	35	35	NA	35	35	35	35			0	1	1	0	0	0	0
mmu-miR-1981-5p	35	35	35	35	35	35	35	35	35	35	35	35			0	0	0	0	0	1	1
mmu-miR-669n	35	35	35	35	NA	35	35	34.8483	35	35	35	35			0	1	0	0	0	0	0
mmu-miR-450b-3p	35	35	35	35	35	35	35	35	35	35	35	35			0	0	0	0	0	1	1
mmu-miR-1903	35	35	35	35	35	35	35	35	NA	35	35	35			0	0	1	0	0	1	1
mmu-miR-1839-3p	28.0183	27.8883	28.1483	28.8817	27.515	28.4983	28.0317	28.2383	27.785	27.8483	27.605	27.6817			0	0	0	0	0	0	0
mmu-miR-1198-3p	35	35	35	35	35	35	35	35	35	35	35	35			0	0	0	0	0	1	1
mmu-miR-706	34.4783	34.1583	35	34.9917	33.305	34.4683	NA	NA	34.665	34.6383	34.925	35			0	0	1	0	0	0	0
mmu-miR-686	35	35	35	35	35	35	35	35	35	35	35	35			0	0	0	0	0	1	1
rno-miR-876	35	35	35	35	35	35	35	35	35	35	35	35			0	0	0	0	0	1	1
mmu-miR-466k	35	35	NA	NA	NA	NA	NA	34.6483	33.765	NA	34.155	35			1	1	1	1	1	0	1
mmu-miR-290-5p	35	35	35	35	35	35	35	35	35	35	35	35			0	0	0	0	0	1	1
mmu-miR-876-3p	35	35	35	35	35	35	35	35	35	35	35	35			0	0	0	0	0	1	1
rno-let-7i-3p	32.4083	32.7783	32.6683	34.8917	33.875	35	35	35	34.235	32.9683	34.865	34.2417			0	0	0	0	0	0	0
mmu-miR-200a-5p	35	35	35	35	35	35	35	35	35	35	35	35			0	0	0	0	0	1	1
mmu-miR-196b-3p	34.3983	34.2683	35	35	34.385	35	33.7917	34.3183	32.685	35	35	35			0	0	0	0	0	0	0
mmu-miR-7a-1-3p	30.2583	30.2183	31.0783	30.6917	29.355	30.6483	29.7717	29.0383	29.385	29.3083	29.655	28.7917			0	0	0	0	0	0	0
mmu-miR-127-5p	35	35	35	35	NA	34.6283	35	35	35	35	35	35			0	1	0	0	0	0	0
rno-miR-708-3p	29.8883	29.5983	30.5883	30.3217	29.245	29.6983	30.8517	29.8183	30.275	30.3883	31.105	29.3117			0	0	0	0	0	0	0
rno-miR-296-3p	33.9083	35	35	35	32.275	32.1583	35	33.2783	33.575	32.8483	33.755	33.3017			0	0	0	0	0	0	0
mmu-miR-721	35	35	35	35	35	35	35	35	35	35	35	35			0	0	0	0	0	1	1
rno-miR-324-3p	29.7383	29.1183	29.4583	29.5817	28.685	28.7183	30.0117	29.2483	28.665	29.5383	29.575	29.2117			0	0	0	0	0	0	0
mmu-miR-546	NA	35	35	NA	35	35	NA	NA	NA	35	35	NA			1	1	1	1	1	1	1
rno-miR-349	35	35	35	35	35	35	35	35	35	35	35	35			0	0	0	0	0	1	1
rno-miR-883-3p	35	35	35	35	35	35	35	35	35	35	35	35			0	0	0	0	0	1	1
mmu-miR-1983	29.3883	29.8783	30.0083	30.6517	29.215	29.9483	29.5217	29.8283	29.355	30.0283	29.765	30.5617			0	0	0	0	0	0	0
mmu-miR-763	35	35	35	35	35	35	35	35	35	35	35	35			0	0	0	0	0	1	1
mmu-miR-455-3p	30.9883	30.9383	31.0683	30.2017	28.865	28.9783	30.9917	30.3383	29.815	28.4183	28.525	28.3217			0	0	0	0	0	0	0
mmu-miR-1247-5p	35	NA	NA	35	35	35	35	NA	35	35	35	NA			1	0	1	1	0	1	1
mmu-miR-1894-5p	35	35	35	35	35	35	35	35	35	35	35	35			0	0	0	0	0	1	1
mmu-miR-1938	35	35	35	35	35	35	35	35	35	35	35	35			0	0	0	0	0	1	1
mmu-miR-1960	35	35	35	35	35	35	35	35	35	35	35	35			0	0	0	0	0	1	1
mmu-miR-883a-3p	35	35	35	35	35	35	35	35	35	35	35	35			0	0	0	0	0	1	1
rno-miR-667-3p	33.0283	NA	NA	NA	NA	NA	NA	32.7883	32.275	NA	NA	NA			1	1	1	1	1	0	1
mmu-miR-669l-5p	33.3483	NA	35	35	NA	35	NA	35	35	NA	NA	35			1	1	1	1	1	0	1
mmu-miR-1982.2-3p	35	35	35	35	35	35	35	35	35	35	35	35			0	0	0	0	0	1	1
mmu-miR-876-5p	35	35	35	35	35	35	35	35	35	NA	35	35			0	0	0	1	0	1	1
mmu-miR-491-3p	35	35	35	35	35	35	35	35	35	35	35	35			0	0	0	0	0	1	1
rno-miR-216b-5p	34.2383	34.9683	35	35	35	35	35	35	35	35	35	35			0	0	0	0	0	0	0
rno-miR-7a-1-3p	29.9783	31.0183	30.4383	29.9417	29.315	29.8983	29.6317	29.2383	28.795	29.2183	29.535	28.9217			0	0	0	0	0	0	0
rno-miR-299a-5p	35	35	35	35	35	34.5083	35	35	35	35	35	35			0	0	0	0	0	0	0
mmu-let-7f-1-3p	35	34.1883	33.3283	35	34.275	35	35	35	34.635	35	35	35			0	0	0	0	0	0	0
mmu-miR-764-5p	35	NA	NA	NA	35	NA	NA	35	35	35	NA	NA			1	1	1	1	1	1	1
mmu-miR-28a-3p	35	35	35	35	35	35	35	35	35	35	35	35			0	0	0	0	0	1	1
mmu-miR-743b-3p	35	35	35	35	35	35	35	35	35	35	33.925	35			0	0	0	0	0	0	0
rno-miR-327	NA	35	35	35	35	35	35	35	35	35	35	35			1	0	0	0	0	1	1
mmu-miR-669i	35	35	35	NA	NA	NA	35	35	35	35	NA	35			0	1	0	1	0	1	1
rno-miR-409a-3p	35	35	35	35	35	NA	35	NA	35	35	35	35			0	1	1	0	0	1	1
mmu-miR-467f	NA	29.7183	NA	NA	30.185	NA	NA	NA	NA	NA	30.255	30.0317			1	1	1	1	1	0	1
mmu-miR-463-5p	35	35	35	35	35	35	35	35	35	NA	35	NA			0	0	0	1	0	1	1
mmu-miR-676-5p	35	35	NA	35	NA	35	NA	35	35	35	35	35			1	1	1	0	0	1	1
mmu-miR-467c-5p	35	35	35	35	35	35	35	35	35	35	35	35			0	0	0	0	0	1	1
mmu-miR-1948-3p	35	35	35	35	NA	35	35	35	35	35	35	35			0	1	0	0	0	1	1
mmu-miR-1900	26.4783	26.2283	26.6083	27.1317	26.275	26.3583	27.4717	27.2083	27.235	27.1683	26.935	27.1517			0	0	0	0	0	0	0
mmu-miR-1935	35	35	35	35	35	35	35	35	35	NA	35	35			0	0	0	1	0	1	1
mmu-miR-1962	35	35	35	NA	35	35	35	35	35	35	35	35			0	1	0	0	0	1	1
mmu-miR-882	35	35	35	35	35	35	35	35	35	35	35	35			0	0	0	0	0	1	1
rno-miR-742-3p	35	35	33.7283	35	35	35	35	35	35	35	35	35			0	0	0	0	0	0	0
mmu-miR-669g	35	35	35	35	35	35	35	35	35	35	35	35			0	0	0	0	0	1	1
mmu-miR-2136	35	35	35	35	35	35	35	35	35	35	35	35			0	0	0	0	0	1	1
mmu-miR-878-3p	35	35	35	35	35	35	35	NA	35	35	35	35			0	0	1	0	0	1	1
rno-miR-27a-5p	35	34.9583	35	34.2717	33.865	34.3783	35	35	33.265	34.2783	34.055	34.6317			0	0	0	0	0	0	0
rno-miR-26b-3p	33.1383	33.0883	33.4283	34.6817	33.205	33.6083	33.5617	33.0883	32.815	32.4183	32.755	33.2617			0	0	0	0	0	0	0
mmu-miR-193b-5p	33.3983	35	35	35	33.515	35	33.7017	35	35	34.4583	34.825	34.7917			0	0	0	0	0	0	0
rno-miR-191a-3p	35	32.5583	33.4483	35	31.565	33.3483	33.0217	35	32.405	34.1583	35	32.2717			0	0	0	0	0	0	0
rno-miR-34c-3p	32.0683	32.9683	32.4683	34.0017	31.385	32.9983	32.9217	32.2783	31.645	32.9583	32.965	31.8717			0	0	0	0	0	0	0
mmu-miR-1192	35	35	35	35	35	35	35	35	35	35	35	35			0	0	0	0	0	1	1
rno-miR-568	35	35	35	35	35	35	35	35	35	35	35	35			0	0	0	0	0	1	1
mmu-miR-707	35	35	35	35	35	35	35	35	35	35	35	35			0	0	0	0	0	1	1
mmu-miR-188-3p	35	35	NA	35	35	35	35	34.0483	35	35	35	35			1	0	0	0	0	0	0
rno-miR-25-5p	30.1783	30.8083	30.9883	30.1117	28.495	29.4183	29.4617	29.0083	29.405	30.1083	30.205	29.6417			0	0	0	0	0	0	0
rno-miR-1249	29.4883	29.6683	29.8283	30.1417	29.075	29.8383	30.8817	30.1783	30.555	30.4883	30.905	30.8417			0	0	0	0	0	0	0
rno-miR-135a-3p	35	35	35	35	35	35	35	35	35	32.5483	35	35			0	0	0	0	0	0	0
mmu-miR-677-5p	35	35	35	35	35	35	35	35	35	35	35	35			0	0	0	0	0	1	1
mmu-miR-1190	35	NA	35	35	35	35	35	35	35	35	35	35			1	0	0	0	0	1	1
mmu-miR-547-3p	35	35	35	35	35	35	35	35	35	35	35	35			0	0	0	0	0	1	1
mmu-miR-669d-5p	35	35	35	35	35	35	35	35	35	35	35	35			0	0	0	0	0	1	1
mmu-miR-1905	34.9383	35	35	35	35	35	35	35	35	35	35	34.7617			0	0	0	0	0	0	0
mmu-miR-1940	35	35	35	35	35	35	35	35	35	35	35	35			0	0	0	0	0	1	1
mmu-miR-1965	35	35	35	35	35	35	35	35	35	35	35	35			0	0	0	0	0	1	1
mmu-miR-92a-2-5p	34.0483	NA	NA	35	NA	34.7783	NA	NA	NA	NA	NA	NA			1	1	1	1	1	0	1
rno-miR-743a-3p	35	35	35	35	35	35	35	35	35	35	35	35			0	0	0	0	0	1	1
mmu-miR-1897-3p	35	35	35	35	35	35	35	35	35	35	35	35			0	0	0	0	0	1	1
rno-miR-106b-3p	29.3883	29.4783	30.3283	28.9917	28.075	28.8483	29.2317	28.7883	28.755	28.9083	29.675	28.9417			0	0	0	0	0	0	0
mmu-miR-878-5p	35	35	35	35	35	35	35	35	35	35	35	35			0	0	0	0	0	1	1
mmu-miR-186-3p	35	35	35	35	35	35	35	35	35	35	35	35			0	0	0	0	0	1	1
mmu-miR-190b-5p	35	35	35	35	35	35	35	35	35	35	35	35			0	0	0	0	0	1	1
mmu-miR-135a-1-3p	35	35	35	35	35	35	35	35	35	35	35	35			0	0	0	0	0	1	1
mmu-miR-496a-3p	35	35	35	35	35	35	35	35	35	35	35	35			0	0	0	0	0	1	1
mmu-miR-199b-5p	34.2183	34.1783	35	35	35	35	35	35	34.445	34.1683	35	35			0	0	0	0	0	0	0
mmu-miR-1199-5p	NA	NA	NA	NA	NA	NA	35	35	NA	35	NA	33.8917			1	1	1	1	1	0	1
mmu-miR-146b-3p	34.9583	35	35	34.9217	35	33.0283	34.8817	35	34.735	34.9483	35	34.8017			0	0	0	0	0	0	0
mmu-miR-1930-5p	35	35	35	35	35	35	35	35	35	35	35	35			0	0	0	0	0	1	1
rno-miR-499-3p	35	35	35	NA	35	35	35	35	35	35	35	35			0	1	0	0	0	1	1
mmu-miR-1897-5p	35	35	35	35	35	35	35	35	35	35	35	35			0	0	0	0	0	1	1
rno-miR-138-1-3p	35	35	35	35	33.325	31.6383	32.4017	32.6383	31.475	31.5483	32.885	31.2817			0	0	0	0	0	0	0
mmu-miR-470-3p	35	35	35	35	35	35	35	35	35	35	35	35			0	0	0	0	0	1	1
mmu-miR-694	32.2583	NA	NA	NA	NA	NA	NA	NA	NA	31.6083	NA	35			1	1	1	1	1	0	1
rno-miR-742-5p	35	35	35	35	35	35	35	35	35	35	35	35			0	0	0	0	0	1	1
rno-miR-674-3p	31.4083	33.0983	32.0183	32.6117	31.325	31.9583	31.4017	31.7383	31.785	30.5483	32.065	30.8117			0	0	0	0	0	0	0
mmu-miR-1957a	35	NA	NA	35	NA	NA	NA	35	35	NA	NA	35			1	1	1	1	1	1	1
mmu-miR-1907	35	35	35	NA	35	35	35	35	35	35	35	35			0	1	0	0	0	1	1
rno-miR-542-3p	35	35	35	35	35	35	35	35	35	NA	35	35			0	0	0	1	0	1	1
mmu-miR-1966-5p	32.9083	35	35	35	35	33.2483	32.7117	35	35	35	NA	34.8117			0	0	0	1	0	0	0
mmu-miR-883a-5p	35	35	35	35	35	35	35	35	35	35	35	35			0	0	0	0	0	1	1
rno-miR-743b-3p	35	35	35	35	35	35	35	35	35	35	35	35			0	0	0	0	0	1	1
mmu-miR-1198-5p	35	NA	35	35	NA	35	35	NA	NA	35	35	35			1	1	1	0	0	1	1
mmu-miR-2139	35	NA	35	35	35	35	35	35	35	35	35	35			1	0	0	0	0	1	1
mmu-miR-880-3p	35	35	35	35	35	35	35	35	35	35	NA	35			0	0	0	1	0	1	1
rno-miR-22-5p	33.7783	35	35	33.1017	32.275	32.7483	33.9317	32.9983	32.625	32.4183	31.865	32.1017			0	0	0	0	0	0	0
rno-miR-99b-3p	31.1183	31.5683	NA	NA	NA	NA	NA	32.6783	31.535	NA	32.065	30.8017			1	1	1	1	1	0	1
rno-miR-363-5p	35	35	35	35	35	35	35	35	35	35	35	35			0	0	0	0	0	1	1
mmu-miR-688	NA	35	35	35	NA	35	35	NA	35	35	NA	35			1	1	1	1	1	1	1
rno-miR-154-3p	35	35	35	35	35	35	35	35	35	35	NA	35			0	0	0	1	0	1	1
mmu-miR-145a-3p	NA	35	35	35	35	35	35	35	35	35	35	35			1	0	0	0	0	1	1
rno-miR-330-3p	33.1483	32.8683	33.6983	31.0617	30.065	30.0383	30.6017	30.7383	30.335	30.9483	31.185	30.1117			0	0	0	0	0	0	0
rno-miR-10b-5p	35	35	35	35	35	35	35	35	35	35	35	35			0	0	0	0	0	1	1
rno-miR-325-5p	35	35	35	31.1017	29.925	29.9183	29.9717	30.0183	30.495	30.1783	30.135	29.6417			0	0	0	0	0	0	0
rno-miR-351-5p	35	35	35	35	35	35	35	35	34.585	35	35	35			0	0	0	0	0	0	0
mmu-miR-29b-1-5p	30.9883	32.0183	31.6383	31.7917	31.415	31.0583	30.6917	30.7683	30.515	31.3883	31.765	30.2417			0	0	0	0	0	0	0
rno-miR-382-3p	35	35	35	35	35	35	35	35	35	35	35	35			0	0	0	0	0	1	1
mmu-miR-704	35	35	35	35	35	35	35	35	35	35	35	NA			0	0	0	1	0	1	1
mmu-miR-1895	NA	NA	34.0283	NA	NA	NA	NA	NA	NA	33.9783	NA	33.0417			1	1	1	1	1	0	1
rno-miR-761	35	35	35	35	35	35	35	NA	35	35	35	35			0	0	1	0	0	1	1
mmu-miR-673-5p	35	35	35	35	35	35	NA	35	35	35	35	35			0	0	1	0	0	1	1
mmu-miR-1927	35	35	35	35	35	35	35	35	35	35	35	35			0	0	0	0	0	1	1
mmu-miR-1943-5p	NA	NA	NA	35	35	35	NA	NA	35	NA	35	NA			1	0	1	1	0	1	1
mmu-miR-1967	35	35	35	35	35	35	35	35	35	35	35	35			0	0	0	0	0	1	1
rno-miR-202-5p	35	35	35	35	35	35	35	35	35	35	35	35			0	0	0	0	0	1	1
rno-miR-760-5p	35	35	35	34.9717	35	35	35	35	35	35	35	35			0	0	0	0	0	0	0
mmu-miR-1894-3p	35	35	35	35	35	35	35	35	35	35	35	35			0	0	0	0	0	1	1
mmu-miR-2183	35	35	35	35	35	35	35	35	35	NA	NA	35			0	0	0	1	0	1	1
rno-miR-24-1-5p	33.9883	32.9583	34.8183	32.5617	33.965	32.0383	35	33.1683	33.575	34.9583	34.015	34.0417			0	0	0	0	0	0	0
rno-let-7e-3p	32.2083	32.9783	33.7283	35	32.455	33.8583	35	34.7183	33.745	33.4883	34.675	33.7917			0	0	0	0	0	0	0
mmu-miR-543-3p	35	35	35	35	35	NA	35	35	NA	35	35	35			0	1	1	0	0	1	1
mmu-miR-340-3p	35	33.9883	35	35	35	35	35	35	35	35	35	35			0	0	0	0	0	0	0
rno-miR-409a-5p	35	35	35	35	35	35	35	35	35	35	35	35			0	0	0	0	0	1	1
mmu-miR-744-3p	35	35	35	35	34.095	35	35	35	35	35	34.685	35			0	0	0	0	0	0	0
mmu-miR-2137	28.9783	28.7783	29.6283	28.0617	27.245	27.6583	24.9617	24.6883	24.465	25.1983	25.165	25.0817			0	0	0	0	0	0	0
rno-miR-28-3p	31.1683	31.0683	31.7783	34.2817	NA	34.7583	35	35	35	35	34.865	35			0	1	0	0	0	0	0
rno-miR-30c-1-3p	34.4683	35	35	35	33.935	35	35	34.8283	34.585	35	35	33.8117			0	0	0	0	0	0	0
mmu-miR-468-3p	NA	NA	35	NA	NA	35	35	35	NA	NA	NA	35			1	1	1	1	1	1	1
rno-miR-215	35	35	35	35	35	35	35	NA	35	35	35	35			0	0	1	0	0	1	1
mmu-miR-467b-3p	34.5783	33.8783	35	NA	34.065	34.9283	35	NA	35	35	34.095	35			0	1	1	0	0	0	0
mmu-miR-483-3p	28.1483	27.9283	28.1583	NA	32.465	31.9183	33.8517	32.1783	33.515	34.4883	32.685	35			0	1	0	0	0	0	0
mmu-miR-710	35	35	35	35	35	35	35	35	NA	NA	NA	35			0	0	1	1	0	1	1
mmu-miR-879-3p	35	35	35	35	34.995	33.9483	35	35	34.255	33.9283	35	34.6117			0	0	0	0	0	0	0
mmu-miR-16-1-3p	35	34.0083	33.2883	NA	35	34.4783	NA	33.3183	35	34.5683	34.035	34.3717			0	1	1	0	0	0	0
rno-miR-466b-5p	35	NA	34.8083	NA	NA	NA	NA	34.8583	33.545	34.0183	35	NA			1	1	1	1	1	0	1
mmu-miR-376c-5p	35	35	35	35	35	35	35	35	35	35	35	35			0	0	0	0	0	1	1
mmu-miR-1941-3p	35	35	35	35	35	35	35	35	35	35	35	35			0	0	0	0	0	1	1
mmu-miR-1968-5p	35	35	35	35	35	35	35	35	35	35	35	35			0	0	0	0	0	1	1
rno-miR-196c-5p	35	35	35	35	33.515	35	35	35	35	35	35	35			0	0	0	0	0	0	0
rno-miR-208a-5p	NA	35	35	35	NA	NA	NA	NA	NA	NA	35	35			1	1	1	1	1	1	1
mmu-miR-1899	35	35	35	35	35	35	35	35	35	35	35	35			0	0	0	0	0	1	1
mmu-miR-692	35	35	35	35	34.375	35	NA	35	35	35	33.865	NA			0	0	1	1	0	0	0
rno-miR-344a-3p	34.3683	33.1383	35	35	35	35	35	35	32.255	32.2983	32.925	33.7017			0	0	0	0	0	0	0
mmu-miR-27b-5p	32.8783	32.6783	33.5283	32.9417	32.255	33.0883	32.6817	31.4583	32.585	31.5183	31.655	31.5617			0	0	0	0	0	0	0
rno-miR-378a-5p	32.8683	34.4783	33.8083	NA	35	35	35	35	35	35	35	35			0	1	0	0	0	0	0
mmu-miR-194-2-3p	31.8683	NA	33.5083	NA	33.715	33.6483	NA	33.5283	33.085	34.3283	NA	NA			1	1	1	1	1	0	1
rno-miR-101a-5p	32.3383	32.1583	33.7983	32.1617	NA	30.8783	31.4017	31.6883	31.775	31.9683	31.895	32.0617			0	1	0	0	0	0	0
mmu-miR-491-5p	35	35	35	35	35	35	35	35	35	35	35	35			0	0	0	0	0	1	1
rno-miR-181a-1-3p	35	35	35	35	35	35	35	35	35	35	35	35			0	0	0	0	0	1	1
rno-miR-132-5p	34.0283	35	35	35	32.525	35	32.6717	31.2283	31.825	32.8983	31.555	33.2717			0	0	0	0	0	0	0
mmu-miR-331-5p	34.8483	34.8383	34.9583	35	34.485	34.6383	35	35	35	35	35	34.8517			0	0	0	0	0	0	0
rno-miR-872-3p	31.1183	30.7883	31.5983	30.7217	29.975	30.8583	31.0017	30.1083	29.735	29.5183	30.995	30.0517			0	0	0	0	0	0	0
rno-miR-875	35	35	35	35	35	35	35	35	35	35	35	35			0	0	0	0	0	1	1
mmu-miR-488-5p	35	35	35	35	35	35	35	35	35	35	35	35			0	0	0	0	0	1	1
mmu-miR-466g	34.2283	NA	34.3083	34.8617	33.945	33.6083	33.8817	34.2383	34.485	34.4983	34.525	33.8917			1	0	0	0	0	0	0
mmu-miR-713	35	35	35	35	35	35	35	35	35	35	35	35			0	0	0	0	0	1	1
mmu-miR-148a-5p	33.4583	34.5183	34.5083	35	34.285	34.5783	33.6717	33.7483	33.275	34.1783	35	34.2817			0	0	0	0	0	0	0
mmu-miR-294-5p	35	35	35	35	NA	NA	35	NA	35	NA	35	35			0	1	1	1	0	1	1
mmu-miR-681	35	NA	35	NA	35	35	NA	35	35	35	35	NA			1	1	1	1	1	1	1
mmu-miR-1929-5p	35	35	35	35	35	35	35	35	35	35	35	35			0	0	0	0	0	1	1
mmu-miR-1945	35	35	35	35	35	35	35	35	35	35	35	35			0	0	0	0	0	1	1
mmu-miR-1969	35	35	35	35	35	35	35	35	35	35	35	35			0	0	0	0	0	1	1
rno-miR-678	35	35	NA	35	35	NA	35	NA	NA	35	NA	35			1	1	1	1	1	1	1
rno-miR-802-5p	32.8283	33.9983	33.7083	35	35	35	35	35	35	35	35	35			0	0	0	0	0	0	0
mmu-miR-1902	35	35	35	35	35	35	35	35	35	35	35	35			0	0	0	0	0	1	1
mmu-miR-344c-3p	35	35	35	35	35	35	35	35	35	35	35	35			0	0	0	0	0	1	1
rno-miR-344a-5p	35	35	35	35	35	35	35	35	35	35	35	35			0	0	0	0	0	1	1
rno-miR-200b-5p	34.2183	34.1883	32.7483	NA	35	35	NA	35	35	NA	35	NA			0	1	1	1	0	0	0
mmu-miR-486-3p	35	35	35	35	35	35	35	35	35	35	35	35			0	0	0	0	0	1	1
rno-miR-30e-3p	28.3183	28.5483	29.0183	29.8817	28.505	29.0683	30.1817	29.7483	29.485	29.4183	30.485	29.5417			0	0	0	0	0	0	0
rno-miR-338-5p	35	35	35	35	35	35	35	35	35	35	35	35			0	0	0	0	0	1	1
UniSp3 IPC	19.9783	19.9383	20.0183	20.0317	20.045	19.9083	19.9617	19.9583	20.065	19.9983	20.065	20.0917			0	0	0	0	0	0	0
rno-miR-10a-3p	35	35	35	35	35	35	35	34.9183	35	35	35	35			0	0	0	0	0	0	0
rno-miR-347	27.6983	27.5683	28.3283	29.8317	28.415	29.6683	28.9017	28.5783	28.605	29.3383	29.805	29.1017			0	0	0	0	0	0	0
rno-miR-99a-3p	35	34.1183	35	34.3217	33.565	35	32.8017	34.1383	35	32.6283	35	33.2317			0	0	0	0	0	0	0
rno-miR-343	35	NA	35	35	35	35	35	35	35	35	35	35			1	0	0	0	0	1	1
mmu-miR-1928	35	35	NA	35	35	NA	35	35	35	35	NA	35			1	1	0	1	0	1	1
rno-miR-674-5p	31.0583	31.9283	30.4683	31.2517	29.455	29.7383	30.5017	29.5683	30.365	31.0083	30.515	30.4917			0	0	0	0	0	0	0
mmu-miR-503-3p	NA	35	NA	35	35	35	35	35	35	35	35	35			1	0	0	0	0	1	1
mmu-miR-881-3p	35	35	35	35	35	35	35	35	35	35	35	35			0	0	0	0	0	1	1
rno-miR-666-5p	35	35	NA	35	35	35	35	35	NA	35	35	35			1	0	1	0	0	1	1
rno-miR-770-5p	35	35	35	35	35	35	35	35	35	35	35	35			0	0	0	0	0	1	1
rno-miR-673-5p	35	35	35	35	35	35	35	35	35	35	35	35			0	0	0	0	0	1	1
mmu-miR-691	35	34.8283	35	35	35	35	35	NA	NA	NA	35	35			0	0	1	1	0	0	0
mmu-miR-103-2-5p	32.2783	33.7783	33.6683	34.8117	31.515	32.4183	35	33.0983	32.745	33.4283	33.925	34.2417			0	0	0	0	0	0	0
mmu-miR-1970	NA	35	35	35	35	35	35	35	35	35	35	35			1	0	0	0	0	1	1
rno-miR-20a-3p	34.1583	35	33.6583	35	33.145	35	34.7617	33.0783	32.445	32.4083	35	35			0	0	0	0	0	0	0
rno-miR-878	35	35	35	35	35	35	35	35	35	35	35	35			0	0	0	0	0	1	1
mmu-miR-1904	35	35	35	35	35	35	35	35	35	35	35	35			0	0	0	0	0	1	1
rno-let-7c-1-3p	35	33.6983	35	35	34.905	35	35	35	35	35	35	35			0	0	0	0	0	0	0
rno-miR-345-3p	35	34.7883	35	33.8817	34.965	33.0183	34.1817	33.1283	34.905	35	34.995	34.0617			0	0	0	0	0	0	0
mmu-miR-93-3p	30.3483	30.5183	30.1583	29.7217	28.785	29.2883	29.3517	29.0083	29.135	29.8383	30.085	29.1717			0	0	0	0	0	0	0
UniSp3 IPC	20.1083	20.1283	20.1183	20.1217	20.085	20.2583	20.2517	20.1183	20.235	20.1183	20.115	20.0217			0	0	0	0	0	0	0
rno-miR-136-3p	35	35	35	35	35	35	35	35	34.385	35	35	35			0	0	0	0	0	0	0
rno-let-7a-2-3p	35	35	35	35	35	35	35	35	35	35	35	35			0	0	0	0	0	1	1
UniSp3 IPC	19.9083	19.9283	19.8583	19.8417	19.865	19.8283	19.7817	19.9183	19.695	19.8783	19.815	19.8817			0	0	0	0	0	0	0
mmu-miR-1196-5p	35	34.9783	NA	NA	33.355	NA	33.6117	33.9883	33.615	NA	34.585	34.0917			1	1	0	1	0	0	0
rno-miR-124-5p	33.1883	33.6683	35	35	35	35	35	35	35	35	35	35			0	0	0	0	0	0	0
rno-miR-1-5p	35	35	35	35	35	35	35	35	35	35	35	35			0	0	0	0	0	1	1
mmu-miR-295-5p	35	35	35	35	35	35	35	35	35	35	35	35			0	0	0	0	0	1	1
mmu-miR-17-3p	NA	35	35	NA	34.875	35	NA	35	NA	NA	NA	NA			1	1	1	1	1	0	1
mmu-miR-698-3p	35	35	NA	35	NA	35	35	35	35	35	35	35			1	1	0	0	0	1	1
mmu-let-7a-2-3p	35	35	35	35	35	35	35	35	35	35	35	35			0	0	0	0	0	1	1
rno-miR-193-5p	32.0683	33.0683	32.3183	31.8717	30.325	30.9383	31.8817	31.5783	32.285	31.4483	31.765	31.1717			0	0	0	0	0	0	0
mmu-miR-1947-5p	35	35	35	35	35	NA	35	35	35	35	35	35			0	1	0	0	0	1	1
mmu-miR-804	35	35	35	35	NA	35	35	35	35	35	35	35			0	1	0	0	0	1	1
mmu-miR-1191	NA	35	35	35	35	NA	35	35	35	35	NA	35			1	1	0	1	0	1	1
mmu-miR-1931	35	35	35	35	35	35	NA	35	35	35	35	35			0	0	1	0	0	1	1
mmu-miR-1946b	35	NA	35	35	35	35	35	NA	35	35	NA	34.5517			1	0	1	1	0	0	0
mmu-miR-1982-5p	NA	35	35	NA	NA	NA	NA	35	NA	35	35	35			1	1	1	0	0	1	1
rno-miR-465-5p	35	NA	35	NA	35	35	35	35	35	35	NA	35			1	1	0	1	0	1	1
rno-miR-881-3p	35	35	35	35	35	35	35	35	35	35	35	35			0	0	0	0	0	1	1
mmu-miR-1906	35	35	35	35	35	35	35	35	35	35	35	35			0	0	0	0	0	1	1
mmu-miR-374b-3p	35	35	35	35	35	35	35	35	35	35	35	35			0	0	0	0	0	1	1
rno-miR-501-5p	35	35	35	35	35	35	35	35	35	35	35	35			0	0	0	0	0	1	1
mmu-miR-214-5p	35	35	35	35	35	35	35	35	35	35	35	35			0	0	0	0	0	1	1
mmu-miR-344e-3p	35	35	35	35	35	35	35	35	35	35	35	35			0	0	0	0	0	1	1
rno-miR-872-5p	29.8883	29.6683	30.0683	30.0417	28.795	28.9983	29.6417	29.1983	29.195	29.8583	29.725	29.1817			0	0	0	0	0	0	0
rno-miR-323-5p	NA	NA	NA	NA	NA	NA	35	NA	NA	35	35	NA			1	1	1	1	1	1	1
mmu-miR-26a-1-3p	33.1283	32.6483	34.0383	35	34.885	33.2683	34.1617	33.8583	34.315	34.4183	34.915	35			0	0	0	0	0	0	0
rno-let-7d-3p	29.9583	29.9283	30.8583	31.1817	31.975	31.6683	31.8217	30.9783	30.515	31.8983	31.155	32.0717			0	0	0	0	0	0	0
mmu-miR-382-3p	35	35	35	35	35	35	35	35	35	35	35	35			0	0	0	0	0	1	1
mmu-miR-1898	35	35	35	35	35	35	35	35	35	35	35	35			0	0	0	0	0	1	1
mmu-miR-302b-5p	35	35	35	35	35	35	35	35	35	35	35	35			0	0	0	0	0	1	1
rno-miR-350	29.4683	29.8283	30.3283	30.8917	29.985	30.5783	30.2417	29.2683	28.735	29.2483	30.515	29.6317			0	0	0	0	0	0	0
mmu-miR-700-3p	35	35	35	35	35	35	35	35	35	35	35	35			0	0	0	0	0	1	1
mmu-miR-669c-5p	34.4083	35	34.7183	35	NA	35	35	NA	35	34.4483	34.845	35			0	1	1	0	0	0	0
rno-miR-379-3p	35	35	35	35	35	35	35	35	35	35	35	35			0	0	0	0	0	1	1
mmu-miR-335-3p	27.9983	28.4483	27.8583	27.9117	27.105	27.5483	26.4417	26.0783	25.645	27.9483	27.625	27.6617			0	0	0	0	0	0	0
rno-let-7f-1-3p	34.3083	35	32.5283	35	35	35	35	35	35	35	35	35			0	0	0	0	0	0	0
mmu-miR-181a-2-3p	35	35	35	35	35	35	35	35	35	35	35	35			0	0	0	0	0	1	1
mmu-miR-1932	35	35	35	35	35	35	35	35	35	35	35	35			0	0	0	0	0	1	1
mmu-miR-1946a	35	35	35	35	NA	35	NA	NA	35	35	35	35			0	1	1	0	0	1	1
rno-miR-133a-5p	35	35	35	35	35	35	35	35	35	35	35	35			0	0	0	0	0	1	1
rno-miR-376a-5p	35	35	35	35	35	35	35	35	35	35	35	35			0	0	0	0	0	1	1
mmu-miR-467h	35	35	35	35	35	35	35	35	35	35	35	35			0	0	0	0	0	1	1
mmu-miR-1952	35	35	35	NA	35	NA	NA	35	35	35	NA	35			0	1	1	1	0	1	1
mmu-miR-466f-5p	35	35	35	35	NA	35	NA	35	35	NA	35	NA			0	1	1	1	0	1	1
rno-miR-504	35	35	35	35	35	35	35	35	35	35	35	35			0	0	0	0	0	1	1
mmu-miR-192-3p	30.9883	30.9983	32.4283	34.2517	32.335	33.0383	34.3417	33.6883	31.675	31.5483	32.835	32.0117			0	0	0	0	0	0	0
rno-miR-301a-5p	34.0483	34.0383	35	32.8517	32.055	32.5283	32.6117	33.1783	32.405	33.4683	32.355	32.8617			0	0	0	0	0	0	0
rno-miR-30a-3p	28.2383	28.5583	28.7883	30.2717	29.315	29.6783	30.2317	30.1483	29.805	30.4183	31.095	30.0217			0	0	0	0	0	0	0
mmu-miR-19b-1-5p	32.3983	33.9883	32.5883	32.2117	32.985	35	33.0217	32.6783	33.055	33.4783	34.295	32.9217			0	0	0	0	0	0	0
rno-miR-125b-1-3p	35	35	35	35	35	35	35	35	35	35	35	35			0	0	0	0	0	1	1
mmu-miR-466f-3p	35	35	35	NA	NA	35	35	35	NA	35	NA	35			0	1	1	1	0	1	1
rno-miR-671	35	33.1383	35	33.9017	32.115	33.0083	32.3917	32.2883	32.805	33.0783	33.685	32.1517			0	0	0	0	0	0	0
rno-miR-493-5p	35	35	35	35	35	35	35	35	35	35	35	35			0	0	0	0	0	1	1
rno-miR-433-5p	35	35	35	35	35	35	35	35	35	35	35	35			0	0	0	0	0	1	1
mmu-miR-590-3p	35	35	35	35	35	35	35	35	35	35	35	35			0	0	0	0	0	1	1
rno-miR-125b-2-3p	34.1983	32.1683	33.5983	35	34.335	33.7183	35	34.1583	33.355	35	34.435	35			0	0	0	0	0	0	0
mmu-miR-1195	29.2783	29.0383	29.9783	29.9717	29.145	29.5783	29.7917	29.9283	29.485	29.3483	29.675	29.8117			0	0	0	0	0	0	0
rno-miR-383-5p	35	35	35	35	35	35	35	35	35	35	35	35			0	0	0	0	0	1	1
mmu-miR-1950	35	35	35	35	35	35	35	35	35	35	35	35			0	0	0	0	0	1	1
rno-miR-29b-1-5p	35	35	35	35	35	35	35	35	35	35	35	35			0	0	0	0	0	1	1
mmu-miR-1194	35	35	35	35	35	35	35	35	35	35	35	35			0	0	0	0	0	1	1
mmu-miR-1933-3p	NA	35	35	NA	35	35	35	35	35	35	35	35			1	1	0	0	0	1	1
mmu-miR-1951	35	35	35	35	NA	NA	NA	35	NA	35	35	35			0	1	1	0	0	1	1
mmu-miR-466b-5p	35	35	35	35	NA	NA	35	35	35	35	35	35			0	1	0	0	0	1	1
rno-miR-489-3p	35	35	35	35	35	35	35	35	35	35	35	35			0	0	0	0	0	1	1
mmu-miR-669e-5p	33.9583	33.6683	33.1183	32.9217	34.225	33.1183	33.3517	33.6283	33.275	32.5283	32.715	32.7617			0	0	0	0	0	0	0
mmu-miR-1955-5p	35	35	35	35	35	35	35	35	35	35	35	35			0	0	0	0	0	1	1
mmu-miR-466h-5p	35	35	35	35	35	34.6283	NA	NA	35	35	35	35			0	0	1	0	0	0	0
rno-miR-540-3p	35	35	35	35	35	35	35	35	35	35	35	35			0	0	0	0	0	1	1
rno-miR-15b-3p	NA	30.6683	30.9583	32.0717	NA	31.4283	31.9217	31.0983	30.275	31.8683	31.155	31.1517			1	1	0	0	0	0	0
mmu-miR-653-5p	35	35	35	35	35	35	35	35	35	35	35	35			0	0	0	0	0	1	1
mmu-miR-379-3p	35	35	35	35	NA	35	35	35	35	35	35	NA			0	1	0	1	0	1	1
rno-let-7b-3p	30.8583	30.7283	30.7783	31.2917	31.365	31.8783	31.6717	30.6583	31.225	31.2983	31.535	31.8217			0	0	0	0	0	0	0
rno-miR-488-5p	35	35	35	35	35	35	NA	NA	NA	35	35	35			0	0	1	0	0	1	1
mmu-miR-129-1-3p	35	35	35	35	35	35	35	35	35	35	35	35			0	0	0	0	0	1	1
rno-miR-758-3p	NA	NA	NA	NA	NA	NA	NA	NA	NA	NA	NA	NA			1	1	1	1	1	1	1
mmu-miR-183-3p	35	35	35	34.9717	33.115	34.7383	34.0417	33.9783	35	33.6083	35	34.1717			0	0	0	0	0	0	0
mmu-miR-762	NA	35	NA	35	NA	35	NA	NA	35	35	35	35			1	1	1	0	0	1	1
mmu-miR-291b-3p	35	35	35	35	35	35	35	35	35	35	35	35			0	0	0	0	0	1	1
rno-miR-336-5p	35	35	35	35	35	35	35	35	35	35	35	35			0	0	0	0	0	1	1
mmu-miR-669j	35	NA	35	35	35	35	NA	35	NA	35	35	35			1	0	1	0	0	1	1
rno-miR-543-3p	35	35	35	35	35	35	35	35	35	35	35	35			0	0	0	0	0	1	1
mmu-miR-767	35	35	35	35	35	35	35	35	35	35	35	NA			0	0	0	1	0	1	1
rno-miR-381-5p	35	35	35	35	35	35	35	35	35	35	35	35			0	0	0	0	0	1	1
mmu-miR-1186a	35	35	35	NA	35	35	35	35	35	35	35	35			0	1	0	0	0	1	1
mmu-miR-1933-5p	35	35	35	35	35	35	35	35	35	35	35	35			0	0	0	0	0	1	1
mmu-miR-1949	25.8883	25.7583	35	25.2217	24.335	24.8983	24.9417	24.9783	24.575	24.8783	25.025	24.9617			0	0	0	0	0	0	0
mmu-miR-501-5p	34.0983	33.0183	35	34.1717	32.215	35	33.3217	35	33.485	32.5183	32.935	31.8917			0	0	0	0	0	0	0
rno-miR-466c-5p	35	35	35	35	35	35	35	35	35	35	35	35			0	0	0	0	0	1	1
mmu-miR-669h-3p	35	35	35	35	35	35	35	35	35	35	NA	35			0	0	0	1	0	1	1
mmu-miR-1961	32.1583	33.5583	35	35	NA	34.7683	33.8017	35	NA	35	33.935	35			0	1	1	0	0	0	0
mmu-miR-509-5p	35	35	35	35	35	NA	35	35	35	35	35	35			0	1	0	0	0	1	1
rno-miR-632	NA	35	35	NA	NA	34.5683	NA	NA	33.395	NA	34.865	NA			1	1	1	1	1	0	1

## Sheet: RQ
DEFVAL SECOND TM		NA
	1.1	1.2	1.3	2.1	2.2	2.3	3.1	3.2	3.3	4.1	4.2	4.3		Fold difference per group
MIN RQ VALUE	0.000404941	0.000443125	0.000461942	0.000509016	0.000335826	0.000410594	0.000685764	0.000458751	0.000357443	0.000474929	0.000592869	0.000357443		1	2	3	4
mmu-miR-3107-5p	0.000404941	0.000443125	0.000461942	0.000509016	0.000335826	0.000410594	0.000685764	0.000458751	NA	0.000474929	0.000592869	0.000892929		1.14076	1.51572	1.49485	1.88013
rno-miR-218a-5p	0.00389949	0.00441767	0.00589688	0.00734426	0.00781701	0.00938236	0.00572239	0.0114713	0.00732731	0.0100558	0.0107278	0.00568286		1.51222	1.27751	2.00463	1.88775
rno-miR-148b-3p	0.0210141	0.0262325	0.0240831	0.0161854	0.0199265	0.0205341	0.0157428	0.0138321	0.0251639	0.0194265	0.0234788	0.0212092		1.24833	1.26868	1.81924	1.2086
mmu-miR-297c-5p	0.000404941	NA	0.000461942	0.000509016	0.000335826	0.000410594	0.000685764	NA	0.000357443	0.000474929	0.000592869	0.000357443		1.14076	1.51572	1.91853	1.65864
rno-miR-127-3p	0.000404941	0.000443125	0.000461942	0.000509016	0.000335826	0.000410594	0.000685764	0.000458751	0.000357443	0.000474929	0.000592869	0.000357443		1.14076	1.51572	1.91853	1.65864
rno-miR-411-5p	0.000404941	0.000443125	0.000461942	0.000509016	0.000335826	0.000410594	0.000685764	0.000458751	0.000357443	0.000474929	0.000592869	0.000357443		1.14076	1.51572	1.91853	1.65864
rno-miR-335	0.0190707	0.0248175	0.028442	0.0250479	0.0287725	0.0315584	0.046741	0.0488386	0.0492921	0.035752	0.0289057	0.029377		1.4914	1.25992	1.05458	1.23685
rno-miR-196b-5p	0.00213359	0.00150868	0.000582347	0.00910474	0.015526	0.0172671	0.0133301	0.0152417	0.0131163	0.0123801	0.0135788	0.0149972		3.66378	1.89649	1.16205	1.21139
rno-miR-26b-5p	0.017307	0.0188081	0.0161107	0.0083202	0.00787139	0.0095795	0.00484541	0.00906276	0.00753331	0.00794447	0.008301	0.00867352		1.16743	1.217	1.87038	1.09177
rno-miR-22-3p	0.0117394	0.0145534	0.00918927	0.0179588	0.0168727	0.0177525	0.0236968	0.0315584	0.0301332	0.0393953	0.0303428	0.0299943		1.58374	1.06437	1.33176	1.31342
mmu-miR-590-5p	0.000404941	0.000443125	0.000461942	0.000509016	0.000335826	0.000410594	0.000685764	0.000458751	0.000357443	0.000474929	0.000592869	0.000357443		1.14076	1.51572	1.91853	1.65864
rno-miR-183-5p	0.00387255	0.0050047	0.0052414	0.00714343	0.00910474	0.0117938	0.0124374	0.0140252	0.0102908	0.0116314	0.0135788	0.00837807		1.35347	1.65099	1.36289	1.62076
rno-miR-323-3p	0.000404941	0.000443125	0.000461942	0.000509016	0.000335826	0.000410594	0.000685764	NA	0.000357443	0.000474929	0.000592869	0.000357443		1.14076	1.51572	1.91853	1.65864
rno-miR-326-3p	0.0153832	0.0201581	0.0199726	0.0236968	0.0209172	0.0218559	0.00936071	0.0157792	0.0113395	0.0121253	0.0217551	0.0117665		1.31039	1.13288	1.68568	1.8489
rno-miR-130b-3p	0.0158157	0.0181675	0.017876	0.029377	0.0295814	0.029445	0.024363	0.0322215	0.0281153	0.0304834	0.0255152	0.0319251		1.1487	1.00696	1.32256	1.25122
rno-miR-26a-5p	0.443652	0.475494	0.467866	0.45718	0.514354	0.481019	0.332363	0.42755	0.452974	0.51913	0.41972	0.417785		1.07177	1.12506	1.36289	1.24258
mmu-miR-1a-3p	0.000404941	0.000443125	0.000461942	0.000509016	0.000335826	0.000410594	0.000685764	0.000458751	0.000357443	0.0004931	0.000592869	0.000357443		1.14076	1.51572	1.91853	1.65864
rno-miR-133a-3p	0.000404941	0.000443125	0.000461942	0.000509016	0.000335826	0.000410594	0.000685764	0.000458751	0.000357443	0.000474929	0.000592869	0.000357443		1.14076	1.51572	1.91853	1.65864
mmu-miR-574-3p	0.000404941	0.00435685	0.00254903	0.00317469	0.00390851	0.00538875	0.00505117	0.00399986	0.00312376	0.00316006	0.00400912	0.00290114		10.7592	1.69741	1.61702	1.38191
rno-miR-20b-5p	0.000404941	0.000443125	0.000461942	0.000509016	0.000335826	0.000410594	0.000685764	0.000458751	0.000357443	0.000474929	0.000592869	0.000357443		1.14076	1.51572	1.91853	1.65864
rno-let-7i-5p	0.13467	0.16015	0.177288	0.0252221	0.0384955	0.0396693	0.0232091	0.0269078	0.0368421	0.0365032	0.0368421	0.0371842		1.31646	1.5728	1.5874	1.01866
rno-let-7c-5p	1.29909	1.26357	1.42817	0.895542	1.13354	0.831718	0.753058	0.699389	0.783226	0.861049	0.912249	0.920719		1.13027	1.36289	1.11987	1.0693
mmu-miR-615-3p	0.000404941	0.000443125	0.000461942	0.000509016	0.000335826	0.000410594	0.000685764	NA	0.000357443	0.000474929	0.000592869	0.000357443		1.14076	1.51572	1.91853	1.65864
rno-miR-136-5p	0.000404941	0.000443125	0.000461942	0.000509016	0.000335826	0.000410594	0.000685764	0.000458751	0.000357443	0.000474929	0.000592869	0.000357443		1.14076	1.51572	1.91853	1.65864
mmu-miR-544-3p	0.000404941	0.000443125	0.000461942	0.000509016	0.000335826	0.000410594	0.000685764	0.000458751	0.000357443	0.000474929	0.000592869	0.000357443		1.14076	1.51572	1.91853	1.65864
rno-miR-122-5p	0.0510304	0.0521026	0.0631167	0.0174677	0.0232091	0.0211114	0.0182095	0.015562	0.0146546	0.00863353	0.0185492	0.0166404		1.23685	1.32869	1.24258	2.14851
mmu-miR-224-5p	0.000404941	0.000443125	0.000461942	0.000509016	0.000335826	0.000410594	0.000685764	0.000458751	0.000357443	0.000474929	0.000592869	0.000357443		1.14076	1.51572	1.91853	1.65864
rno-miR-16-5p	0.998269	0.998269	1.00289	1.00058	1.00058	1.00289	1.00058	1.00289	0.998269	1.00289	0.998269	1.00058		1.00463	1.00231	1.00463	1.00463
mmu-miR-683	0.000404941	0.000443125	0.000461942	0.000509016	0.000335826	0.000410594	0.000685764	0.000458751	0.000357443	0.000474929	0.000592869	0.000357443		1.14076	1.51572	1.91853	1.65864
rno-miR-30c-2-3p	0.00486785	0.00525352	0.0102671	0.00203724	0.00433676	0.00254903	0.00133479	0.00212867	0.0015947	0.00318204	0.00132252	0.00257865		2.10916	2.12874	1.59475	2.40605
mmu-miR-802-5p	0.00555307	0.0074296	0.00453138	0.000569046	0.000631396	0.0013947	0.000685764	0.000570362	0.0009287	0.00209936	0.00327906	0.00199532		1.63959	2.45094	1.62826	1.64338
rno-miR-33-5p	0.0517427	0.0562306	0.0422228	0.0332808	0.0264761	0.0324456	0.0308376	0.0495204	0.0432097	0.029445	0.0303428	0.0285737		1.33176	1.25701	1.60585	1.06191
rno-miR-190b-5p	0.000404941	0.000443125	0.000461942	0.000509016	0.000335826	0.000410594	0.000685764	0.000458751	0.000357443	0.000474929	0.000592869	0.000357443		1.14076	1.51572	1.91853	1.65864
mmu-miR-202-5p	0.000404941	0.000443125	0.000461942	0.000509016	0.000335826	0.000410594	0.000685764	0.000458751	0.000357443	0.000474929	0.000592869	0.000357443		1.14076	1.51572	1.91853	1.65864
rno-miR-330-5p	0.000404941	0.000443125	0.000489693	0.000520012	0.000710358	0.00127452	0.000685764	0.00171707	0.00250235	0.00185311	0.00426718	0.000990767		1.2093	2.45094	3.649	4.30695
rno-miR-449c-5p	0.000404941	0.000443125	0.000461942	0.000509016	0.000335826	0.000410594	0.000685764	0.000463278	0.00039047	0.000474929	0.000592869	0.000357443		1.14076	1.51572	1.75625	1.65864
rno-miR-214-3p	0.000404941	NA	NA	0.000509016	NA	NA	0.000685764	NA	0.000357443	NA	0.000592869	0.000357443		1	1	1.91853	1.65864
mmu-miR-337-3p	0.000404941	0.000443125	0.000461942	0.000509016	0.000335826	0.000410594	0.000685764	0.000458751	0.000357443	0.000474929	0.000592869	0.000357443		1.14076	1.51572	1.91853	1.65864
rno-miR-493-3p	0.000404941	0.000443125	0.000461942	0.000509016	0.000335826	0.000410594	0.000685764	0.000458751	0.000357443	0.000474929	0.000592869	0.000357443		1.14076	1.51572	1.91853	1.65864
mmu-miR-351-5p	0.000442357	0.000443125	0.000535869	0.000740524	0.000335826	0.000410594	0.000685764	0.000460078	0.000457957	0.000474929	0.000592869	0.000502299		1.21139	2.20508	1.49744	1.24833
rno-miR-291a-5p	NA	0.000443125	NA	0.000509016	0.000335826	0.000410594	0.000685764	NA	NA	NA	0.000592869	0.000357443		1	1.51572	1	1.65864
mmu-miR-383-5p	0.000404941	0.000443125	0.000461942	NA	0.000335826	0.000410594	0.000685764	0.000458751	0.000357443	0.000474929	0.000592869	0.000357443		1.14076	1.22264	1.91853	1.65864
mmu-miR-466a-3p	0.000404941	0.000443125	0.000461942	0.000509016	0.000335826	0.000410594	0.000685764	0.000458751	0.000357443	0.000474929	0.000592869	0.000357443		1.14076	1.51572	1.91853	1.65864
mmu-miR-452-5p	0.000404941	0.000443125	0.000461942	0.000509016	0.000335826	0.000410594	0.000685764	0.000458751	0.000357443	0.000474929	0.000592869	0.000357443		1.14076	1.51572	1.91853	1.65864
rno-miR-148b-5p	0.000404941	0.000443125	0.000461942	0.000509016	0.000335826	0.000410594	0.000685764	0.000458751	0.000357443	0.000474929	0.000592869	0.000357443		1.14076	1.51572	1.91853	1.65864
mmu-miR-467d-5p	0.000404941	0.000443125	0.000461942	0.000509016	0.000335826	0.000410594	0.000685764	0.000458751	0.000357443	0.000474929	0.000592869	0.000357443		1.14076	1.51572	1.91853	1.65864
mmu-miR-297b-5p	0.000404941	0.000443125	0.000461942	0.000509016	0.000335826	0.000410594	0.000685764	0.000458751	0.000357443	0.000474929	0.000592869	0.000357443		1.14076	1.51572	1.91853	1.65864
rno-miR-500-3p	0.00170916	0.00124253	0.00090122	0.000815987	0.000509311	0.000479616	0.000685764	0.000463278	0.000421406	0.000858536	0.000694133	0.000815987		1.89649	1.70133	1.62732	1.23685
rno-miR-370-3p	0.000404941	0.000443125	0.000461942	0.000509016	0.000335826	0.000410594	0.000685764	0.000458751	0.000357443	0.000474929	0.000592869	0.000357443		1.14076	1.51572	1.91853	1.65864
mmu-miR-205-5p	0.0112612	0.00853437	0.0106291	0.000509016	0.000335826	0.000410594	0.000685764	0.000458751	0.000357443	0.000474929	0.000592869	0.000357443		1.31951	1.51572	1.91853	1.65864
UniSp3 IPC	3.35776	3.22098	4.12435	5.2446	3.09692	3.61543	5.2446	3.64058	3.26594	5.40452	4.84837	3.11846		1.28046	1.69349	1.60585	1.73307
mmu-miR-214-3p	NA	0.000443125	0.000461942	0.000509016	0.000335826	0.000410594	0.000685764	0.000458751	0.000357443	0.000474929	0.000592869	0.000357443		1.04247	1.51572	1.91853	1.65864
rno-miR-192-5p	0.21132	0.232854	0.199459	0.0825169	0.0713389	0.0541899	0.0748857	0.0950063	0.109386	0.105416	0.10788	0.100888		1.16743	1.52274	1.46071	1.0693
rno-miR-221-3p	0.000404941	0.000443125	0.000461942	0.000509016	0.000335826	0.000410594	0.000685764	0.000458751	0.000357443	0.000474929	0.000592869	0.000357443		1.14076	1.51572	1.91853	1.65864
rno-miR-339-5p	0.00486785	0.0041505	0.00453138	0.00442788	0.00643802	0.00516924	0.00498163	0.00516924	0.00566975	0.00725991	0.00953534	0.00639355		1.17283	1.45397	1.13813	1.4914
mmu-let-7g-5p	0.509622	0.565461	0.613088	0.23018	0.253636	0.237198	0.173239	0.227536	0.205541	0.288005	0.249567	0.231781		1.20303	1.10191	1.31342	1.24258
rno-miR-873-5p	0.000404941	0.000443125	NA	0.000509016	0.000335826	0.000410594	0.000685764	0.000458751	0.000357443	0.000474929	0.000592869	0.000357443		1.09429	1.51572	1.91853	1.65864
rno-miR-374-5p	0.0122379	0.0100094	0.0140252	0.00537631	0.00471291	0.00419872	0.00576219	0.00602078	0.0067894	0.00610483	0.00574889	0.00724315		1.4012	1.28046	1.17827	1.25992
rno-miR-126a-3p	0.00206091	0.000968138	0.00391755	0.000509016	0.000335826	0.000410594	0.000685764	0.000458751	0.000357443	0.000474929	0.000592869	0.000357443		4.04648	1.51572	1.91853	1.65864
rno-miR-137-3p	0.000404941	0.000443125	0.000461942	0.000705451	0.000930848	0.00102808	0.00113023	0.00155828	0.00210422	0.00640834	0.00374064	0.00367213		1.14076	1.45734	1.86176	1.74513
rno-miR-203a-3p	0.000404941	0.000567733	0.00105698	0.000509016	0.000335826	0.000410594	0.000685764	0.000458751	0.000357443	0.000474929	0.000592869	0.000357443		2.61021	1.51572	1.91853	1.65864
rno-miR-146a-5p	0.000404941	0.000443125	0.000461942	0.000509016	0.000335826	0.000410594	0.000685764	0.000458751	0.000357443	0.000474929	0.000592869	0.000357443		1.14076	1.51572	1.91853	1.65864
rno-miR-124-3p	0.1197	0.150465	0.123636	0.00068616	0.000335826	0.00126571	0.000937323	NA	0.00381924	0.004469	0.00344209	0.00212376		1.25701	3.76896	4.07462	2.10429
mmu-miR-363-3p	0.000404941	0.000443125	0.000461942	0.000509016	0.000335826	0.000410594	0.000685764	0.000458751	0.000357443	0.000474929	0.000592869	0.000357443		1.14076	1.51572	1.91853	1.65864
rno-miR-212-3p	0.00108169	0.000878604	0.000615551	0.000618402	0.000924418	0.000795509	0.00404634	0.0037841	0.00183183	0.00228145	0.00353886	0.00234018		1.75727	1.49485	2.20891	1.55114
rno-miR-181d-5p	0.00507457	0.0067894	0.00654299	0.00222934	0.00294163	0.00375796	0.00250814	0.00090122	0.00121696	0.000474929	0.0020185	0.00196785		1.33793	1.68568	2.78305	4.25011
rno-miR-99b-5p	0.0762827	0.084641	0.0782463	0.0494061	0.0647414	0.0592996	0.0525864	0.052708	0.0668699	0.0844456	0.0900893	0.0540648		1.10957	1.31039	1.27162	1.66632
rno-miR-30d-5p	0.00337125	0.00356347	0.00389049	0.00333253	0.00436692	0.0036552	0.00337905	0.00375796	0.00100228	0.00632012	0.00620437	0.00433676		1.15402	1.31039	3.74942	1.45734
rno-miR-139-3p	0.00105943	0.000621267	NA	0.000509016	NA	0.000410594	NA	0.000458751	0.000708718	0.000474929	0.000592869	0.00128042		1.70527	1.23971	1.54489	2.69602
rno-miR-495	0.000404941	0.000443125	0.000461942	0.000509016	0.000523629	0.000410594	0.000685764	0.000458751	0.000357443	0.000474929	0.00115132	0.000488563		1.14076	1.2753	1.91853	2.42419
mmu-miR-155-5p	0.000404941	0.000443125	0.000461942	0.000509016	0.000335826	0.000410594	0.000685764	0.000458751	0.000357443	0.000474929	0.000592869	0.000357443		1.14076	1.51572	1.91853	1.65864
rno-miR-219-5p	0.00574889	0.0050047	0.00499315	0.0161854	0.0140902	0.00762084	0.00975822	0.0123801	0.0213074	0.0167949	0.018042	0.0147907		1.15136	2.12383	2.18354	1.21982
mmu-miR-217-5p	0.012582	0.0100094	0.00984882	0.00184884	0.000627035	0.000410594	0.00109932	0.000594583	0.00151917	0.00127452	0.00188333	0.00130732		1.27751	4.50283	2.55502	1.47768
rno-miR-100-5p	0.000556049	0.000443125	0.000716953	0.000509016	0.000335826	0.000410594	0.000685764	0.000458751	0.000357443	0.000474929	0.000592869	0.000357443		1.61795	1.51572	1.91853	1.65864
rno-miR-672-5p	0.386221	0.378273	0.442628	0.210346	0.243304	0.209376	0.174444	0.148051	0.144336	0.139097	0.171645	0.146689		1.17013	1.16205	1.2086	1.23399
rno-let-7e-5p	0.118052	0.110913	0.133431	0.0665616	0.0848368	0.0720013	0.0656452	0.0613908	0.0582136	0.103247	0.0882353	0.089674		1.20303	1.27456	1.12766	1.17013
UniSp3 IPC	5.80582	5.92781	6.33861	6.36797	4.53415	5.87328	9.25885	6.9363	5.12482	6.20816	8.67883	5.03096		1.09177	1.40444	1.80667	1.72508
rno-miR-539-5p	0.000404941	0.000443125	0.000461942	0.000509016	0.000335826	0.000410594	0.000685764	0.000458751	0.000357443	0.000474929	0.000592869	0.000357443		1.14076	1.51572	1.91853	1.65864
mmu-miR-871-5p	0.000404941	0.000443125	0.000461942	0.000509016	0.000335826	0.000410594	0.000685764	0.000458751	0.000357443	0.000474929	0.000592869	0.000357443		1.14076	1.51572	1.91853	1.65864
rno-miR-301a-3p	0.0262325	0.02697	0.029856	0.0884394	0.0967787	0.0898814	0.0743684	0.0963325	0.0864195	0.101825	0.0979032	0.0994995		1.13813	1.09429	1.29534	1.04006
rno-miR-200b-3p	0.00417937	0.00525352	0.00375796	0.000534632	0.000335826	0.000410594	0.000815987	0.00112502	0.000487436	0.000615551	0.000592869	0.000357443		1.39797	1.59199	2.30804	1.7221
mmu-miR-339-3p	0.000575658	0.000638733	0.000461942	0.000509016	0.000478509	0.000539596	0.000685764	0.000521215	0.000733711	0.000999966	0.00111983	0.00163197		1.38271	1.12766	1.40769	1.63203
rno-miR-223-3p	0.000404941	0.000443125	0.000461942	0.000509016	0.000335826	0.000410594	0.000685764	0.000458751	0.000357443	0.000474929	0.000592869	0.000357443		1.14076	1.51572	1.91853	1.65864
rno-miR-541-5p	0.000404941	0.000443125	0.000461942	0.000509016	0.000335826	0.000410594	0.000685764	0.000458751	0.00046435	0.000882673	0.000592869	0.000357443		1.14076	1.51572	1.49485	2.46941
mmu-miR-291a-3p	0.000404941	0.000443125	0.000461942	0.000509016	0.000335826	0.000410594	0.000685764	0.000458751	0.000357443	0.000474929	0.000592869	0.000357443		1.14076	1.51572	1.91853	1.65864
rno-miR-342-5p	0.000698961	0.000878604	0.000952606	0.000990767	0.00188768	0.00175315	0.00110697	0.000907488	0.000941664	0.00158003	0.0012953	0.00113809		1.36289	1.90528	1.21982	1.38831
mmu-miR-208b-3p	0.000404941	0.000443125	0.000461942	0.000509016	0.000335826	0.000410594	0.000685764	0.000458751	0.000357443	0.000474929	0.000592869	0.000357443		1.14076	1.51572	1.91853	1.65864
rno-miR-362-3p	0.00379286	0.00702883	0.00386361	0.00280231	0.00367213	0.00362995	0.0038547	0.00677373	0.00669593	0.00799973	0.00551471	0.00487911		1.85318	1.31039	1.75727	1.63959
rno-let-7a-1-3p	0.0050047	0.00441767	0.00971323	0.0065733	0.0050863	0.00589688	0.0053023	0.0078351	0.0119033	0.004469	0.0117394	0.00407448		2.19872	1.29235	2.24492	2.88119
rno-miR-384-3p	0.000404941	0.000443125	0.000461942	0.00105454	0.000394096	0.000615551	0.0010046	0.00102098	0.00117551	0.00271312	0.00204668	0.00110697		1.14076	2.67586	1.17013	2.45094
mmu-miR-466c-5p	0.000404941	0.000443125	0.000461942	0.000509016	0.000335826	0.000410594	0.000685764	0.000458751	0.000357443	NA	0.000592869	0.000357443		1.14076	1.51572	1.91853	1.65864
mmu-miR-453	0.000404941	0.000443125	0.000461942	0.000509016	0.000335826	0.000410594	0.000685764	0.000458751	0.000357443	0.000474929	0.000592869	0.000357443		1.14076	1.51572	1.91853	1.65864
rno-miR-201-5p	0.000404941	0.000443125	0.000461942	0.000509016	0.000335826	0.000410594	0.000685764	0.000458751	0.000357443	0.000474929	0.000592869	0.000357443		1.14076	1.51572	1.91853	1.65864
mmu-miR-467e-5p	0.000404941	0.000443125	0.000461942	0.000509016	0.000335826	0.000410594	0.000685764	0.000458751	0.000357443	0.000474929	0.000592869	0.000357443		1.14076	1.51572	1.91853	1.65864
mmu-miR-20a-3p	0.000404941	0.000443125	0.000461942	0.000509016	0.000335826	0.000410594	0.000685764	0.000458751	0.000357443	0.000474929	0.000592869	0.000357443		1.14076	1.51572	1.91853	1.65864
mmu-miR-501-3p	0.000404941	0.000652154	NA	0.000862513	0.000498829	0.000410594	0.00113023	0.000514039	0.000357443	0.000474929	0.000909587	0.000644663		1.61049	2.10065	3.16199	1.91521
rno-miR-186-5p	0.00207525	0.00325641	0.00265728	0.00352254	0.0041601	0.00309502	0.00221394	0.00348208	0.00507457	0.00440747	0.00551471	0.00352254		1.56917	1.34412	2.29209	1.56555
UniSp3 IPC	4.49244	6.01056	4.97317	5.20838	3.55742	4.29949	8.75941	5.0426	3.59876	4.21101	6.53189	3.83927		1.33793	1.46409	2.43401	1.70133
rno-miR-101b-3p	0.0318514	0.0327469	0.0333578	0.0665616	0.0634091	0.0495204	0.0328226	0.0402231	0.0459911	0.0488386	0.0397611	0.0335123		1.04729	1.34412	1.4012	1.45734
rno-miR-298-5p	0.0018574	0.00188333	0.000461942	0.00843634	0.0069481	0.00833944	0.00643802	0.00307365	0.00441767	0.00610483	0.00748128	0.0053023		4.07698	1.21419	2.09459	1.41095
rno-miR-499-5p	0.00124253	0.00163953	0.00178999	0.00110697	0.000924418	0.000410594	0.000685764	0.000726962	0.000968138	0.00221906	0.00101627	0.00113809		1.4406	2.69602	1.41177	2.18354
rno-miR-129-5p	0.000404941	0.000443125	0.000461942	0.000509016	0.000335826	0.000410594	0.000685764	0.000458751	0.000357443	0.000474929	0.000592869	0.000357443		1.14076	1.51572	1.91853	1.65864
rno-miR-320-3p	0.0281153	0.0271576	0.0304834	0.0154188	0.0157428	0.0164493	0.017347	0.0146208	0.016602	0.0118758	0.0193369	0.0110549		1.12246	1.06683	1.18646	1.74917
rno-miR-181a-5p	0.0128463	0.0132994	0.0114713	0.00261465	0.00401839	0.00229732	0.00104002	0.00102808	0.00130431	0.000598719	0.000770189	0.000402376		1.15936	1.74917	1.26868	1.9141
rno-miR-378a-3p	0.0097357	0.0144529	0.019159	0.000509016	0.000370262	0.000410594	0.000983923	0.000458751	0.000591842	0.000474929	0.000592869	0.000357443		1.96791	1.37475	2.14479	1.65864
rno-miR-300-3p	0.000404941	0.000443125	0.000461942	0.000509016	0.000335826	0.000410594	0.000685764	0.000458751	0.000357443	0.000474929	0.000592869	0.000357443		1.14076	1.51572	1.91853	1.65864
rno-miR-21-5p	0.0389428	0.0435103	0.0388529	0.0325959	0.0424184	0.0485013	0.0328226	0.0347743	0.0378779	0.0592996	0.014353	0.0430105		1.11987	1.48796	1.15402	4.1315
rno-miR-130a-3p	0.0450447	0.0420282	0.0455681	0.075931	0.0797061	0.0970026	0.0981297	0.124496	0.102061	0.0936983	0.0757558	0.0842507		1.08423	1.27751	1.26868	1.23685
rno-miR-142-3p	0.000451652	0.000443125	0.000461942	0.0014306	0.000745674	0.00107919	0.000685764	0.000952606	0.000981652	0.000624144	0.000592869	0.00120298		1.04247	1.91853	1.43147	2.02909
mmu-miR-381-3p	0.000404941	0.000443125	0.000461942	0.000509016	0.000335826	0.000410594	0.000685764	0.000458751	0.000357443	0.000474929	0.000592869	0.000357443		1.14076	1.51572	1.91853	1.65864
mmu-miR-149-5p	0.0077451	0.0098716	0.00565666	0.000509016	0.000335826	0.000410594	0.000685764	0.000458751	0.000357443	0.000474929	0.000592869	0.000357443		1.74513	1.51572	1.91853	1.65864
rno-miR-29c-3p	0.0736842	0.0958884	0.0798904	0.0693882	0.0718351	0.0715039	0.0656452	0.000458751	0.0945683	0.0950063	0.0992699	0.0754065		1.30134	1.03526	206.143	1.31646
mmu-miR-409-3p	0.000404941	0.000443125	0.000461942	0.000509016	0.000335826	0.000410594	0.000685764	0.000458751	0.000474107	0.000474929	0.000592869	0.000357443		1.14076	1.51572	1.49485	1.65864
rno-miR-23b-3p	0.26934	0.2731	0.347279	0.387115	0.395249	0.38533	0.257177	0.372204	0.399841	0.484365	0.531264	0.406361		1.28937	1.02574	1.55473	1.30737
rno-miR-147	0.000404941	0.000443125	0.000461942	0.000509016	0.00044957	0.000410594	0.0010767	0.000458751	0.000357443	0.000959232	0.000592869	0.000357443		1.14076	1.23971	3.01223	2.68359
rno-miR-106b-5p	0.260165	0.290679	0.294057	0.66935	0.747856	0.719051	0.574681	0.608853	0.720715	0.572032	0.618781	0.528814		1.13027	1.11729	1.25411	1.17013
rno-miR-151-3p	0.0141554	0.0149626	0.0145198	0.0152065	0.0138002	0.0154545	0.0133301	0.0140252	0.0167175	0.0147225	0.0213074	0.013238		1.05702	1.11987	1.25411	1.60956
rno-miR-17-5p	0.00148791	0.000738815	0.000539596	0.000609889	0.00101159	0.000550934	0.000685764	0.000920156	0.00157274	0.00168174	0.000848675	0.000937323		2.75745	1.83613	2.29342	1.9816
rno-miR-182	0.197168	0.181432	0.186102	0.151862	0.169674	0.137182	0.151862	0.190013	0.20986	0.221314	0.204121	0.198999		1.08673	1.23685	1.38191	1.11214
rno-miR-19a-3p	0.0687498	0.0800752	0.0745404	0.0515042	0.0571475	0.0541899	0.0634091	0.0671796	0.0840563	0.0662547	0.0932663	0.0634091		1.16473	1.10957	1.32562	1.47087
rno-miR-125a-3p	0.00139792	0.00100228	0.00132864	0.00142072	0.000352725	0.000410594	0.00125407	0.000460078	0.000743953	0.000482952	0.000665857	0.000357443		1.39474	4.02782	2.72578	1.86284
rno-miR-134-5p	0.000775546	0.000443125	0.000598719	0.00102571	0.000335826	0.000410594	0.000685764	0.000458751	0.000357443	0.000702199	0.000638733	0.000443381		1.75018	3.05428	1.91853	1.58374
mmu-miR-675-3p	0.000404941	0.000443125	0.000461942	0.000509016	0.000335826	NA	0.000685764	0.000458751	0.000357443	0.000474929	0.000592869	0.000357443		1.14076	1.51572	1.91853	1.65864
rno-miR-484	0.00176943	0.00457345	0.00428695	0.00250814	0.00404634	0.00389049	0.00533918	0.00292807	0.00325641	0.00336347	0.00712695	0.00382807		2.58471	1.61328	1.82344	2.11893
rno-miR-151-5p	0.101356	0.0979032	0.116159	0.0743684	0.089674	0.09435	0.0842507	0.0804461	0.0668699	0.104688	0.102771	0.0941323		1.18646	1.26868	1.25992	1.11214
mmu-miR-669b-5p	0.000404941	0.000443125	0.000461942	0.000509016	0.000335826	0.000410594	0.000685764	0.000458751	0.000357443	0.000474929	0.000592869	0.000357443		1.14076	1.51572	1.91853	1.65864
mmu-miR-875-3p	0.000404941	0.000443125	0.000461942	0.000509016	0.000335826	0.000410594	NA	0.000458751	0.000357443	0.000474929	0.000592869	0.000357443		1.14076	1.51572	1.28343	1.65864
rno-miR-30a-5p	0.107135	0.13374	0.121934	0.0377033	0.0421254	0.0455681	0.0344544	0.0331274	0.0426148	0.0495204	0.0429113	0.0387632		1.24833	1.2086	1.28639	1.27751
rno-miR-200c-3p	0.465709	0.499134	0.572032	0.000509016	0.000335826	0.000410594	0.000685764	0.000458751	0.000357443	0.000474929	0.000592869	0.000357443		1.2283	1.51572	1.91853	1.65864
rno-miR-376c-3p	0.00148791	0.000909587	0.00195877	0.00213853	0.000735408	0.000532167	0.00153328	0.00177762	0.000409883	0.000926557	0.00180661	0.000856555		2.15348	4.01853	4.33691	2.10916
rno-miR-224-5p	0.000404941	0.000443125	0.000461942	0.000509016	0.000335826	0.000410594	0.000685764	0.000458751	0.000357443	0.000474929	0.000592869	0.000357443		1.14076	1.51572	1.91853	1.65864
rno-miR-340-5p	0.000404941	0.000443125	0.000461942	0.000509016	0.000335826	0.000410594	0.000685764	0.000458751	0.000357443	0.000474929	0.000592869	0.000357443		1.14076	1.51572	1.91853	1.65864
rno-miR-377-3p	0.000404941	0.000443125	0.000461942	0.000509016	0.000335826	0.000410594	0.000685764	0.000458751	NA	0.000474929	0.000592869	0.000357443		1.14076	1.51572	1.49485	1.65864
mmu-miR-344-3p	0.000404941	0.000443125	0.000461942	0.000509016	0.000335826	0.000410594	0.000685764	0.000458751	0.000357443	0.000474929	0.000592869	0.000357443		1.14076	1.51572	1.91853	1.65864
rno-miR-505-3p	0.000575658	0.000703823	0.000461942	0.000581003	0.000459016	0.00109426	0.00113809	0.000926557	0.000684577	0.00148447	0.000647649	0.000475204		1.52362	2.38392	1.66248	3.12387
rno-miR-362-5p	0.00140765	0.00100925	0.000461942	0.000509016	0.000335826	0.00134719	0.000685764	0.00106433	0.000357443	0.000864508	0.000592869	0.000549662		3.04723	4.01157	2.97763	1.5728
mmu-miR-297a-5p	NA	0.000443125	0.000926557	NA	0.000335826	0.000410594	0.000685764	0.000458751	NA	NA	0.000616975	0.000605676		2.09096	1.22264	1.49485	1.01866
rno-miR-384-5p	0.000404941	0.000443125	0.000461942	0.00205141	0.000930848	0.000410594	0.00235645	0.00437703	0.00441767	0.00828184	0.0117394	0.0153123		1.14076	4.99621	1.87471	1.8489
mmu-miR-292-3p	0.000404941	0.000443125	0.000461942	0.000509016	0.000335826	0.000410594	0.000685764	0.000458751	0.000357443	0.000474929	0.000592869	0.000357443		1.14076	1.51572	1.91853	1.65864
mmu-miR-449b	0.000404941	0.000443125	0.000461942	0.000509016	0.000335826	0.000410594	0.000685764	0.000458751	0.000357443	0.000474929	0.000592869	0.000357443		1.14076	1.51572	1.91853	1.65864
rno-miR-290	0.000404941	0.00050114	0.000461942	0.000509016	0.000443381	0.015562	0.000685764	0.000458751	0.000409883	0.000474929	0.000592869	0.000357443		1.23756	35.0984	1.67307	1.65864
mmu-miR-493-3p	0.000404941	0.000443125	0.000461942	0.000509016	0.000335826	0.000410594	0.000685764	0.000458751	0.000357443	0.000474929	0.000592869	0.000357443		1.14076	1.51572	1.91853	1.65864
mmu-miR-425-3p	0.000404941	0.000443125	0.000461942	0.000509016	0.000335826	0.000410594	0.000685764	0.000458751	0.000357443	0.000474929	0.000592869	0.000357443		1.14076	1.51572	1.91853	1.65864
rno-miR-503-5p	0.000404941	0.00124253	0.00066432	0.000509016	0.000335826	0.000410594	0.000685764	0.000458751	0.000357443	0.000474929	NA	0.000357443		3.06843	1.51572	1.91853	1.32869
rno-miR-187-3p	0.00122543	0.000591842	0.000829291	0.000509016	0.000335826	0.000410594	0.000685764	0.000458751	0.000357443	0.000474929	0.00117551	0.00077197		2.07053	1.51572	1.91853	2.47512
mmu-miR-18a-3p	0.00175721	0.000754339	0.00148447	0.000799194	0.00179828	0.00161323	0.00198153	0.00236191	0.00213359	0.000594583	0.00184457	0.00120298		2.32947	2.25012	1.19196	3.10229
rno-miR-369-5p	0.000404941	0.000443125	0.000461942	0.000509016	0.000335826	0.000410594	0.000685764	0.000458751	0.000357443	0.000474929	0.000592869	0.000357443		1.14076	1.51572	1.91853	1.65864
rno-miR-9a-5p	0.0119033	0.0147566	0.0107775	0.00962387	0.0147907	0.0126402	0.00760326	0.00881494	0.00946947	0.0107031	0.012582	0.0102434		1.3692	1.53688	1.24545	1.2283
mmu-miR-148a-3p	0.52395	0.618781	0.572032	0.305837	0.318824	0.319562	0.258966	0.278195	0.348082	0.306544	0.348082	0.285356		1.18099	1.04488	1.34412	1.21982
rno-miR-199a-3p	0.000404941	0.000443125	0.000461942	NA	0.000335826	0.000784557	0.000685764	0.000458751	0.000357443	0.000474929	0.000592869	0.000357443		1.14076	2.3362	1.91853	1.65864
rno-miR-331-3p	0.00151917	0.00194974	0.00271312	0.00178586	0.00498163	0.00428695	0.00235645	0.00175315	0.00321158	0.00229732	0.00476767	0.00357172		1.78592	2.78949	1.83189	2.07532
mmu-miR-494-3p	0.000404941	0.000443125	0.000461942	0.000509016	0.000335826	0.000410594	0.000685764	0.000458751	0.000357443	0.000474929	0.000592869	0.000357443		1.14076	1.51572	1.91853	1.65864
mmu-miR-207	0.000404941	0.000443125	NA	0.000509016	0.000335826	NA	0.000685764	NA	NA	0.000474929	NA	0.000357443		1.09429	1.51572	1	1.32869
rno-miR-365-3p	0.024646	0.0417378	0.0434099	0.0848368	0.0733445	0.0821365	0.0647414	0.0740255	0.0992699	0.0798904	0.104205	0.0775265		1.76133	1.15669	1.53333	1.34412
rno-miR-188-5p	0.000442357	0.000443125	0.000461942	0.000509016	0.000335826	NA	0.000685764	0.000458751	0.000484069	0.000474929	0.000592869	0.000357443		1.04427	1.51572	1.49485	1.65864
mmu-miR-299a-3p	0.000404941	0.000443125	0.000461942	0.000509016	0.000335826	0.000410594	NA	NA	0.000357443	NA	0.000592869	0.000357443		1.14076	1.51572	1	1.65864
rno-miR-20a-5p	0.239401	0.261975	0.298162	0.150813	0.165034	0.199459	0.176879	0.225964	0.195806	0.154338	0.162386	0.150813		1.24545	1.32256	1.27751	1.07674
rno-miR-29a-3p	0.14534	0.177698	0.1887	0.264407	0.266246	0.282078	0.213282	0.276273	0.345678	0.321784	0.408243	0.281427		1.29834	1.06683	1.62076	1.45062
rno-miR-28-5p	0.00599302	0.00409336	0.00691606	0.000509016	0.000335826	0.000410594	0.000685764	0.000458751	0.000357443	0.000474929	0.000592869	0.000357443		1.68958	1.51572	1.91853	1.65864
mmu-miR-377-3p	0.000404941	0.000443125	0.000461942	0.000509016	0.000335826	0.000410594	0.000685764	0.000458751	0.000357443	0.000474929	0.000592869	0.000357443		1.14076	1.51572	1.91853	1.65864
rno-let-7f-5p	0.0521026	0.0447335	0.0538155	0.0213567	0.0264761	0.0309089	0.0171082	0.0147225	0.0155979	0.0232628	0.0228367	0.0213567		1.20303	1.44727	1.16205	1.08925
rno-miR-301b-3p	0.00180661	0.00236737	0.00115665	0.00989444	0.00989444	0.0103385	0.00621872	0.0085739	0.0108776	0.00839745	0.00574889	0.00962387		2.04675	1.04488	1.74917	1.67404
rno-miR-9a-3p	0.000404941	0.000443125	0.000547128	0.000509016	0.000335826	0.000410594	0.000685764	0.000503461	0.000387773	0.000528491	0.000592869	0.00145057		1.35113	1.51572	1.76847	2.74473
rno-miR-874-3p	0.000404941	0.000621267	NA	NA	NA	0.000496529	NA	0.000458751	0.000948214	NA	0.000592869	NA		1.53421	1	2.06694	1
rno-miR-96-5p	0.0687498	0.0876258	0.0740255	0.089674	0.0866194	0.083283	0.0743684	0.0856245	0.130987	0.118599	0.127406	0.102297		1.27456	1.07674	1.76133	1.24545
rno-miR-23a-3p	0.10493	0.111684	0.115356	0.142678	0.160521	0.131594	0.108882	0.124496	0.176471	0.20793	0.195806	0.147709		1.09936	1.21982	1.62076	1.40769
rno-miR-107-3p	0.0311959	0.0365876	0.0377905	0.0393044	0.0483893	0.0413539	0.0477232	0.0402231	0.0456735	0.0402231	0.05283	0.0415454		1.21139	1.23114	1.18646	1.31342
rno-miR-27b-3p	0.296787	0.34329	0.340132	0.363703	0.438556	0.34488	0.248417	0.317354	0.411083	0.461425	0.495687	0.406361		1.15669	1.27162	1.65481	1.21982
rno-miR-598-3p	0.000404941	0.000552208	0.000466501	0.000509016	0.00106926	0.000779138	0.000685764	0.000521215	0.000860522	0.00113285	0.000592869	0.000997658		1.36368	2.10065	1.65099	1.91079
rno-miR-361-5p	0.0200188	0.0307664	0.0274732	0.0117665	0.0100326	0.0118758	0.00923184	0.0161107	0.0140577	0.0162228	0.0136732	0.01699		1.53688	1.18372	1.74513	1.24258
rno-miR-675-5p	0.000404941	0.000443125	0.000461942	0.000509016	0.000335826	0.000410594	0.000685764	0.000458751	0.000357443	0.000474929	0.000592869	0.000357443		1.14076	1.51572	1.91853	1.65864
rno-miR-877	0.00107422	0.000754339	0.000461942	0.00206568	0.000997658	0.000801043	0.000983923	0.00184031	0.00314549	0.00185311	0.00245085	0.00112242		2.32543	2.57874	3.19688	2.18354
mmu-miR-687	0.000404941	0.000443125	NA	0.000509016	0.000335826	0.000410594	0.000685764	0.000458751	0.000357443	0.000474929	0.000592869	0.000357443		1.09429	1.51572	1.91853	1.65864
rno-miR-204-5p	0.0795221	0.0932663	0.109893	0.0424184	0.0390329	0.0405028	0.075931	0.0905066	0.10493	0.196713	0.18783	0.128588		1.38191	1.08673	1.38191	1.52979
rno-miR-1-3p	0.000404941	0.000443125	0.000461942	0.000509016	0.000335826	0.000410594	0.000685764	0.000458751	0.000357443	0.000474929	0.000592869	0.000357443		1.14076	1.51572	1.91853	1.65864
mmu-miR-10b-5p	0.000404941	0.000443125	0.000461942	0.000509016	0.000335826	0.000410594	0.000685764	0.000458751	0.000357443	0.000474929	0.000592869	0.000357443		1.14076	1.51572	1.91853	1.65864
rno-miR-207	0.000404941	0.000443125	0.000461942	0.000509016	0.000335826	0.000410594	0.000685764	0.000458751	0.000357443	0.000474929	0.000592869	0.000357443		1.14076	1.51572	1.91853	1.65864
mmu-miR-465b-5p	0.000404941	0.000443125	0.000461942	NA	0.000335826	0.000410594	0.000685764	0.000458751	0.000357443	0.000474929	0.000592869	0.000357443		1.14076	1.22264	1.91853	1.65864
rno-miR-337-3p	0.000404941	0.000443125	0.000461942	0.000509016	0.000335826	0.000410594	0.000685764	0.000458751	0.000357443	0.000474929	0.000592869	0.000357443		1.14076	1.51572	1.91853	1.65864
mmu-miR-412-3p	NA	0.000443125	0.000461942	0.000509016	NA	0.000410594	0.000685764	NA	0.000357443	0.000474929	0.000592869	NA		1.04247	1.23971	1.91853	1.24833
rno-miR-381-3p	0.000404941	0.000443125	0.000461942	0.000509016	0.000335826	0.000410594	0.000685764	0.000458751	0.000357443	0.000474929	0.000592869	0.000357443		1.14076	1.51572	1.91853	1.65864
mmu-miR-345-3p	0.00046435	0.000629939	0.000702199	0.000509016	0.00037543	0.000784557	0.000685764	0.000547128	0.000515228	0.000920156	0.0010668	0.000357443		1.51222	2.08975	1.33099	2.98452
rno-miR-208a-3p	0.000404941	0.000443125	0.000461942	0.000509016	0.000335826	0.000410594	0.000685764	0.000458751	0.000357443	0.000474929	0.000592869	0.000357443		1.14076	1.51572	1.91853	1.65864
rno-miR-376a-3p	0.000404941	0.000443125	0.000461942	0.000509016	0.000335826	0.000410594	0.000685764	0.000458751	0.000357443	0.000474929	0.000592869	0.000357443		1.14076	1.51572	1.91853	1.65864
mmu-miR-297a-3p	0.000404941	0.000443125	0.000461942	0.000509016	0.000335826	0.000410594	0.000685764	0.000458751	0.000357443	0.000474929	0.000592869	0.000357443		1.14076	1.51572	1.91853	1.65864
rno-miR-429	0.00162821	0.0018574	0.00258462	0.000509016	0.000462209	0.000410594	0.000685764	0.000539596	0.000357443	0.000521215	0.000592869	0.000601492		1.5874	1.23971	1.91853	1.15402
rno-miR-592	0.000404941	0.000443125	0.000461942	0.000509016	0.000335826	0.000410594	0.000685764	0.000458751	0.000357443	0.000474929	0.000592869	0.000357443		1.14076	1.51572	1.91853	1.65864
mmu-miR-465a-3p	NA	NA	0.000461942	0.000509016	0.000335826	NA	0.000685764	0.000458751	0.000357443	0.000474929	NA	0.000357443		1	1.51572	1.91853	1.32869
rno-miR-293-5p	0.000404941	0.000443125	0.000461942	0.000509016	0.000335826	0.000410594	0.000685764	0.000458751	0.000357443	0.000474929	0.000592869	0.000357443		1.14076	1.51572	1.91853	1.65864
mmu-miR-470-5p	0.000404941	0.000443125	0.000461942	0.000509016	0.000335826	0.000410594	0.000685764	0.000458751	0.000357443	0.000474929	0.000592869	0.000357443		1.14076	1.51572	1.91853	1.65864
mmu-miR-450a-2-3p	0.000404941	0.000443125	0.000461942	0.000509016	0.000335826	0.000410594	0.000685764	0.000458751	0.000357443	0.000474929	0.000592869	0.000357443		1.14076	1.51572	1.91853	1.65864
mmu-miR-509-3p	0.000404941	0.000443125	0.000461942	0.000509016	0.000335826	0.000410594	0.000685764	0.000458751	0.000357443	0.000474929	0.000592869	0.000357443		1.14076	1.51572	1.91853	1.65864
rno-miR-129-2-3p	0.000404941	0.000443125	0.000461942	0.000509016	0.000335826	0.000410594	0.000685764	0.000458751	0.000357443	0.000474929	0.000592869	0.000357443		1.14076	1.51572	1.91853	1.65864
rno-miR-487b-3p	0.000404941	0.000443125	NA	0.000509016	NA	NA	0.000685764	0.000458751	0.000357443	0.000474929	0.000592869	0.000357443		1.09429	1	1.91853	1.65864
mmu-miR-18b-5p	0.000404941	0.000443125	0.000461942	0.000509016	0.000335826	0.000410594	0.000685764	0.000458751	0.000357443	0.000474929	0.000592869	0.000357443		1.14076	1.51572	1.91853	1.65864
rno-miR-154-5p	0.000404941	0.000443125	0.000461942	0.000509016	0.000335826	0.000410594	0.000685764	0.000458751	0.000357443	0.000474929	0.000592869	0.000357443		1.14076	1.51572	1.91853	1.65864
rno-let-7d-5p	0.148394	0.169282	0.209376	0.0723348	0.0748857	0.09435	0.0638501	0.064443	0.0598502	0.0626808	0.0668699	0.0738547		1.41095	1.30435	1.07674	1.17827
rno-miR-140-5p	0.00871369	0.00966845	0.00762084	0.0189828	0.0143862	0.0169117	0.00929605	0.0105557	0.0154902	0.0172671	0.0229956	0.0147907		1.26868	1.31951	1.66632	1.55473
mmu-miR-302a-3p	0.000404941	NA	0.000461942	0.000509016	0.000335826	0.000410594	0.000685764	0.000458751	0.000357443	0.000474929	0.000592869	0.000357443		1.14076	1.51572	1.91853	1.65864
rno-miR-193-3p	0.000878604	0.00079735	0.000858536	0.00232401	0.000892929	0.00162445	0.00151217	0.0013947	0.00170916	0.00170521	0.00117551	0.00245652		1.10191	2.60268	1.22547	2.08975
rno-miR-195-5p	0.047613	0.0558422	0.0622478	0.0312681	0.0299943	0.0270949	0.0257521	0.0249324	0.0220588	0.0242506	0.0198805	0.0255742		1.30737	1.15402	1.16743	1.28639
mmu-miR-324-3p	0.00712695	0.008074	0.00971323	0.0115244	0.0145871	0.011392	0.00910474	0.0100558	0.0111834	0.0100558	0.0108024	0.00916807		1.36289	1.28046	1.2283	1.17827
rno-miR-211-5p	0.000404941	0.000443125	NA	0.000509016	0.000335826	0.000410594	0.000685764	NA	0.00046435	0.000474929	0.000592869	0.000357443		1.09429	1.51572	1.47683	1.65864
rno-miR-150-5p	0.000404941	NA	0.000461942	0.000509016	NA	0.000410594	0.000685764	0.000458751	0.000638733	NA	0.000592869	NA		1.14076	1.23971	1.49485	1
rno-miR-152-3p	0.00098848	0.0041505	0.00428695	0.0192477	0.0232091	0.0270949	0.0218055	0.0152417	0.0200188	0.0274732	0.0236421	0.0236968		4.33691	1.40769	1.43065	1.16205
rno-miR-200a-3p	0.00225525	0.00115132	0.00143391	0.000509016	0.000335826	0.000410594	0.000685764	0.00072194	0.000357443	0.000474929	0.000592869	0.000357443		1.95884	1.51572	2.01974	1.65864
rno-miR-210-3p	0.116427	0.10493	0.115356	0.130384	0.129483	0.136235	0.0112092	0.0132687	0.0210141	0.0278567	0.0295131	0.0204867		1.10957	1.05214	1.87471	1.4406
rno-miR-451-5p	0.000404941	0.000443125	0.000461942	0.000509016	0.000335826	0.000410594	0.000685764	0.000458751	0.000357443	0.000474929	0.000592869	0.000357443		1.14076	1.51572	1.91853	1.65864
rno-miR-25-3p	0.205541	0.226487	0.222853	0.489993	0.489993	0.42755	0.366233	0.445707	0.482132	0.390709	0.370488	0.36878		1.10191	1.14605	1.31646	1.05946
rno-miR-32-5p	0.00693206	0.00753331	0.00606266	0.0122662	0.0116045	0.0129956	0.0192477	0.0175081	0.0219065	0.0158889	0.0217551	0.0142869		1.24258	1.11987	1.25122	1.52274
rno-miR-92b-3p	0.000404941	0.000443125	0.000461942	0.00113809	0.00210909	0.00180244	0.00210909	0.00307365	0.0019229	0.0019724	0.0037148	0.00112242		1.14076	1.85318	1.59844	3.30962
rno-miR-135a-5p	0.000775546	0.00187032	0.00110187	0.00261465	0.00176127	0.00105698	0.00259659	0.0029896	0.00270061	0.00701261	0.0102197	0.00639355		2.41162	2.47369	1.15136	1.59844
mmu-miR-106a-5p	0.000604278	0.000563811	0.00121415	0.000509016	0.000911691	0.000453744	0.000685764	0.000458751	0.00049424	0.000496529	0.000592869	0.000399597		2.15348	2.00926	1.49485	1.48367
mmu-miR-302b-3p	0.000404941	0.000443125	0.000461942	0.000509016	0.000335826	0.000410594	0.000685764	0.000458751	0.000357443	0.000474929	0.000592869	0.000357443		1.14076	1.51572	1.91853	1.65864
rno-miR-185-5p	0.00480083	0.00483422	0.00469118	0.00328665	0.0065733	0.00581569	0.00445868	0.0040557	0.00555307	0.00720976	0.00669593	0.0052293		1.03049	2	1.3692	1.37872
rno-miR-30c-5p	0.488862	0.513167	0.477697	0.344084	0.297474	0.24051	0.200383	0.237198	0.360357	0.396163	0.352941	0.289339		1.07425	1.43065	1.79834	1.3692
mmu-miR-654-5p	0.000404941	0.000443125	0.000461942	0.000509016	0.000335826	0.000410594	0.000685764	0.000458751	0.000357443	0.000474929	0.000592869	0.000357443		1.14076	1.51572	1.91853	1.65864
rno-miR-379-5p	0.000404941	0.000443125	0.000461942	0.000509016	0.000335826	0.000410594	0.000685764	0.000458751	0.000357443	0.000474929	0.000592869	0.000357443		1.14076	1.51572	1.91853	1.65864
mmu-miR-676-3p	0.000404941	0.000443125	0.000461942	0.000509016	0.000335826	0.000410594	0.000685764	0.000458751	0.000357443	0.000474929	0.000592869	0.000357443		1.14076	1.51572	1.91853	1.65864
rno-miR-125b-5p	0.0668699	0.069228	0.0648912	0.0344544	0.0281803	0.0338234	0.0361674	0.0396693	0.0360839	0.0639978	0.0800752	0.0567527		1.06683	1.22264	1.09936	1.41095
mmu-miR-741-3p	0.000404941	0.000443125	0.000461942	0.000509016	0.000335826	0.000410594	0.000685764	0.000458751	0.000357443	0.000474929	0.000592869	0.000357443		1.14076	1.51572	1.91853	1.65864
rno-miR-342-3p	0.034614	0.0311959	0.0322215	0.0511484	0.0555848	0.0592996	0.0529522	0.0626808	0.0637028	0.07101	0.0641459	0.0764592		1.10957	1.15936	1.20303	1.19196
rno-miR-105	0.000404941	0.000443125	0.000461942	0.000509016	0.000335826	0.000410594	0.000685764	0.000458751	0.000357443	0.000474929	0.000592869	0.000357443		1.14076	1.51572	1.91853	1.65864
rno-miR-30e-5p	0.0752325	0.0800752	0.0874236	0.106641	0.121652	0.103965	0.0808187	0.0821365	0.115623	0.112202	0.100656	0.0981297		1.16205	1.17013	1.43065	1.1434
rno-miR-20b-3p	0.000404941	0.000443125	0.000461942	0.000509016	0.000335826	0.000410594	0.000685764	0.000458751	0.000357443	0.000474929	0.000592869	NA		1.14076	1.51572	1.91853	1.24833
mmu-miR-208a-3p	0.000404941	0.000443125	0.000461942	0.000509016	0.000335826	0.000410594	0.000685764	0.000458751	0.000357443	0.000474929	0.000592869	0.000357443		1.14076	1.51572	1.91853	1.65864
rno-miR-338-3p	0.00595163	0.0049358	0.0045629	0.0168727	0.00803678	0.00632012	0.00626197	0.0100558	0.00536391	0.0165637	0.00722644	0.00982609		1.30435	2.66968	1.87471	2.29209
rno-miR-34b-3p	0.0022242	0.00270061	0.00246221	0.00134408	0.000573004	0.000870521	0.00191404	0.0039448	0.00368914	0.0037841	0.00490171	0.00203724		1.21419	2.34567	2.06098	2.40605
mmu-miR-504-5p	NA	NA	0.000461942	NA	NA	0.000410594	0.000685764	NA	NA	NA	NA	0.000357443		1	1	1	1
mmu-miR-345-5p	0.00847542	0.008074	0.00833944	0.0101023	0.0139928	0.0156702	0.0118484	0.0095795	0.00801823	0.00589688	0.011821	0.00904185		1.04972	1.55114	1.47768	2.00463
rno-miR-551b-3p	0.000404941	0.000443125	0.000461942	0.000509016	0.000335826	0.000410594	0.000685764	0.000458751	0.000357443	0.000479616	0.000592869	0.000357443		1.14076	1.51572	1.91853	1.65864
rno-miR-376b-3p	0.000404941	0.000443125	0.000461942	0.000509016	0.000335826	0.000410594	0.000685764	0.000458751	0.000357443	0.000474929	0.000592869	0.000357443		1.14076	1.51572	1.91853	1.65864
mmu-miR-343	0.000404941	0.000443125	0.000461942	0.000509016	0.000335826	0.000410594	0.000685764	0.000458751	0.000357443	0.000474929	0.000592869	0.000357443		1.14076	1.51572	1.91853	1.65864
rno-miR-434-3p	NA	0.000443125	0.000461942	0.000509016	0.000335826	0.000410594	0.000685764	0.000458751	0.000357443	0.000474929	0.000592869	0.000357443		1.04247	1.51572	1.91853	1.65864
mmu-miR-293-3p	0.000404941	0.000443125	0.000461942	0.000509016	0.000335826	0.000410594	0.000685764	0.000458751	0.000357443	0.000474929	0.000592869	0.000357443		1.14076	1.51572	1.91853	1.65864
mmu-miR-465a-5p	NA	0.000443125	0.000461942	0.000509016	0.000335826	0.000410594	0.000685764	NA	0.000357443	0.000474929	0.000592869	0.000357443		1.04247	1.51572	1.91853	1.65864
mmu-miR-670-5p	0.000404941	0.000443125	0.000461942	0.000509016	0.000335826	0.000410594	0.000685764	0.000458751	0.00046435	0.000474929	0.000592869	0.000357443		1.14076	1.51572	1.49485	1.65864
rno-miR-488-3p	0.000404941	0.000443125	0.000461942	0.000509016	0.000335826	0.000410594	0.000685764	0.000458751	0.000357443	0.000474929	0.000592869	0.000357443		1.14076	1.51572	1.91853	1.65864
mmu-miR-463-3p	0.000404941	0.000443125	0.000461942	0.000509016	0.000335826	0.000410594	0.000685764	0.000458751	0.000357443	0.000474929	0.000592869	0.000357443		1.14076	1.51572	1.91853	1.65864
mmu-miR-511-5p	0.000404941	0.000443125	0.000461942	0.000509016	NA	0.000410594	0.000685764	0.000458751	0.000357443	0.000474929	0.000592869	0.000357443		1.14076	1.23971	1.91853	1.65864
rno-miR-433-3p	0.000404941	0.000443125	0.000461942	0.000509016	NA	0.000410594	0.000685764	0.000458751	0.000357443	0.000474929	0.000592869	0.000357443		1.14076	1.23971	1.91853	1.65864
rno-miR-708-5p	0.0701944	0.0701944	0.0777058	0.0679602	0.0698708	0.056884	0.044837	0.047175	0.0327469	0.0635558	0.0562306	0.0571475		1.10701	1.2283	1.4406	1.13027
mmu-miR-15a-5p	0.0482777	0.0389428	0.0468491	0.0377033	0.0451489	0.0345341	0.0371842	0.0475031	0.0582136	0.0502117	0.0450447	0.0442197		1.23971	1.30737	1.56555	1.1355
mmu-miR-450a-5p	0.000404941	0.000443125	0.000461942	0.000509016	0.000335826	0.000410594	0.000685764	0.000458751	0.000357443	0.000474929	0.000592869	0.000357443		1.14076	1.51572	1.91853	1.65864
rno-miR-132-3p	0.00664968	0.00859373	0.00581569	0.00617576	0.0109786	0.0118758	0.0185921	0.0239168	0.0204394	0.0182516	0.0239721	0.015526		1.47768	1.92297	1.28639	1.54399
rno-miR-760-3p	0.000404941	NA	0.000461942	0.000509016	0.00112242	0.000514039	0.00126279	0.000528491	0.00138827	0.00118095	0.000974872	NA		1.14076	2.20508	2.62685	1.21139
rno-miR-133b-3p	0.000404941	0.000443125	0.000461942	0.000509016	0.000335826	0.000410594	0.000685764	0.000458751	0.000357443	0.000474929	0.000592869	0.000357443		1.14076	1.51572	1.91853	1.65864
rno-miR-7a-5p	0.10493	0.117237	0.131594	0.176879	0.291352	0.34488	0.253636	0.237198	0.21132	0.286016	0.303023	0.316622		1.25411	1.94981	1.20025	1.10701
mmu-miR-143-3p	0.00253728	0.0025727	0.0026026	0.000997658	0.00109932	0.00198612	0.00117823	0.00165858	0.00184457	0.0029896	0.00170916	0.00176127		1.02574	1.99078	1.56555	1.74917
rno-miR-325-3p	0.00051167	0.000443125	0.000461942	0.030413	0.0354231	0.0280504	0.0335123	0.0481663	0.067335	0.0695487	0.0958884	0.0647414		1.15469	1.26284	2.00926	1.4811
rno-miR-15b-5p	0.00737828	0.00966845	0.0114713	0.00714343	0.0154188	0.0166789	0.0112092	0.00925319	0.012323	0.0128167	0.00921053	0.00904185		1.55473	2.33486	1.33176	1.41748
mmu-miR-744-5p	0.00470203	0.00611895	0.0064978	0.0052293	0.00744678	0.00640834	0.00572239	0.00640834	0.00536391	0.0075682	0.00966845	0.00596539		1.38191	1.42405	1.19472	1.62076
mmu-miR-215-5p	0.000404941	0.000443125	0.000461942	0.000509016	0.000335826	0.000410594	0.000685764	0.000458751	0.000357443	0.000474929	0.000592869	0.000357443		1.14076	1.51572	1.91853	1.65864
rno-miR-93-5p	0.362864	0.362864	0.382668	0.66935	0.732466	0.786853	0.637649	0.564156	0.485485	0.442628	0.456125	0.45718		1.05458	1.17555	1.31342	1.03288
rno-miR-425-5p	0.00664968	0.00591052	0.00531456	0.00936071	0.00962387	0.0100558	0.00770939	0.0124662	0.0136732	0.0132687	0.0121534	0.0113657		1.25122	1.07425	1.77358	1.16743
rno-miR-431	0.000404941	NA	NA	0.000509016	NA	0.000410594	NA	NA	NA	NA	0.000592869	NA		1	1.23971	NA	1
rno-miR-375-3p	2.88286	2.80403	3.49227	2.81051	3.18398	3.25841	2.25142	2.41859	2.16971	2.91636	3.40463	3.01223		1.24545	1.15936	1.11471	1.16743
rno-let-7b-5p	0.553824	0.534959	0.699389	0.194904	0.293378	0.250723	0.179348	0.155412	0.1197	0.191334	0.195806	0.174444		1.30737	1.50525	1.49831	1.12246
rno-miR-138-5p	0.000404941	0.000443125	0.000461942	0.000509016	0.000335826	0.000410594	0.000685764	0.000458751	0.000357443	0.000474929	0.000592869	0.000357443		1.14076	1.51572	1.91853	1.65864
rno-miR-190a-5p	0.00114336	0.00183183	0.000673594	0.000937323	0.000440318	0.000410594	0.000685764	0.000946025	0.000357443	0.000732018	0.000592869	0.000530939		2.71948	2.28285	2.64665	1.37872
rno-miR-296-5p	0.000515228	0.000981652	0.00128338	0.00321901	0.00626197	0.00531456	0.00418903	0.00357998	0.00308076	0.00288776	0.00281529	0.00302433		2.4909	1.94531	1.35974	1.07425
mmu-miR-302c-3p	0.000404941	0.000443125	0.000461942	0.000509016	0.000335826	0.000410594	0.000685764	0.000458751	0.000357443	0.000474929	0.000592869	0.000357443		1.14076	1.51572	1.91853	1.65864
rno-miR-449a-5p	0.000404941	0.000443125	0.000461942	0.000509016	0.000581003	0.000410594	0.00081035	0.000458751	0.00176943	0.000474929	0.000592869	0.00113023		1.14076	1.41503	3.85706	2.37979
rno-miR-324-5p	0.0148592	0.0202983	0.0132687	0.0310521	0.0319251	0.0272834	0.0193816	0.0206769	0.0360839	0.0274732	0.0378779	0.029377		1.52979	1.17013	1.86176	1.37872
mmu-miR-667-3p	0.000404941	0.000443125	0.000461942	0.000509016	0.000335826	0.000410594	0.000685764	0.000458751	0.000357443	0.000474929	0.000592869	0.000357443		1.14076	1.51572	1.91853	1.65864
rno-miR-490-3p	0.0077451	0.00543878	0.0078351	0.00609074	0.00213853	0.002848	0.00468035	0.00322646	0.00376666	0.00636408	0.0098716	0.00427705		1.4406	2.8481	1.45062	2.30804
mmu-miR-679-5p	0.000404941	0.000443125	0.000461942	0.000509016	0.000335826	0.000410594	0.000685764	0.000458751	0.000357443	0.000474929	0.000592869	0.000357443		1.14076	1.51572	1.91853	1.65864
mmu-miR-684	0.000404941	0.000443125	0.000461942	0.000509016	NA	0.000410594	0.000685764	0.000458751	0.000357443	0.000474929	0.000592869	0.000357443		1.14076	1.23971	1.91853	1.65864
mmu-miR-742-3p	0.000404941	0.000443125	0.000461942	0.000509016	0.000335826	0.000410594	0.000685764	NA	NA	0.000474929	0.000592869	NA		1.14076	1.51572	1	1.24833
rno-miR-206-3p	0.000404941	0.000443125	0.000461942	0.000509016	0.000335826	0.000410594	0.000685764	0.000458751	0.000357443	0.000474929	0.000592869	0.000357443		1.14076	1.51572	1.91853	1.65864
rno-miR-143-3p	0.0128463	0.0113395	0.0099863	0.00634939	0.00867352	0.00991732	0.00929605	0.00741245	0.0077451	0.0139283	0.0129357	0.00873385		1.28639	1.56193	1.25411	1.59475
rno-let-7a-5p	0.681838	0.715736	0.724053	0.420691	0.514354	0.526376	0.412033	0.433519	0.365388	0.461425	0.47221	0.493401		1.06191	1.25122	1.18646	1.0693
mmu-miR-290-3p	0.000404941	0.000443125	0.000461942	0.000509016	0.000335826	0.000410594	0.000685764	NA	0.000357443	0.000474929	0.000592869	0.000357443		1.14076	1.51572	1.91853	1.65864
rno-miR-292-5p	0.000404941	0.000443125	0.000461942	0.000509016	0.000335826	0.000410594	0.000685764	0.000458751	0.000357443	0.000474929	0.000592869	0.000357443		1.14076	1.51572	1.91853	1.65864
rno-miR-339-3p	0.008301	0.00646784	0.00502788	0.00568286	0.00803678	0.00557878	0.00749858	0.0123801	0.00946947	0.0136417	0.0154902	0.0120138		1.65099	1.4406	1.65099	1.28937
rno-miR-329-3p	0.000404941	0.000443125	0.000461942	0.000509016	0.000335826	0.000410594	0.000685764	0.000458751	0.000357443	0.000474929	0.000592869	0.000357443		1.14076	1.51572	1.91853	1.65864
rno-miR-421-5p	0.00100228	0.000443125	0.000712001	0.000653662	0.000335826	0.000420434	0.000685764	0.000607077	0.000357443	0.000474929	0.000592869	0.000357443		2.26184	1.94643	1.91853	1.65864
mmu-miR-346-5p	0.000404941	NA	0.000461942	0.000509016	0.000335826	0.000410594	0.000685764	0.000458751	0.000357443	0.000474929	0.000592869	0.000357443		1.14076	1.51572	1.91853	1.65864
rno-miR-598-5p	0.000404941	0.000443125	0.000461942	0.000509016	0.000335826	0.000410594	0.000685764	0.000458751	0.000357443	0.000474929	0.000592869	0.000357443		1.14076	1.51572	1.91853	1.65864
mmu-miR-380-3p	0.000404941	0.000443125	0.000461942	0.000509016	0.000335826	0.000410594	0.000685764	0.000458751	0.000357443	0.000474929	0.000592869	0.000357443		1.14076	1.51572	1.91853	1.65864
rno-miR-34b-5p	0.0177936	0.0148592	0.0175081	0.00572239	0.0095574	0.0140252	0.0149972	0.0151364	0.0185492	0.0146208	0.0149626	0.0109027		1.19748	2.45094	1.23685	1.37237
mmu-miR-434-5p	0.000404941	0.000443125	0.000461942	0.000509016	0.000335826	0.000410594	0.000685764	0.000458751	0.000357443	0.000474929	0.000592869	0.000357443		1.14076	1.51572	1.91853	1.65864
rno-miR-542-5p	0.000484069	0.000443125	0.000461942	0.000509016	0.000335826	0.000410594	0.000685764	0.000458751	0.000357443	0.000474929	0.000592869	0.000357443		1.0924	1.51572	1.91853	1.65864
mmu-miR-467a-5p	0.000404941	0.000443125	0.000461942	0.000509016	0.000335826	0.000410594	0.000685764	0.000458751	0.000357443	0.000474929	0.000592869	0.000357443		1.14076	1.51572	1.91853	1.65864
rno-miR-340-3p	0.00046435	0.000443125	0.000986199	0.000509016	0.000335826	0.000410594	0.000685764	0.000458751	0.000357443	0.000474929	0.000592869	0.000357443		2.22556	1.51572	1.91853	1.65864
mmu-miR-489-3p	0.000404941	0.000443125	0.000461942	0.000509016	0.000335826	0.000410594	0.000685764	0.000458751	0.000357443	0.000474929	0.000592869	0.000357443		1.14076	1.51572	1.91853	1.65864
mmu-miR-465c-5p	0.000404941	0.000443125	0.000461942	0.000509016	NA	0.000410594	0.000685764	0.000458751	0.000357443	0.000474929	0.000592869	0.000357443		1.14076	1.23971	1.91853	1.65864
mmu-miR-540-3p	0.000404941	0.000443125	0.000461942	0.000509016	0.000335826	0.000410594	0.000685764	0.000458751	0.000357443	0.000474929	0.000592869	0.000357443		1.14076	1.51572	1.91853	1.65864
rno-miR-139-5p	0.0067425	0.00753331	0.00602078	0.00165475	0.0038547	0.00288776	0.000750861	0.00194524	0.00118368	0.00107174	0.00169735	0.00335571		1.25122	2.32947	2.59068	3.13109
rno-miR-199a-5p	0.000404941	0.000443125	0.000461942	0.000509016	0.000335826	0.000410594	0.000685764	0.000458751	0.000357443	0.000474929	0.000592869	0.000357443		1.14076	1.51572	1.91853	1.65864
mmu-miR-551b-3p	0.000404941	0.000443125	0.000461942	0.000509016	0.000335826	0.000410594	0.000685764	0.000458751	0.000357443	0.000474929	0.000592869	0.000357443		1.14076	1.51572	1.91853	1.65864
rno-miR-99a-5p	0.0170687	0.0159257	0.0170293	0.015526	0.015526	0.0146208	0.0154188	0.0205341	0.0185492	0.0217049	0.0251639	0.0238616		1.07177	1.06191	1.33176	1.15936
rno-miR-135b-5p	0.000404941	0.000443125	0.000461942	0.000509016	0.000350289	0.000410594	0.000685764	0.000458751	0.000357443	0.000474929	0.000592869	0.000357443		1.14076	1.45313	1.91853	1.65864
rno-miR-222-3p	0.000404941	0.000443125	0.000461942	0.000509016	0.000335826	0.000410594	0.000685764	0.000458751	0.000357443	0.000474929	0.000592869	0.000357443		1.14076	1.51572	1.91853	1.65864
rno-miR-216a-5p	0.0098716	0.00980341	0.0119584	0.000545866	0.000593211	0.0015052	0.00128042	0.000952606	0.00150868	0.000907488	0.00137868	0.00130732		1.21982	2.75745	1.58374	1.51922
rno-miR-184	0.000404941	0.000443125	0.000461942	NA	0.000335826	0.000410594	0.000685764	NA	0.000357443	0.000474929	0.000592869	0.000357443		1.14076	1.22264	1.91853	1.65864
rno-miR-18a-5p	0.0112612	0.0106537	0.0147225	0.00461592	0.00855411	0.00538875	0.0115244	0.0122946	0.011986	0.00632012	0.0093391	0.00739535		1.38191	1.85318	1.06683	1.47768
rno-miR-98-5p	0.024646	0.0303428	0.0280504	0.0182095	0.0196522	0.0232628	0.0149972	0.0183785	0.0162603	0.0185064	0.0223668	0.0203452		1.23114	1.27751	1.22547	1.2086
mmu-miR-223-3p	0.000404941	0.000443125	0.000461942	0.000509016	0.000335826	0.000410594	0.000685764	0.000458751	0.000357443	0.000474929	0.000592869	0.000357443		1.14076	1.51572	1.91853	1.65864
rno-miR-29b-3p	0.0363349	0.0350972	0.0370128	0.0684329	0.0571475	0.0715039	0.0525864	0.076636	0.0778856	0.0750589	0.0773476	0.0679602		1.05458	1.25122	1.4811	1.13813
mmu-miR-193b-3p	0.064592	0.0590262	0.0662547	0.0544408	0.0621041	0.0662547	0.108882	0.103965	0.102771	0.100423	0.106395	0.0797061		1.12246	1.217	1.05946	1.33484
mmu-miR-338-3p	0.000684577	0.00126864	0.00131035	0.00137232	0.00259659	0.00292807	0.00172503	0.00214347	0.00179413	0.00195877	0.00194974	0.00144055		1.9141	2.13366	1.24258	1.35974
rno-miR-153-3p	0.016602	0.0205816	0.0138321	0.0409735	0.0344544	0.0393953	0.0255742	0.0290396	0.0360839	0.0388529	0.0469575	0.0359176		1.48796	1.18921	1.41095	1.30737
mmu-miR-367-3p	0.000404941	0.000443125	0.000461942	NA	0.000335826	0.000410594	0.000685764	0.000458751	0.000357443	0.000474929	0.000592869	0.000357443		1.14076	1.22264	1.91853	1.65864
rno-miR-455-5p	0.000404941	0.000443125	0.000611299	0.000509016	0.000465424	0.000959232	0.000685764	0.000870521	0.000357443	0.00107919	0.00204668	0.00218346		1.5096	2.06098	2.43541	2.02324
rno-miR-322-5p	0.000404941	0.00049424	0.000461942	0.000509016	0.00115398	0.00208486	0.000685764	0.000463278	0.000433254	0.000474929	0.000592869	0.00142072		1.22052	4.09586	1.58282	2.99143
rno-miR-196a-5p	0.000404941	0.000443125	0.000461942	0.000509016	0.000335826	0.000410594	0.000685764	0.000458751	0.000357443	0.000474929	0.000592869	0.000357443		1.14076	1.51572	1.91853	1.65864
rno-miR-27a-3p	0.00599302	0.00702883	0.00450008	0.00724315	0.0108274	0.00805537	0.00568286	0.00573563	0.011821	0.0101257	0.0098716	0.00916807		1.56193	1.49485	2.08012	1.10445
mmu-miR-105	0.000404941	0.000443125	0.000461942	0.000509016	0.000335826	0.000410594	0.000685764	0.000458751	0.000357443	0.000474929	0.000592869	0.000357443		1.14076	1.51572	1.91853	1.65864
rno-miR-31a-5p	0.254811	0.303023	0.286016	0.62887	0.599085	0.515544	0.395249	0.430524	0.456125	0.451929	0.485485	0.403554		1.18921	1.21982	1.15402	1.20303
mmu-miR-200c-3p	0.918594	0.964264	1.08235	0.000509016	0.000335826	0.000410594	0.00077734	0.000458751	0.000357443	0.000474929	0.000713648	0.000357443		1.17827	1.51572	2.17473	1.99654
rno-miR-34a-5p	0.241066	0.254811	0.247271	0.0552008	0.0563607	0.0434099	0.0317045	0.0372702	0.0492921	0.0534438	0.046311	0.0384955		1.05702	1.29834	1.55473	1.38831
rno-miR-668	0.000404941	0.000443125	0.000461942	0.000509016	0.000335826	0.000410594	0.000685764	0.000458751	0.000357443	0.000474929	0.000592869	0.000357443		1.14076	1.51572	1.91853	1.65864
Blank (H2O)	0.000404941	0.000443125	0.000461942	0.000509016	0.000335826	0.000410594	0.000685764	0.000458751	0.000357443	0.000474929	0.000592869	0.000357443		1.14076	1.51572	1.91853	1.65864
mmu-miR-680	0.000404941	0.000443125	0.000461942	0.000509016	0.000335826	0.000410594	0.000685764	0.000458751	NA	0.000474929	0.000592869	0.000357443		1.14076	1.51572	1.49485	1.65864
UniSp2	0.43152	0.52033	0.430524	0.0743684	0.0665616	0.0695487	0.159412	0.186102	0.254811	0.164273	0.195806	0.163894		1.2086	1.11729	1.59844	1.19472
mmu-miR-743b-5p	0.000404941	0.000443125	0.000461942	0.000509016	0.000335826	0.000410594	0.000685764	0.000458751	0.000357443	0.000474929	0.000592869	0.000357443		1.14076	1.51572	1.91853	1.65864
UniSp4	0.00629098	0.0098716	0.00492441	NA	NA	NA	NA	NA	NA	NA	0.00543878	NA		2.00463	NA	NA	1
rno-miR-146b-5p	0.013485	0.0108024	0.0123801	0.00820565	0.00936071	0.0118758	0.0167561	0.0117123	0.0119033	0.0180003	0.0126695	0.0119308		1.24833	1.44727	1.43065	1.50873
UniSp5	0.000404941	0.000443125	0.000461942	0.000509016	0.000335826	0.000410594	0.000685764	0.000458751	0.000357443	0.000474929	0.000592869	0.000357443		1.14076	1.51572	1.91853	1.65864
rno-miR-369-3p	0.000404941	0.000443125	0.000461942	0.000509016	0.000335826	0.000410594	0.000685764	0.000458751	0.000357443	0.000474929	0.000592869	0.000357443		1.14076	1.51572	1.91853	1.65864
UniSp6	7.09843	8.50022	9.60754	8.17282	6.15105	8.53959	10.2733	8.36385	7.93098	8.96415	13.9047	7.73196		1.35347	1.38831	1.29534	1.79834
rno-miR-345-5p	0.0132075	0.0121534	0.0122097	0.0191148	0.0199265	0.0218559	0.013238	0.0172671	0.0207248	0.0129956	0.0186782	0.0100326		1.08673	1.1434	1.56555	1.86176
cel-miR-39-3p	0.265632	0.274999	0.337783	0.318824	0.185673	0.250723	0.363703	0.330831	0.276912	0.306544	0.437544	0.235016		1.27162	1.71713	1.31342	1.86176
rno-miR-450a-5p	0.000404941	0.000443125	0.000461942	0.000509016	0.000335826	0.000410594	0.000685764	0.000458751	0.000357443	0.000474929	0.000592869	0.000357443		1.14076	1.51572	1.91853	1.65864
rno-miR-103-3p	0.194454	0.183965	0.192665	0.236651	0.262581	0.247271	0.238297	0.238848	0.226487	0.259565	0.258368	0.250144		1.05702	1.10957	1.05458	1.03766
mmu-miR-1b-5p	0.000404941	0.000443125	0.000461942	0.000509016	0.000335826	0.000410594	0.000685764	0.000458751	0.000357443	0.000474929	0.000592869	0.000357443		1.14076	1.51572	1.91853	1.65864
rno-miR-191a-5p	0.102061	0.0907159	0.0898814	0.0872218	0.114295	0.105416	0.13592	0.133431	0.117237	0.139097	0.120533	0.153982		1.1355	1.31039	1.15936	1.27751
mmu-miR-294-3p	0.000404941	0.000443125	0.000461942	0.000509016	0.000335826	0.000410594	0.000685764	0.000458751	0.000357443	0.000474929	0.000592869	0.000357443		1.14076	1.51572	1.91853	1.65864
rno-miR-423-3p	0.0496349	0.047613	0.0512667	0.0477232	0.0642942	0.0488386	0.0412584	0.0605456	0.0469575	0.0561009	0.0757558	0.0483893		1.07674	1.34723	1.46747	1.56555
mmu-miR-758-3p	NA	NA	NA	0.00202317	NA	0.000410594	0.000685764	NA	0.00152974	NA	NA	NA		NA	4.92742	2.23071	NA
RNU1A1	49.0949	29.8054	23.8211	46.8778	15.251	12.6772	11.7195	16.3834	30.4316	21.3205	48.7557	14.834		2.06098	3.6978	2.59668	3.28676
rno-miR-628	0.000404941	0.000443125	0.000461942	0.000509016	0.000335826	0.000410594	0.000685764	0.000458751	0.000357443	0.000474929	0.000592869	0.000357443		1.14076	1.51572	1.91853	1.65864
RNU5G	5.16046	4.46141	3.95634	5.13667	3.58217	2.91636	3.34228	3.19135	4.22075	3.35001	5.4547	3.29627		1.30435	1.76133	1.32256	1.65481
mmu-miR-466d-3p	0.000404941	NA	0.000461942	0.000509016	0.000335826	NA	0.000685764	0.000458751	0.000357443	0.000474929	0.000592869	0.000357443		1.14076	1.51572	1.91853	1.65864
U6 snRNA	3.26594	3.02618	2.1647	2.1597	1.38591	1.27825	1.51659	1.44811	2.06694	1.55204	2.80403	1.39555		1.50873	1.68958	1.42734	2.00926
rno-miR-410-3p	0.000404941	NA	0.000461942	0.000509016	NA	0.000410594	0.000685764	0.000458751	0.000357443	0.000474929	0.000592869	0.000357443		1.14076	1.23971	1.91853	1.65864
rno-miR-141-3p	0.253051	0.282731	0.278195	0.000509016	0.000335826	0.000410594	0.000685764	0.000458751	0.000357443	0.000474929	0.000592869	0.000357443		1.11729	1.51572	1.91853	1.65864
rno-miR-194-5p	0.095226	0.0919823	0.109893	0.030203	0.0377033	0.0360006	0.0451489	0.0491783	0.0466332	0.0690683	0.0558422	0.0540648		1.19472	1.24833	1.08925	1.27751
rno-miR-181b-5p	0.00167398	0.00275735	0.00286781	0.000509016	0.000335826	0.000410594	0.000685764	0.000458751	0.000357443	0.000474929	0.000592869	0.000357443		1.71317	1.51572	1.91853	1.65864
mmu-miR-202-3p	0.000404941	0.000443125	0.000461942	0.000509016	0.000335826	0.000410594	0.000685764	0.000458751	0.000357443	0.000474929	NA	NA		1.14076	1.51572	1.91853	1
mmu-miR-146b-5p	0.00121696	0.00108921	0.00127452	0.000924418	0.00170128	0.0012311	0.00081035	0.000852606	0.000866508	0.0012226	0.000802896	0.00122826		1.17013	1.84038	1.0693	1.52979
rno-miR-382-5p	0.000404941	0.000443125	0.000461942	0.000509016	0.000335826	0.000410594	0.000685764	0.000458751	0.000357443	0.000474929	0.000592869	0.000357443		1.14076	1.51572	1.91853	1.65864
mmu-miR-421-3p	0.00169735	0.00241711	0.0013755	0.000782747	0.00117823	0.000752598	0.00250814	0.0021734	0.00208968	0.00195877	0.0025906	0.00249081		1.75727	1.56555	1.20025	1.32256
mmu-miR-532-5p	0.000897065	0.000612713	0.000920156	0.000997658	0.000509311	0.000410594	0.000756084	0.00105698	0.00147763	0.000732018	0.000592869	0.000505793		1.50177	2.42979	1.95432	1.44727
mmu-miR-200b-3p	0.000415605	0.000540844	0.000707083	0.000509016	0.000335826	0.000410594	0.000685764	0.000458751	0.000357443	0.000474929	0.000592869	0.000357443		1.70133	1.51572	1.91853	1.65864
rno-miR-24-3p	0.159044	0.185244	0.18354	0.238297	0.285356	0.278195	0.251884	0.248991	0.221826	0.266862	0.307253	0.327788		1.16473	1.19748	1.1355	1.2283
rno-miR-181c-5p	0.00607668	0.00454186	0.00513353	0.00526567	0.00526567	0.00569601	0.00188768	0.00215838	0.00366366	0.00453138	0.00435685	0.0041601		1.33793	1.08172	1.94082	1.08925
mmu-miR-302d-3p	0.000404941	0.000443125	0.000461942	0.000509016	0.000335826	0.000410594	0.000685764	0.000458751	0.000357443	0.000474929	0.000592869	0.000357443		1.14076	1.51572	1.91853	1.65864
rno-miR-142-5p	0.000404941	0.000443125	0.000461942	0.000509016	0.000335826	0.000410594	0.000685764	0.000458751	0.000357443	0.000474929	0.000592869	0.000357443		1.14076	1.51572	1.91853	1.65864
rno-miR-125a-5p	0.21279	0.241066	0.250723	0.159412	0.183116	0.162011	0.132204	0.158677	0.171645	0.221314	0.241066	0.197624		1.17827	1.1487	1.29834	1.21982
rno-miR-101a-3p	0.0129357	0.0137684	0.0113133	0.0497498	0.0483893	0.044322	0.0409735	0.0491783	0.05394	0.0446303	0.0578115	0.0401302		1.217	1.12246	1.31646	1.4406
rno-miR-328a-3p	0.011821	0.0151714	0.0122097	0.036419	0.0587541	0.0428122	0.0427134	0.0362511	0.0355871	0.0342956	0.0554565	0.0404094		1.28343	1.61328	1.20025	1.61702
rno-miR-144-3p	0.000404941	0.000443125	0.000461942	0.000509016	0.000335826	0.000410594	0.000685764	0.000458751	0.000357443	0.000474929	0.000592869	0.000357443		1.14076	1.51572	1.91853	1.65864
rno-miR-652-3p	0.0562306	0.0459911	0.0440158	0.0430105	0.0473935	0.0449407	0.0314855	0.028442	0.0316314	0.0292416	0.0408789	0.0285737		1.27751	1.10191	1.11214	1.43065
rno-miR-30b-5p	0.242743	0.26934	0.265019	0.20745	0.170854	0.14202	0.158311	0.213775	0.30093	0.312985	0.333903	0.233393		1.10957	1.46071	1.90088	1.43065
rno-miR-19b-3p	0.190452	0.168113	0.163138	0.125942	0.120812	0.0874236	0.117508	0.122782	0.21279	0.140065	0.165798	0.121652		1.16743	1.4406	1.81085	1.36289
rno-miR-10a-5p	0.000404941	0.000443125	0.000461942	0.000509016	0.000335826	0.000410594	0.000685764	0.000458751	0.000357443	0.000474929	0.000592869	0.000357443		1.14076	1.51572	1.91853	1.65864
rno-miR-145-5p	0.00332484	0.00409336	0.00389049	0.00149135	0.00404634	0.0032715	0.00418903	0.00301039	0.00559169	0.00331717	0.00603471	0.0038547		1.23114	2.71321	1.85746	1.81924
mmu-miR-201-5p	0.000404941	0.000443125	0.000461942	0.000509016	0.000335826	0.000410594	0.000685764	0.000458751	0.000357443	0.000474929	0.000592869	0.000357443		1.14076	1.51572	1.91853	1.65864
mmu-miR-669a-5p	0.000404941	0.000443125	0.000461942	0.000509016	0.000335826	0.000410594	0.000685764	0.000458751	0.000357443	0.000474929	0.000592869	0.000357443		1.14076	1.51572	1.91853	1.65864
rno-miR-34c-5p	0.0168337	0.0182938	0.0173872	0.012876	0.0161854	0.0137366	0.0124374	0.0140252	0.0136732	0.0180003	0.0116583	0.0160736		1.08673	1.25701	1.12766	1.54399
mmu-miR-682	NA	0.00409336	0.00133788	NA	0.00136284	NA	0.00105454	NA	NA	NA	0.00181917	NA		3.05958	1	1	1
mmu-miR-423-5p	0.0208689	0.00702883	0.0338234	0.0219571	0.0325959	0.0249324	0.0342164	0.0328985	0.0262325	0.0259912	0.0441177	0.0310521		4.8121	1.48452	1.30435	1.69741
rno-miR-7b	0.000487436	0.000443125	0.000461942	0.000509016	0.000335826	0.000410594	0.000685764	0.000458751	0.000357443	0.000474929	0.000592869	0.000357443		1.1	1.51572	1.91853	1.65864
rno-miR-128-3p	0.0208689	0.0213074	0.0156702	0.0069481	0.0247031	0.0199726	0.0299943	0.0251058	0.0273465	0.0240831	0.0267837	0.0218055		1.35974	3.55537	1.19472	1.2283
rno-miR-17-1-3p	0.00763847	0.00859373	0.00887625	0.00512168	0.00709409	0.00725991	0.00699642	0.00751593	0.00946947	0.00706138	0.00574889	0.00487911		1.16205	1.41748	1.35347	1.44727
mmu-miR-136-5p	0.000404941	0.000443125	0.000461942	0.000509016	0.000335826	0.000410594	0.000685764	0.000458751	0.000357443	0.000474929	0.000592869	0.000357443		1.14076	1.51572	1.91853	1.65864
rno-miR-219-1-3p	0.000404941	0.000443125	0.000461942	0.000553486	0.000335826	0.000697348	0.00102571	0.000458751	0.000357443	0.000474929	0.00176943	0.00151217		1.14076	2.07652	2.86957	3.72567
rno-miR-582-5p	0.000404941	0.000443125	0.000461942	0.000509016	0.000335826	0.000410594	0.000685764	0.000458751	0.000357443	0.000474929	0.000592869	0.000357443		1.14076	1.51572	1.91853	1.65864
rno-miR-346	0.000404941	0.000443125	0.000461942	0.000509016	0.000335826	0.000410594	0.000685764	0.000458751	0.000357443	0.000474929	0.000592869	0.00037543		1.14076	1.51572	1.91853	1.57917
mmu-miR-337-5p	0.000404941	0.000443125	0.000461942	0.000509016	0.000335826	0.000410594	0.000685764	0.000458751	0.000357443	0.000474929	0.000592869	0.000357443		1.14076	1.51572	1.91853	1.65864
mmu-miR-291b-5p	0.000404941	0.000443125	NA	0.000509016	NA	0.000410594	NA	0.000458751	NA	0.000474929	0.000592869	0.000357443		1.09429	1.23971	1	1.65864
mmu-miR-350-3p	0.00883533	0.00994026	0.0119584	0.0199265	0.015526	0.0144195	0.0154188	0.0240831	0.0236421	0.0254563	0.0358347	0.0221099		1.35347	1.38191	1.56193	1.62076
rno-miR-196a-3p	0.000404941	0.000443125	0.000461942	0.000509016	0.000335826	0.000410594	0.000685764	0.000458751	0.000357443	0.000474929	0.000592869	0.000357443		1.14076	1.51572	1.91853	1.65864
rno-miR-380-5p	0.000404941	0.000443125	0.000461942	0.000509016	0.000335826	0.000410594	0.000685764	0.000458751	0.000357443	0.000474929	0.000592869	0.000357443		1.14076	1.51572	1.91853	1.65864
mmu-miR-295-3p	0.000404941	0.000443125	0.000461942	0.000509016	0.000335826	0.000410594	0.000685764	0.000458751	0.000357443	0.000474929	0.000592869	0.000357443		1.14076	1.51572	1.91853	1.65864
mmu-miR-450b-5p	0.000404941	0.000443125	0.000461942	0.000509016	0.000335826	0.000410594	0.000685764	0.000458751	0.000357443	0.000474929	0.000592869	0.000357443		1.14076	1.51572	1.91853	1.65864
mmu-miR-883b-5p	0.000404941	0.000443125	0.000461942	0.000509016	NA	NA	0.000685764	0.000458751	0.000357443	0.000474929	0.000592869	0.000357443		1.14076	1	1.91853	1.65864
mmu-miR-467b-5p	0.000404941	0.000443125	0.000461942	0.000509016	0.000335826	0.000410594	0.000685764	0.000458751	0.000357443	0.000474929	0.000592869	0.000357443		1.14076	1.51572	1.91853	1.65864
rno-miR-711	0.000404941	0.000443125	0.000461942	0.000509016	0.000335826	0.000410594	0.000685764	0.000458751	NA	0.000474929	0.000592869	0.000357443		1.14076	1.51572	1.49485	1.65864
rno-miR-497-5p	0.141365	0.156855	0.122782	0.0604059	0.0670245	0.0622478	0.0421254	0.0428122	0.0554565	0.0491783	0.0611078	0.0490648		1.27751	1.10957	1.31646	1.24545
mmu-miR-466d-5p	0.000404941	0.000443125	0.000461942	0.000509016	0.000335826	0.000410594	0.000685764	0.000458751	0.000357443	0.000474929	0.000592869	0.000357443		1.14076	1.51572	1.91853	1.65864
rno-miR-540-5p	0.000404941	0.000443125	0.000461942	0.000509016	0.000335826	0.000410594	0.000685764	0.000458751	0.000357443	0.000474929	0.000592869	0.000357443		1.14076	1.51572	1.91853	1.65864
mmu-miR-200c-5p	0.00237422	0.00175012	0.00179932	0.000509016	0.000335826	0.000410594	0.000685764	0.000458751	0.000357443	0.000474929	0.000592869	0.000357443		1.3566	1.51572	1.91853	1.65864
rno-miR-30d-3p	0.00666891	0.00815368	0.00530536	0.00418178	0.00489322	0.00729775	0.00395621	0.00596884	0.00386585	0.00739962	0.004534	0.00532993		1.53688	1.74513	1.54399	1.63203
rno-miR-21-3p	0.000404941	0.000482116	NA	0.000643547	NA	0.000410594	0.000685764	0.000767081	0.000528796	0.000474929	0.000592869	0.000699365		1.19058	1.56736	1.45062	1.47257
rno-miR-483-3p	0.0854762	0.111234	0.0860707	0.00448192	0.00479252	0.00367425	0.00184564	0.00149221	0.00215963	0.00272726	0.00217465	0.00082024		1.30134	1.30435	1.44727	3.32495
mmu-miR-411-3p	NA	NA	NA	0.000522723	0.00115732	0.000957571	0.00203372	0.00182444	NA	NA	NA	0.00128709		NA	2.21402	1.11471	1
mmu-miR-15a-3p	0.000404941	0.000443125	0.000461942	NA	0.000335826	0.000410594	0.000685764	0.000458751	0.000357443	0.000474929	0.000592869	0.000357443		1.14076	1.22264	1.91853	1.65864
mmu-let-7g-3p	0.00254462	0.00172602	0.00258014	0.000509016	0.00119813	0.000410594	0.000685764	0.000458751	0.000953156	0.000905917	0.000592869	0.000579997		1.49485	2.91804	2.07772	1.56193
mmu-miR-141-5p	0.0306423	0.0354435	0.0347141	0.000509016	0.000335826	0.000410594	0.000685764	0.000458751	0.000357443	0.000474929	0.000592869	0.000357443		1.15669	1.51572	1.91853	1.65864
mmu-miR-20b-3p	0.000404941	0.000443125	0.000461942	0.000509016	0.000335826	0.000410594	0.000685764	0.000458751	0.000357443	0.000474929	0.000592869	0.000357443		1.14076	1.51572	1.91853	1.65864
rno-miR-935	0.000404941	0.000443125	0.000461942	0.000509016	0.000335826	0.000410594	0.000685764	0.000458751	0.000357443	0.000474929	0.000592869	0.000357443		1.14076	1.51572	1.91853	1.65864
rno-miR-126a-5p	0.000404941	0.000443125	0.000461942	0.000509016	0.000335826	0.000410594	0.000685764	0.000458751	0.000357443	0.000474929	0.000592869	0.000357443		1.14076	1.51572	1.91853	1.65864
mmu-miR-466f	0.000404941	0.000443125	0.000461942	0.000509016	NA	0.000822137	0.000685764	NA	0.000877082	0.000474929	0.000592869	NA		1.14076	1.61515	1.27899	1.24833
mmu-miR-1306-3p	0.00150259	0.000443125	0.000461942	0.000825945	0.00140521	0.0020526	0.00287611	0.00109236	0.000357443	0.000623063	0.0017062	0.00257419		3.3909	2.48515	8.04634	4.1315
mmu-miR-678	NA	0.000443125	0.000461942	0.000509016	NA	0.000410594	0.000685764	0.000458751	0.000357443	0.000474929	0.000592869	0.000357443		1.04247	1.23971	1.91853	1.65864
mmu-miR-212-5p	0.000404941	0.000443125	0.000461942	0.000509016	0.00105029	0.00151304	0.00144806	0.00145141	0.00045087	0.00347606	0.000774203	0.000775994		1.14076	2.97248	3.21912	4.48985
rno-miR-463-3p	0.000404941	0.000443125	0.000461942	0.000509016	0.000335826	0.000410594	0.000685764	0.000458751	0.000357443	0.000474929	0.000592869	0.000357443		1.14076	1.51572	1.91853	1.65864
rno-miR-29b-2-5p	0.00140197	0.00153416	0.00362367	0.00409572	0.00472654	0.00326583	0.00540434	0.00402071	0.00248076	0.00328855	0.00554345	0.00157365		2.58471	1.44727	2.1785	3.52266
mmu-miR-1934-5p	NA	NA	NA	0.000509016	0.000335826	0.000410594	0.000685764	0.000458751	NA	0.000474929	0.000592869	0.000357443		NA	1.51572	1.49485	1.65864
mmu-miR-1954	0.000404941	0.000443125	0.000461942	0.000509016	0.000335826	0.000410594	0.000685764	0.000458751	0.000357443	0.000474929	0.000592869	0.000357443		1.14076	1.51572	1.91853	1.65864
mmu-miR-673-3p	0.000404941	0.000443125	0.000461942	0.000509016	0.000335826	0.000410594	0.000685764	0.000458751	0.000357443	0.000474929	0.000592869	0.000357443		1.14076	1.51572	1.91853	1.65864
rno-miR-544-3p	0.000404941	0.000443125	0.000461942	0.000509016	0.000335826	0.000410594	0.000685764	0.000458751	0.000357443	0.000474929	0.000592869	0.000357443		1.14076	1.51572	1.91853	1.65864
mmu-miR-669h-5p	0.000404941	0.000443125	0.000461942	0.000509016	0.000335826	0.000410594	0.000685764	0.000458751	0.000357443	0.000474929	0.000592869	0.000357443		1.14076	1.51572	1.91853	1.65864
mmu-miR-1963	0.000404941	0.000443125	0.000461942	0.000509016	0.000335826	0.000410594	0.000685764	0.000458751	0.000357443	0.000474929	0.000592869	0.000357443		1.14076	1.51572	1.91853	1.65864
mmu-miR-695	0.000404941	0.000443125	0.000461942	0.000509016	0.000335826	0.000410594	0.000685764	0.000458751	0.000357443	0.000474929	0.000592869	0.000357443		1.14076	1.51572	1.91853	1.65864
mmu-miR-133a-5p	0.000404941	0.000443125	0.000461942	0.000509016	0.000335826	0.000410594	0.000685764	0.000458751	0.000357443	0.000474929	0.000592869	0.000357443		1.14076	1.51572	1.91853	1.65864
mmu-miR-448-3p	0.000404941	0.000443125	0.000461942	0.000509016	0.000335826	0.000410594	0.000685764	0.000458751	0.000357443	0.000474929	NA	NA		1.14076	1.51572	1.91853	1
rno-miR-490-5p	0.000404941	0.00126352	0.000461942	0.000509016	0.000335826	0.000410594	0.000685764	0.000458751	0.000357443	0.000474929	0.000592869	0.000357443		3.12026	1.51572	1.91853	1.65864
mmu-miR-344b-3p	0.000404941	0.000443125	0.000461942	0.000509016	0.000335826	0.000410594	0.000685764	0.000458751	0.000357443	0.000474929	0.000592869	0.000357443		1.14076	1.51572	1.91853	1.65864
mmu-miR-431-3p	0.000404941	0.000443125	0.000461942	0.000509016	0.000335826	0.000410594	0.000685764	0.000458751	0.000357443	0.000474929	0.000592869	0.000357443		1.14076	1.51572	1.91853	1.65864
rno-miR-23a-5p	0.000404941	0.000485469	0.000461942	0.000509016	0.000510784	0.000410594	0.000685764	0.000458751	0.000570692	0.000827856	0.000592869	0.000515526		1.19886	1.24401	1.49485	1.60585
mmu-miR-203-5p	0.000404941	0.000443125	0.000461942	0.000509016	0.000335826	0.000410594	0.000685764	0.000458751	0.000357443	0.000474929	0.000592869	0.000357443		1.14076	1.51572	1.91853	1.65864
mmu-miR-671-5p	0.00244096	0.00250959	0.000905917	0.00188442	0.00265882	0.000912218	0.000694534	0.00196898	0.00198727	0.00326583	0.0026041	0.00174608		2.77022	2.91467	2.86129	1.87038
rno-miR-219-2-3p	0.000404941	0.000443125	0.000461942	0.000509016	0.000335826	0.000410594	NA	0.000458751	NA	0.000474929	0.000592869	0.000357443		1.14076	1.51572	1	1.65864
mmu-miR-10b-3p	0.000404941	0.000443125	0.000461942	0.000509016	0.000335826	0.000410594	0.000685764	0.000458751	0.000357443	0.000474929	0.000592869	0.000357443		1.14076	1.51572	1.91853	1.65864
mmu-miR-717	0.000404941	0.000443125	0.000461942	0.000509016	0.000335826	0.000410594	0.000685764	0.000458751	0.000357443	0.000474929	0.000592869	0.000357443		1.14076	1.51572	1.91853	1.65864
rno-miR-376b-5p	0.000404941	0.000443125	0.000461942	0.000509016	0.000335826	0.000410594	0.000685764	0.000458751	0.000357443	0.000474929	0.000592869	0.000357443		1.14076	1.51572	1.91853	1.65864
rno-miR-1839-5p	0.00700047	0.00956292	0.0112937	0.017317	0.0307131	0.0229028	0.0353617	0.0242087	0.0141309	0.0268612	0.0231154	0.020881		1.61328	1.77358	2.50244	1.28639
mmu-miR-669k-3p	0.000404941	0.000443125	0.000461942	0.000509016	0.000335826	0.000410594	0.000685764	0.000458751	0.000357443	0.000474929	0.000592869	0.000357443		1.14076	1.51572	1.91853	1.65864
rno-miR-615	0.000404941	0.000443125	NA	0.000509016	0.000335826	0.000410594	0.000685764	0.000458751	0.000357443	0.000474929	0.000592869	0.000357443		1.09429	1.51572	1.91853	1.65864
Blank (H2O)	0.000404941	0.000443125	0.000461942	0.000509016	0.000335826	0.000410594	0.000685764	0.000458751	0.000357443	0.000474929	0.000592869	0.000357443		1.14076	1.51572	1.91853	1.65864
mmu-miR-125b-2-3p	0.00352458	0.00159931	0.00261616	0.00175822	0.000335826	NA	0.00213482	0.000827856	0.000927092	0.000474929	NA	0.000749561		2.20381	5.23552	2.57874	1.57826
mmu-miR-1193-5p	0.000404941	0.000443125	0.000461942	0.000509016	0.000335826	0.000410594	0.000685764	0.000458751	0.000357443	0.000474929	0.000592869	0.000357443		1.14076	1.51572	1.91853	1.65864
mmu-miR-1956	0.000404941	0.000443125	0.000461942	0.000509016	0.000335826	0.000410594	0.000685764	0.000458751	NA	0.000474929	0.000592869	0.000357443		1.14076	1.51572	1.49485	1.65864
mmu-miR-1953	0.000404941	0.000443125	0.000461942	0.000509016	0.000335826	0.000410594	0.000685764	0.000458751	0.000357443	0.000474929	0.000592869	0.000357443		1.14076	1.51572	1.91853	1.65864
rno-miR-653-5p	0.000404941	0.000443125	0.000461942	0.000509016	0.000335826	0.000410594	0.000685764	0.000458751	0.000357443	0.000474929	0.000592869	0.000357443		1.14076	1.51572	1.91853	1.65864
rno-miR-511-5p	0.000404941	0.000443125	NA	0.000509016	NA	0.000419706	NA	0.000458751	0.000357443	0.000691332	0.000592869	NA		1.09429	1.21279	1.28343	1.16608
mmu-miR-1964-3p	NA	NA	0.000461942	0.000509016	NA	NA	0.000685764	0.000458751	0.000357443	0.000474929	0.000592869	0.000357443		1	1	1.91853	1.65864
mmu-miR-743a-3p	NA	0.000443125	0.000461942	0.000509016	0.000335826	0.000410594	0.000685764	0.000458751	0.000357443	0.000474929	0.000592869	0.000357443		1.04247	1.51572	1.91853	1.65864
rno-miR-29a-5p	0.013524	0.0139042	0.0157519	0.0281316	0.0355255	0.0264914	0.0253536	0.024377	0.0278728	0.0280019	0.0215675	0.0220716		1.16473	1.34102	1.1434	1.29834
mmu-miR-195a-3p	0.00161044	0.00166723	0.000931386	0.000509016	0.000525144	NA	0.000685764	0.00124613	0.000966462	NA	0.000737535	0.00037478		1.79005	1.03168	1.81714	1.96791
rno-miR-140-3p	0.0161947	0.0191258	0.011692	0.0257075	0.0329175	0.0276164	0.0239859	0.0263084	0.0171577	0.023384	0.0252951	0.0183044		1.6358	1.28046	1.53333	1.38191
rno-miR-377-5p	0.000404941	0.000443125	0.000461942	0.000509016	0.000335826	0.000410594	0.000685764	0.000458751	0.000357443	0.000474929	0.000592869	0.000357443		1.14076	1.51572	1.91853	1.65864
rno-miR-31a-3p	0.0207847	0.0245466	0.0160828	0.0547246	0.061002	0.0567855	0.0598848	0.0630075	0.0681567	0.0474209	0.0437371	0.0299424		1.52626	1.11471	1.13813	1.58374
mmu-miR-322-3p	0.000404941	0.000443125	0.000461942	0.000509016	0.000335826	0.000410594	0.000685764	0.000458751	0.000357443	0.000474929	0.000592869	0.000357443		1.14076	1.51572	1.91853	1.65864
mmu-miR-709	0.0571805	0.0675297	0.0754501	0.0603013	0.0735567	0.0567855	0.103545	0.0781108	0.0672184	0.0652294	0.0931048	0.0562631		1.31951	1.29534	1.54043	1.65481
rno-miR-300-5p	0.000404941	0.000443125	0.000461942	0.000509016	0.000335826	0.000410594	0.000685764	0.000458751	0.000357443	0.000474929	0.000592869	0.000357443		1.14076	1.51572	1.91853	1.65864
rno-miR-130b-5p	0.011531	0.0150058	0.0171181	0.0185599	0.0311419	0.0259462	0.0309983	0.0382517	0.0331465	0.0312861	0.0260062	0.0213197		1.48452	1.67791	1.23399	1.46747
rno-let-7f-2-3p	0.00139228	0.000502589	0.000893445	0.000625949	0.000496816	0.000700983	0.000709128	0.00114667	0.000979953	0.000645036	0.00111017	0.0009357		2.77022	1.41095	1.61702	1.7211
rno-miR-204-3p	0.000462476	0.00256232	0.00105515	0.00162915	0.00262221	0.00194188	0.00157365	0.00159931	0.0013955	0.00181183	0.00329616	0.000786827		5.54044	1.60956	1.14605	4.18918
mmu-miR-302a-5p	0.000404941	0.000443125	0.000461942	0.000509016	0.000335826	0.000410594	0.000685764	0.000458751	0.000357443	0.000474929	0.000592869	0.000357443		1.14076	1.51572	1.91853	1.65864
mmu-miR-1896	0.000404941	0.000443125	NA	0.000509016	0.000335826	0.000410594	0.000685764	0.000458751	0.000357443	0.000474929	NA	0.000357443		1.09429	1.51572	1.91853	1.32869
mmu-miR-466j	NA	NA	NA	0.00693607	NA	NA	NA	0.00113088	NA	NA	0.00459729	NA		NA	1	1	1
mmu-miR-327	0.000404941	0.000443125	0.000461942	0.000509016	0.000335826	0.000410594	0.000685764	0.000458751	0.000357443	0.000474929	0.000592869	0.000357443		1.14076	1.51572	1.91853	1.65864
rno-miR-532-5p	0.0110613	0.00990015	0.00724734	0.00638248	0.00834426	0.00724734	0.0085393	0.00648655	0.00475942	0.00362367	0.0084023	0.00567302		1.52626	1.30737	1.79419	2.31873
rno-miR-218a-2-3p	0.000404941	0.00177455	0.000461942	0.000509016	0.00146488	0.00196898	0.000685764	0.000746105	0.000847206	0.000474929	0.00128412	0.000357443		4.38223	3.86821	1.23542	3.59253
mmu-miR-1936	0.000404941	0.000443125	0.000461942	0.000509016	0.000335826	0.000410594	NA	0.000458751	0.000357443	0.000474929	0.000592869	0.000357443		1.14076	1.51572	1.28343	1.65864
mmu-miR-1958	0.000404941	0.000443125	0.000461942	0.000509016	0.000335826	0.000410594	0.000685764	0.000458751	0.000357443	0.000474929	0.000592869	0.000357443		1.14076	1.51572	1.91853	1.65864
rno-miR-1188-5p	0.000404941	0.000443125	0.000461942	0.000509016	0.000335826	0.000410594	0.000685764	0.000458751	NA	0.000474929	0.000592869	0.000357443		1.14076	1.51572	1.49485	1.65864
rno-miR-665	0.000740951	NA	NA	NA	NA	NA	0.000685764	NA	0.000479893	0.000474929	0.000592869	NA		1	NA	1.42899	1.24833
mmu-miR-467g	0.000404941	0.000492246	NA	NA	0.000335826	0.000410594	NA	0.000561536	0.000357443	0.000474929	NA	0.000357443		1.2156	1.22264	1.57098	1.32869
mmu-miR-1982.1-3p	0.000404941	0.000443125	0.000461942	0.000509016	0.000335826	0.000410594	0.000685764	0.000458751	0.000357443	0.000474929	0.000592869	0.000357443		1.14076	1.51572	1.91853	1.65864
rno-miR-759	0.000404941	0.000443125	0.000461942	0.000509016	0.000335826	0.000410594	0.000685764	0.000458751	0.000357443	0.000474929	0.000592869	0.000357443		1.14076	1.51572	1.91853	1.65864
rno-miR-29c-5p	0.00183713	0.00311116	0.00230929	0.00130506	0.00103583	0.00422061	0.00171014	0.00229334	0.00119813	0.00249225	0.00297066	0.00149912		1.69349	4.07462	1.9141	1.9816
rno-miR-352	0.00322087	0.00393797	0.00249225	0.00182023	0.00207166	0.00175012	0.00167495	0.00112307	0.000642062	0.00164427	0.00101451	0.0012009		1.58008	1.18372	2.6087	1.62076
rno-miR-135b-3p	0.000404941	0.000443125	0.000461942	0.000509016	0.000335826	0.000440572	0.000685764	0.000458751	0.000435512	0.000474929	0.000592869	0.000357443		1.14076	1.51572	1.57462	1.65864
mmu-miR-344d-3p	0.000404941	0.000443125	0.000461942	0.000509016	0.000335826	0.000410594	0.000685764	0.000458751	0.000357443	NA	0.000592869	0.000357443		1.14076	1.51572	1.91853	1.65864
mmu-miR-33-3p	0.00085705	0.00135421	0.000585382	0.000519112	0.00105029	0.000527576	0.000744383	0.000569375	0.000357443	0.00104786	0.000651025	0.000404474		2.31338	2.02324	2.08252	2.59068
mmu-miR-711	0.000404941	0.000443125	0.000461942	0.000509016	0.000335826	0.000410594	0.000685764	NA	0.000357443	0.000474929	0.000592869	0.000357443		1.14076	1.51572	1.91853	1.65864
rno-miR-532-3p	0.0126183	0.008325	0.00886089	0.0133996	0.0189062	0.0130633	0.0168435	0.011692	0.009068	0.0140009	0.0144278	0.0126768		1.51572	1.44727	1.85746	1.13813
mmu-miR-712-5p	0.000404941	0.000561536	0.000461942	NA	0.000335826	NA	0.000685764	0.000788647	0.000357443	0.000474929	NA	0.000592184		1.38671	1	2.20636	1.24689
mmu-miR-654-3p	NA	0.000443125	0.000461942	0.000509016	NA	0.000410594	0.000685764	0.000458751	0.000357443	0.000474929	NA	0.000357443		1.04247	1.23971	1.91853	1.32869
mmu-miR-666-3p	0.000404941	0.000443125	0.000461942	0.000509016	0.000335826	0.000410594	0.000685764	0.000458751	0.000357443	0.000474929	0.000592869	0.000357443		1.14076	1.51572	1.91853	1.65864
rno-miR-322-3p	0.000404941	0.000443125	0.000461942	0.000509016	0.000335826	0.000410594	0.000685764	0.000458751	0.000357443	0.000474929	0.000592869	0.000357443		1.14076	1.51572	1.91853	1.65864
mmu-miR-467d-3p	0.000404941	0.000443125	0.000461942	NA	0.000547444	0.000410594	0.000685764	NA	0.000357443	0.000474929	0.000592869	0.000357443		1.14076	1.3333	1.91853	1.65864
mmu-miR-1981-5p	0.000404941	0.000443125	0.000461942	0.000509016	0.000335826	0.000410594	0.000685764	0.000458751	0.000357443	0.000474929	0.000592869	0.000357443		1.14076	1.51572	1.91853	1.65864
mmu-miR-669n	0.000404941	0.000443125	0.000461942	0.000509016	NA	0.000410594	0.000685764	0.000509605	0.000357443	0.000474929	0.000592869	0.000357443		1.14076	1.23971	1.91853	1.65864
mmu-miR-450b-3p	0.000404941	0.000443125	0.000461942	0.000509016	0.000335826	0.000410594	0.000685764	0.000458751	0.000357443	0.000474929	0.000592869	0.000357443		1.14076	1.51572	1.91853	1.65864
mmu-miR-1903	0.000404941	0.000443125	0.000461942	0.000509016	0.000335826	0.000410594	0.000685764	0.000458751	NA	0.000474929	0.000592869	0.000357443		1.14076	1.51572	1.49485	1.65864
mmu-miR-1839-3p	0.051178	0.0612845	0.0533513	0.0353617	0.0601622	0.0372057	0.0858721	0.0497785	0.0531053	0.0675297	0.0997873	0.0570485		1.19748	1.70133	1.72508	1.74917
mmu-miR-1198-3p	0.000404941	0.000443125	0.000461942	0.000509016	0.000335826	0.000410594	0.000685764	0.000458751	0.000357443	0.000474929	0.000592869	0.000357443		1.14076	1.51572	1.91853	1.65864
mmu-miR-706	0.000581339	0.000794132	0.000461942	0.000511965	0.00108733	0.000593554	NA	NA	0.00045087	0.000610241	0.000624505	0.000357443		1.71912	2.12383	1	1.74715
mmu-miR-686	0.000404941	0.000443125	0.000461942	0.000509016	0.000335826	0.000410594	0.000685764	0.000458751	0.000357443	0.000474929	0.000592869	0.000357443		1.14076	1.51572	1.91853	1.65864
rno-miR-876	0.000404941	0.000443125	0.000461942	0.000509016	0.000335826	0.000410594	0.000685764	0.000458751	0.000357443	0.000474929	0.000592869	0.000357443		1.14076	1.51572	1.91853	1.65864
mmu-miR-466k	0.000404941	0.000443125	NA	NA	NA	NA	NA	0.000585382	0.000841354	NA	0.00106495	0.000357443		1.09429	NA	1.43727	2.97935
mmu-miR-290-5p	0.000404941	0.000443125	0.000461942	0.000509016	0.000335826	0.000410594	0.000685764	0.000458751	0.000357443	0.000474929	0.000592869	0.000357443		1.14076	1.51572	1.91853	1.65864
mmu-miR-876-3p	0.000404941	0.000443125	0.000461942	0.000509016	0.000335826	0.000410594	0.000685764	0.000458751	0.000357443	0.000474929	0.000592869	0.000357443		1.14076	1.51572	1.91853	1.65864
rno-let-7i-3p	0.00244096	0.00206687	0.00232535	0.000548711	0.000732441	0.000410594	0.000685764	0.000458751	0.000607428	0.00194188	0.000651025	0.000604627		1.18099	1.78386	1.49485	3.21169
mmu-miR-200a-5p	0.000404941	0.000443125	0.000461942	0.000509016	0.000335826	0.000410594	0.000685764	0.000458751	0.000357443	0.000474929	0.000592869	0.000357443		1.14076	1.51572	1.91853	1.65864
mmu-miR-196b-3p	0.000614486	0.000735833	0.000461942	0.000509016	0.000514336	0.000410594	0.0015846	0.000735833	0.00177865	0.000474929	0.000592869	0.000357443		1.59291	1.25266	2.41719	1.65864
mmu-miR-7a-1-3p	0.0108337	0.0121885	0.00700047	0.0100848	0.0168046	0.00838291	0.0257075	0.0285902	0.0175182	0.0245466	0.024097	0.0264302		1.7411	2.00463	1.63203	1.09682
mmu-miR-127-5p	0.000404941	0.000443125	0.000461942	0.000509016	NA	0.000531246	0.000685764	0.000458751	0.000357443	0.000474929	0.000592869	0.000357443		1.14076	1.04367	1.91853	1.65864
rno-miR-708-3p	0.0140009	0.0187322	0.00983177	0.0130332	0.018136	0.0161947	0.0121604	0.01665	0.00945308	0.0116112	0.00882003	0.0184317		1.90528	1.39152	1.76133	2.08975
rno-miR-296-3p	0.000863011	0.000443125	0.000461942	0.000509016	0.00222035	0.00294333	0.000685764	0.00151304	0.000959786	0.0021103	0.00140521	0.00115999		1.94756	5.78239	2.20636	1.81924
mmu-miR-721	0.000404941	0.000443125	0.000461942	0.000509016	0.000335826	0.000410594	0.000685764	0.000458751	0.000357443	0.000474929	0.000592869	0.000357443		1.14076	1.51572	1.91853	1.65864
rno-miR-324-3p	0.015535	0.0261267	0.0215177	0.0217677	0.0267373	0.0319435	0.0217677	0.0247173	0.0288557	0.0209293	0.025471	0.0197546		1.68179	1.46747	1.32562	1.28937
mmu-miR-546	NA	0.000443125	0.000461942	NA	0.000335826	0.000410594	NA	NA	NA	0.000474929	0.000592869	NA		1.04247	1.22264	NA	1.24833
rno-miR-349	0.000404941	0.000443125	0.000461942	0.000509016	0.000335826	0.000410594	0.000685764	0.000458751	0.000357443	0.000474929	0.000592869	0.000357443		1.14076	1.51572	1.91853	1.65864
rno-miR-883-3p	0.000404941	0.000443125	0.000461942	0.000509016	0.000335826	0.000410594	0.000685764	0.000458751	0.000357443	0.000474929	0.000592869	0.000357443		1.14076	1.51572	1.91853	1.65864
mmu-miR-1983	0.0198003	0.0154277	0.014697	0.0103684	0.0185171	0.0136181	0.0305715	0.016535	0.0178863	0.0149022	0.022328	0.00774958		1.34723	1.78592	1.8489	2.88119
mmu-miR-763	0.000404941	0.000443125	0.000461942	0.000509016	0.000335826	0.000410594	0.000685764	0.000458751	0.000357443	0.000474929	0.000592869	0.000357443		1.14076	1.51572	1.91853	1.65864
mmu-miR-455-3p	0.00653167	0.00739962	0.00704916	0.0141636	0.0236011	0.0266756	0.0110358	0.0116112	0.0130031	0.0454892	0.0527385	0.0366088		1.13288	1.88339	1.17827	1.4406
mmu-miR-1247-5p	0.000404941	NA	NA	0.000509016	0.000335826	0.000410594	0.000685764	NA	0.000357443	0.000474929	0.000592869	NA		1	1.51572	1.91853	1.24833
mmu-miR-1894-5p	0.000404941	0.000443125	0.000461942	0.000509016	0.000335826	0.000410594	0.000685764	0.000458751	0.000357443	0.000474929	0.000592869	0.000357443		1.14076	1.51572	1.91853	1.65864
mmu-miR-1938	0.000404941	0.000443125	0.000461942	0.000509016	0.000335826	0.000410594	0.000685764	0.000458751	0.000357443	0.000474929	0.000592869	0.000357443		1.14076	1.51572	1.91853	1.65864
mmu-miR-1960	0.000404941	0.000443125	0.000461942	0.000509016	0.000335826	0.000410594	0.000685764	0.000458751	0.000357443	0.000474929	0.000592869	0.000357443		1.14076	1.51572	1.91853	1.65864
mmu-miR-883a-3p	0.000404941	0.000443125	0.000461942	0.000509016	0.000335826	0.000410594	0.000685764	0.000458751	0.000357443	0.000474929	0.000592869	0.000357443		1.14076	1.51572	1.91853	1.65864
rno-miR-667-3p	0.00158826	NA	NA	NA	NA	NA	NA	0.00212498	0.00236327	NA	NA	NA		1	NA	1.11214	NA
mmu-miR-669l-5p	0.00127231	NA	0.000461942	0.000509016	NA	0.000410594	NA	0.000458751	0.000357443	NA	NA	0.000357443		2.75426	1.23971	1.28343	1
mmu-miR-1982.2-3p	0.000404941	0.000443125	0.000461942	0.000509016	0.000335826	0.000410594	0.000685764	0.000458751	0.000357443	0.000474929	0.000592869	0.000357443		1.14076	1.51572	1.91853	1.65864
mmu-miR-876-5p	0.000404941	0.000443125	0.000461942	0.000509016	0.000335826	0.000410594	0.000685764	0.000458751	0.000357443	NA	0.000592869	0.000357443		1.14076	1.51572	1.91853	1.65864
mmu-miR-491-3p	0.000404941	0.000443125	0.000461942	0.000509016	0.000335826	0.000410594	0.000685764	0.000458751	0.000357443	0.000474929	0.000592869	0.000357443		1.14076	1.51572	1.91853	1.65864
rno-miR-216b-5p	0.000686557	0.000452959	0.000461942	0.000509016	0.000335826	0.000410594	0.000685764	0.000458751	0.000357443	0.000474929	0.000592869	0.000357443		1.51572	1.51572	1.91853	1.65864
rno-miR-7a-1-3p	0.0131542	0.00700047	0.010909	0.0169606	0.017277	0.0140983	0.0283272	0.0248893	0.0263692	0.0261267	0.0261871	0.0241528		1.87905	1.22547	1.13813	1.08423
rno-miR-299a-5p	0.000404941	0.000443125	0.000461942	0.000509016	0.000335826	0.000577323	0.000685764	0.000458751	0.000357443	0.000474929	0.000592869	0.000357443		1.14076	1.71912	1.91853	1.65864
mmu-let-7f-1-3p	0.000404941	0.000777789	0.00147167	0.000509016	0.000555086	0.000410594	0.000685764	0.000458751	0.000460344	0.000474929	0.000592869	0.000357443		3.63427	1.35191	1.49485	1.65864
mmu-miR-764-5p	0.000404941	NA	NA	NA	0.000335826	NA	NA	0.000458751	0.000357443	0.000474929	NA	NA		1	1	1.28343	1
mmu-miR-28a-3p	0.000404941	0.000443125	0.000461942	0.000509016	0.000335826	0.000410594	0.000685764	0.000458751	0.000357443	0.000474929	0.000592869	0.000357443		1.14076	1.51572	1.91853	1.65864
mmu-miR-743b-3p	0.000404941	0.000443125	0.000461942	0.000509016	0.000335826	0.000410594	0.000685764	0.000458751	0.000357443	0.000474929	0.00124901	0.000357443		1.14076	1.51572	1.91853	3.49429
rno-miR-327	NA	0.000443125	0.000461942	0.000509016	0.000335826	0.000410594	0.000685764	0.000458751	0.000357443	0.000474929	0.000592869	0.000357443		1.04247	1.51572	1.91853	1.65864
mmu-miR-669i	0.000404941	0.000443125	0.000461942	NA	NA	NA	0.000685764	0.000458751	0.000357443	0.000474929	NA	0.000357443		1.14076	NA	1.91853	1.32869
rno-miR-409a-3p	0.000404941	0.000443125	0.000461942	0.000509016	0.000335826	NA	0.000685764	NA	0.000357443	0.000474929	0.000592869	0.000357443		1.14076	1.51572	1.91853	1.65864
mmu-miR-467f	NA	0.0172372	NA	NA	0.00945308	NA	NA	NA	NA	NA	0.0158981	0.0111898		1	1	NA	1.42076
mmu-miR-463-5p	0.000404941	0.000443125	0.000461942	0.000509016	0.000335826	0.000410594	0.000685764	0.000458751	0.000357443	NA	0.000592869	NA		1.14076	1.51572	1.91853	1
mmu-miR-676-5p	0.000404941	0.000443125	NA	0.000509016	NA	0.000410594	NA	0.000458751	0.000357443	0.000474929	0.000592869	0.000357443		1.09429	1.23971	1.28343	1.65864
mmu-miR-467c-5p	0.000404941	0.000443125	0.000461942	0.000509016	0.000335826	0.000410594	0.000685764	0.000458751	0.000357443	0.000474929	0.000592869	0.000357443		1.14076	1.51572	1.91853	1.65864
mmu-miR-1948-3p	0.000404941	0.000443125	0.000461942	0.000509016	NA	0.000410594	0.000685764	0.000458751	0.000357443	0.000474929	0.000592869	0.000357443		1.14076	1.23971	1.91853	1.65864
mmu-miR-1900	0.148823	0.193669	0.155143	0.118942	0.142102	0.163989	0.126599	0.101649	0.0777507	0.108192	0.158769	0.082374		1.30134	1.37872	1.62826	1.92741
mmu-miR-1935	0.000404941	0.000443125	0.000461942	0.000509016	0.000335826	0.000410594	0.000685764	0.000458751	0.000357443	NA	0.000592869	0.000357443		1.14076	1.51572	1.91853	1.65864
mmu-miR-1962	0.000404941	0.000443125	0.000461942	NA	0.000335826	0.000410594	0.000685764	0.000458751	0.000357443	0.000474929	0.000592869	0.000357443		1.14076	1.22264	1.91853	1.65864
mmu-miR-882	0.000404941	0.000443125	0.000461942	0.000509016	0.000335826	0.000410594	0.000685764	0.000458751	0.000357443	0.000474929	0.000592869	0.000357443		1.14076	1.51572	1.91853	1.65864
rno-miR-742-3p	0.000404941	0.000443125	0.00111531	0.000509016	0.000335826	0.000410594	0.000685764	0.000458751	0.000357443	0.000474929	0.000592869	0.000357443		2.75426	1.51572	1.91853	1.65864
mmu-miR-669g	0.000404941	0.000443125	0.000461942	0.000509016	0.000335826	0.000410594	0.000685764	0.000458751	0.000357443	0.000474929	0.000592869	0.000357443		1.14076	1.51572	1.91853	1.65864
mmu-miR-2136	0.000404941	0.000443125	0.000461942	0.000509016	0.000335826	0.000410594	0.000685764	0.000458751	0.000357443	0.000474929	0.000592869	0.000357443		1.14076	1.51572	1.91853	1.65864
mmu-miR-878-3p	0.000404941	0.000443125	0.000461942	0.000509016	0.000335826	0.000410594	0.000685764	NA	0.000357443	0.000474929	0.000592869	0.000357443		1.14076	1.51572	1.91853	1.65864
rno-miR-27a-5p	0.000404941	0.000456109	0.000461942	0.0008433	0.000737535	0.000631761	0.000685764	0.000458751	0.00118985	0.000783199	0.00114138	0.000461409		1.14076	1.33484	2.59368	2.47369
rno-miR-26b-3p	0.00147167	0.00166723	0.00137311	0.000634687	0.00116537	0.00107732	0.00185847	0.00172602	0.00162539	0.00284307	0.00281042	0.00119261		1.21419	1.83613	1.1434	2.38392
mmu-miR-193b-5p	0.00122897	0.000443125	0.000461942	0.000509016	0.000940034	0.000410594	0.0016866	0.000458751	0.000357443	0.000691332	0.000669328	0.000412972		2.77342	2.28945	4.71852	1.67404
rno-miR-191a-3p	0.000404941	0.00240736	0.00135421	0.000509016	0.00363205	0.00129007	0.00270217	0.000458751	0.00215963	0.00085113	0.000592869	0.00236874		5.94496	7.13543	5.89027	3.99538
rno-miR-34c-3p	0.00308967	0.00181183	0.00267113	0.00101686	0.00411469	0.00164427	0.00289611	0.00302608	0.00365731	0.00195538	0.00242971	0.00312557		1.70527	4.04648	1.26284	1.59844
mmu-miR-1192	0.000404941	0.000443125	0.000461942	0.000509016	0.000335826	0.000410594	0.000685764	0.000458751	0.000357443	0.000474929	0.000592869	0.000357443		1.14076	1.51572	1.91853	1.65864
rno-miR-568	0.000404941	0.000443125	0.000461942	0.000509016	0.000335826	0.000410594	0.000685764	0.000458751	0.000357443	0.000474929	0.000592869	0.000357443		1.14076	1.51572	1.91853	1.65864
mmu-miR-707	0.000404941	0.000443125	0.000461942	0.000509016	0.000335826	0.000410594	0.000685764	0.000458751	0.000357443	0.000474929	0.000592869	0.000357443		1.14076	1.51572	1.91853	1.65864
mmu-miR-188-3p	0.000404941	0.000443125	NA	0.000509016	0.000335826	0.000410594	0.000685764	0.000887274	0.000357443	0.000474929	0.000592869	0.000357443		1.09429	1.51572	2.48228	1.65864
rno-miR-25-5p	0.0114514	0.00809736	0.00745109	0.0150753	0.030501	0.0196635	0.0318698	0.029191	0.017277	0.0140983	0.0164588	0.0146631		1.53688	2.02324	1.84463	1.16743
rno-miR-1249	0.0184743	0.017845	0.01665	0.0147651	0.0204041	0.014697	0.0119101	0.0129731	0.00778547	0.0108337	0.0101316	0.00638248		1.10957	1.38831	1.66632	1.69741
rno-miR-135a-3p	0.000404941	0.000443125	0.000461942	0.000509016	0.000335826	0.000410594	0.000685764	0.000458751	0.000357443	0.00259809	0.000592869	0.000357443		1.14076	1.51572	1.91853	7.26855
mmu-miR-677-5p	0.000404941	0.000443125	0.000461942	0.000509016	0.000335826	0.000410594	0.000685764	0.000458751	0.000357443	0.000474929	0.000592869	0.000357443		1.14076	1.51572	1.91853	1.65864
mmu-miR-1190	0.000404941	NA	0.000461942	0.000509016	0.000335826	0.000410594	0.000685764	0.000458751	0.000357443	0.000474929	0.000592869	0.000357443		1.14076	1.51572	1.91853	1.65864
mmu-miR-547-3p	0.000404941	0.000443125	0.000461942	0.000509016	0.000335826	0.000410594	0.000685764	0.000458751	0.000357443	0.000474929	0.000592869	0.000357443		1.14076	1.51572	1.91853	1.65864
mmu-miR-669d-5p	0.000404941	0.000443125	0.000461942	0.000509016	0.000335826	0.000410594	0.000685764	0.000458751	0.000357443	0.000474929	0.000592869	0.000357443		1.14076	1.51572	1.91853	1.65864
mmu-miR-1905	0.000422625	0.000443125	0.000461942	0.000509016	0.000335826	0.000410594	0.000685764	0.000458751	0.000357443	0.000474929	0.000592869	0.00042165		1.09303	1.51572	1.91853	1.40607
mmu-miR-1940	0.000404941	0.000443125	0.000461942	0.000509016	0.000335826	0.000410594	0.000685764	0.000458751	0.000357443	0.000474929	0.000592869	0.000357443		1.14076	1.51572	1.91853	1.65864
mmu-miR-1965	0.000404941	0.000443125	0.000461942	0.000509016	0.000335826	0.000410594	0.000685764	0.000458751	0.000357443	0.000474929	0.000592869	0.000357443		1.14076	1.51572	1.91853	1.65864
mmu-miR-92a-2-5p	0.000783199	NA	NA	0.000509016	NA	0.000478785	NA	NA	NA	NA	NA	NA		1	1.06314	NA	NA
rno-miR-743a-3p	0.000404941	0.000443125	0.000461942	0.000509016	0.000335826	0.000410594	0.000685764	0.000458751	0.000357443	0.000474929	0.000592869	0.000357443		1.14076	1.51572	1.91853	1.65864
mmu-miR-1897-3p	0.000404941	0.000443125	0.000461942	0.000509016	0.000335826	0.000410594	0.000685764	0.000458751	0.000357443	0.000474929	0.000592869	0.000357443		1.14076	1.51572	1.91853	1.65864
rno-miR-106b-3p	0.0198003	0.020357	0.0117733	0.0327658	0.0408081	0.029191	0.037378	0.0339997	0.0271106	0.0323894	0.0237653	0.0238203		1.72907	1.39797	1.37872	1.36289
mmu-miR-878-5p	0.000404941	0.000443125	0.000461942	0.000509016	0.000335826	0.000410594	0.000685764	0.000458751	0.000357443	0.000474929	0.000592869	0.000357443		1.14076	1.51572	1.91853	1.65864
mmu-miR-186-3p	0.000404941	0.000443125	0.000461942	0.000509016	0.000335826	0.000410594	0.000685764	0.000458751	0.000357443	0.000474929	0.000592869	0.000357443		1.14076	1.51572	1.91853	1.65864
mmu-miR-190b-5p	0.000404941	0.000443125	0.000461942	0.000509016	0.000335826	0.000410594	0.000685764	0.000458751	0.000357443	0.000474929	0.000592869	0.000357443		1.14076	1.51572	1.91853	1.65864
mmu-miR-135a-1-3p	0.000404941	0.000443125	0.000461942	0.000509016	0.000335826	0.000410594	0.000685764	0.000458751	0.000357443	0.000474929	0.000592869	0.000357443		1.14076	1.51572	1.91853	1.65864
mmu-miR-496a-3p	0.000404941	0.000443125	0.000461942	0.000509016	0.000335826	0.000410594	0.000685764	0.000458751	0.000357443	0.000474929	0.000592869	0.000357443		1.14076	1.51572	1.91853	1.65864
mmu-miR-199b-5p	0.000696141	0.000783199	0.000461942	0.000509016	0.000335826	0.000410594	0.000685764	0.000458751	0.000525144	0.000845251	0.000592869	0.000357443		1.69545	1.51572	1.49485	2.36472
mmu-miR-1199-5p	NA	NA	NA	NA	NA	NA	0.000685764	0.000458751	NA	0.000474929	NA	0.000770634		NA	NA	1.49485	1.62263
mmu-miR-146b-3p	0.000416807	0.000443125	0.000461942	0.000537418	0.000335826	0.00161044	0.000744383	0.000458751	0.000429516	0.000492246	0.000592869	0.00041012		1.10829	4.79545	1.73307	1.4456
mmu-miR-1930-5p	0.000404941	0.000443125	0.000461942	0.000509016	0.000335826	0.000410594	0.000685764	0.000458751	0.000357443	0.000474929	0.000592869	0.000357443		1.14076	1.51572	1.91853	1.65864
rno-miR-499-3p	0.000404941	0.000443125	0.000461942	NA	0.000335826	0.000410594	0.000685764	0.000458751	0.000357443	0.000474929	0.000592869	0.000357443		1.14076	1.22264	1.91853	1.65864
mmu-miR-1897-5p	0.000404941	0.000443125	0.000461942	0.000509016	0.000335826	0.000410594	0.000685764	0.000458751	0.000357443	0.000474929	0.000592869	0.000357443		1.14076	1.51572	1.91853	1.65864
rno-miR-138-1-3p	0.000404941	0.000443125	0.000461942	0.000509016	0.00107236	0.00422061	0.0041529	0.00235782	0.00411469	0.00519618	0.00256825	0.00470475		1.14076	8.29169	1.76133	2.02324
mmu-miR-470-3p	0.000404941	0.000443125	0.000461942	0.000509016	0.000335826	0.000410594	0.000685764	0.000458751	0.000357443	0.000474929	0.000592869	0.000357443		1.14076	1.51572	1.91853	1.65864
mmu-miR-694	0.00270842	NA	NA	NA	NA	NA	NA	NA	NA	0.00498451	NA	0.000357443		1	NA	NA	13.9449
rno-miR-742-5p	0.000404941	0.000443125	0.000461942	0.000509016	0.000335826	0.000410594	0.000685764	0.000458751	0.000357443	0.000474929	0.000592869	0.000357443		1.14076	1.51572	1.91853	1.65864
rno-miR-674-3p	0.00488193	0.00165571	0.00364887	0.00266497	0.00428943	0.003381	0.00830579	0.00439984	0.00331908	0.0103924	0.004534	0.00651659		2.94854	1.60956	2.50244	2.29209
mmu-miR-1957a	0.000404941	NA	NA	0.000509016	NA	NA	NA	0.000458751	0.000357443	NA	NA	0.000357443		1	1	1.28343	1
mmu-miR-1907	0.000404941	0.000443125	0.000461942	NA	0.000335826	0.000410594	0.000685764	0.000458751	0.000357443	0.000474929	0.000592869	0.000357443		1.14076	1.22264	1.91853	1.65864
rno-miR-542-3p	0.000404941	0.000443125	0.000461942	0.000509016	0.000335826	0.000410594	0.000685764	0.000458751	0.000357443	NA	0.000592869	0.000357443		1.14076	1.51572	1.91853	1.65864
mmu-miR-1966-5p	0.00172602	0.000443125	0.000461942	0.000509016	0.000335826	0.00138266	0.0033499	0.000458751	0.000357443	0.000474929	NA	0.000407287		3.89512	4.11721	9.37185	1.16608
mmu-miR-883a-5p	0.000404941	0.000443125	0.000461942	0.000509016	0.000335826	0.000410594	0.000685764	0.000458751	0.000357443	0.000474929	0.000592869	0.000357443		1.14076	1.51572	1.91853	1.65864
rno-miR-743b-3p	0.000404941	0.000443125	0.000461942	0.000509016	0.000335826	0.000410594	0.000685764	0.000458751	0.000357443	0.000474929	0.000592869	0.000357443		1.14076	1.51572	1.91853	1.65864
mmu-miR-1198-5p	0.000404941	NA	0.000461942	0.000509016	NA	0.000410594	0.000685764	NA	NA	0.000474929	0.000592869	0.000357443		1.14076	1.23971	1	1.65864
mmu-miR-2139	0.000404941	NA	0.000461942	0.000509016	0.000335826	0.000410594	0.000685764	0.000458751	0.000357443	0.000474929	0.000592869	0.000357443		1.14076	1.51572	1.91853	1.65864
mmu-miR-880-3p	0.000404941	0.000443125	0.000461942	0.000509016	0.000335826	0.000410594	0.000685764	0.000458751	0.000357443	0.000474929	NA	0.000357443		1.14076	1.51572	1.91853	1.32869
rno-miR-22-5p	0.000944388	0.000443125	0.000461942	0.00189752	0.00222035	0.00195538	0.00143805	0.00183713	0.00185418	0.00284307	0.0052082	0.00266497		2.1312	1.17013	1.28937	1.95432
rno-miR-99b-3p	0.00596884	0.00478146	NA	NA	NA	NA	NA	0.00229334	0.00394708	NA	0.004534	0.00656192		1.24833	NA	1.7211	1.44727
rno-miR-363-5p	0.000404941	0.000443125	0.000461942	0.000509016	0.000335826	0.000410594	0.000685764	0.000458751	0.000357443	0.000474929	0.000592869	0.000357443		1.14076	1.51572	1.91853	1.65864
mmu-miR-688	NA	0.000443125	0.000461942	0.000509016	NA	0.000410594	0.000685764	NA	0.000357443	0.000474929	NA	0.000357443		1.04247	1.23971	1.91853	1.32869
rno-miR-154-3p	0.000404941	0.000443125	0.000461942	0.000509016	0.000335826	0.000410594	0.000685764	0.000458751	0.000357443	0.000474929	NA	0.000357443		1.14076	1.51572	1.91853	1.32869
mmu-miR-145a-3p	NA	0.000443125	0.000461942	0.000509016	0.000335826	0.000410594	0.000685764	0.000458751	0.000357443	0.000474929	0.000592869	0.000357443		1.04247	1.51572	1.91853	1.65864
rno-miR-330-3p	0.0014615	0.00194188	0.00113875	0.00780348	0.010273	0.0127945	0.0144612	0.00879968	0.009068	0.00787593	0.00834426	0.0105862		1.70527	1.63959	1.64338	1.34412
rno-miR-10b-5p	0.000404941	0.000443125	0.000461942	0.000509016	0.000335826	0.000410594	0.000685764	0.000458751	0.000357443	0.000474929	0.000592869	0.000357443		1.14076	1.51572	1.91853	1.65864
rno-miR-325-5p	0.000404941	0.000443125	0.000461942	0.00759009	0.0113199	0.0139042	0.0223797	0.0144947	0.00811609	0.0134306	0.017277	0.0146631		1.14076	1.83189	2.75745	1.28639
rno-miR-351-5p	0.000404941	0.000443125	0.000461942	0.000509016	0.000335826	0.000410594	0.000685764	0.000458751	0.000476578	0.000474929	0.000592869	0.000357443		1.14076	1.51572	1.49485	1.65864
mmu-miR-29b-1-5p	0.00653167	0.00350023	0.00474843	0.00470475	0.00403001	0.00630917	0.0135866	0.00861858	0.00800435	0.00580562	0.00558201	0.00967403		1.86607	1.56555	1.69741	1.73307
rno-miR-382-3p	0.000404941	0.000443125	0.000461942	0.000509016	0.000335826	0.000410594	0.000685764	0.000458751	0.000357443	0.000474929	0.000592869	0.000357443		1.14076	1.51572	1.91853	1.65864
mmu-miR-704	0.000404941	0.000443125	0.000461942	0.000509016	0.000335826	0.000410594	0.000685764	0.000458751	0.000357443	0.000474929	0.000592869	NA		1.14076	1.51572	1.91853	1.24833
mmu-miR-1895	NA	NA	0.000905917	NA	NA	NA	NA	NA	NA	0.000964231	NA	0.00138907		1	NA	NA	1.4406
rno-miR-761	0.000404941	0.000443125	0.000461942	0.000509016	0.000335826	0.000410594	0.000685764	NA	0.000357443	0.000474929	0.000592869	0.000357443		1.14076	1.51572	1.91853	1.65864
mmu-miR-673-5p	0.000404941	0.000443125	0.000461942	0.000509016	0.000335826	0.000410594	NA	0.000458751	0.000357443	0.000474929	0.000592869	0.000357443		1.14076	1.51572	1.28343	1.65864
mmu-miR-1927	0.000404941	0.000443125	0.000461942	0.000509016	0.000335826	0.000410594	0.000685764	0.000458751	0.000357443	0.000474929	0.000592869	0.000357443		1.14076	1.51572	1.91853	1.65864
mmu-miR-1943-5p	NA	NA	NA	0.000509016	0.000335826	0.000410594	NA	NA	0.000357443	NA	0.000592869	NA		NA	1.51572	1	1
mmu-miR-1967	0.000404941	0.000443125	0.000461942	0.000509016	0.000335826	0.000410594	0.000685764	0.000458751	0.000357443	0.000474929	0.000592869	0.000357443		1.14076	1.51572	1.91853	1.65864
rno-miR-202-5p	0.000404941	0.000443125	0.000461942	0.000509016	0.000335826	0.000410594	0.000685764	0.000458751	0.000357443	0.000474929	0.000592869	0.000357443		1.14076	1.51572	1.91853	1.65864
rno-miR-760-5p	0.000404941	0.000443125	0.000461942	0.000519112	0.000335826	0.000410594	0.000685764	0.000458751	0.000357443	0.000474929	0.000592869	0.000357443		1.14076	1.54578	1.91853	1.65864
mmu-miR-1894-3p	0.000404941	0.000443125	0.000461942	0.000509016	0.000335826	0.000410594	0.000685764	0.000458751	0.000357443	0.000474929	0.000592869	0.000357443		1.14076	1.51572	1.91853	1.65864
mmu-miR-2183	0.000404941	0.000443125	0.000461942	0.000509016	0.000335826	0.000410594	0.000685764	0.000458751	0.000357443	NA	NA	0.000357443		1.14076	1.51572	1.91853	1
rno-miR-24-1-5p	0.000816458	0.00182444	0.000523932	0.00275895	0.000688145	0.00319862	0.000685764	0.00163292	0.000959786	0.000488846	0.00117347	0.000694534		3.4822	4.64818	2.38116	2.4005
rno-let-7e-3p	0.00280393	0.00179932	0.00111531	0.000509016	0.00195991	0.000905917	0.000685764	0.000557657	0.000853099	0.00135421	0.000742665	0.000825945		2.51403	3.85038	1.52979	1.82344
mmu-miR-543-3p	0.000404941	0.000443125	0.000461942	0.000509016	0.000335826	NA	0.000685764	0.000458751	NA	0.000474929	0.000592869	0.000357443		1.14076	1.51572	1.49485	1.65864
mmu-miR-340-3p	0.000404941	0.000893445	0.000461942	0.000509016	0.000335826	0.000410594	0.000685764	0.000458751	0.000357443	0.000474929	0.000592869	0.000357443		2.20636	1.51572	1.91853	1.65864
rno-miR-409a-5p	0.000404941	0.000443125	0.000461942	0.000509016	0.000335826	0.000410594	0.000685764	0.000458751	0.000357443	0.000474929	0.000592869	0.000357443		1.14076	1.51572	1.91853	1.65864
mmu-miR-744-3p	0.000404941	0.000443125	0.000461942	0.000509016	0.000628848	0.000410594	0.000685764	0.000458751	0.000357443	0.000474929	0.000737535	0.000357443		1.14076	1.53156	1.91853	2.06337
mmu-miR-2137	0.0263084	0.03307	0.0191258	0.0624278	0.072544	0.0666	0.721131	0.58304	0.530344	0.423862	0.541488	0.345878		1.72907	1.16205	1.35974	1.56555
rno-miR-28-3p	0.00576552	0.006762	0.00430929	0.000837475	NA	0.000485469	0.000685764	0.000458751	0.000357443	0.000474929	0.000651025	0.000357443		1.56917	1.72508	1.91853	1.82134
rno-miR-30c-1-3p	0.000585382	0.000443125	0.000461942	0.000509016	0.000702604	0.000410594	0.000685764	0.000516719	0.000476578	0.000474929	0.000592869	0.000814574		1.32103	1.71119	1.43893	1.71515
mmu-miR-468-3p	NA	NA	0.000461942	NA	NA	0.000410594	0.000685764	0.000458751	NA	NA	NA	0.000357443		1	1	1.49485	1
rno-miR-215	0.000404941	0.000443125	0.000461942	0.000509016	0.000335826	0.000410594	0.000685764	NA	0.000357443	0.000474929	0.000592869	0.000357443		1.14076	1.51572	1.91853	1.65864
mmu-miR-467b-3p	0.000542408	0.000964231	0.000461942	NA	0.000642062	0.000431506	0.000685764	NA	0.000357443	0.000474929	0.00111017	0.000357443		2.08734	1.48796	1.91853	3.10588
mmu-miR-483-3p	0.046768	0.0596087	0.0529828	NA	0.00194637	0.00347606	0.00152005	0.00324327	0.00100054	0.000677105	0.00295014	0.000357443		1.27456	1.78592	3.24151	8.25347
mmu-miR-710	0.000404941	0.000443125	0.000461942	0.000509016	0.000335826	0.000410594	0.000685764	0.000458751	NA	NA	NA	0.000357443		1.14076	1.51572	1.49485	1
mmu-miR-879-3p	0.000404941	0.000443125	0.000461942	0.000509016	0.000336992	0.00085113	0.000685764	0.000458751	0.000599065	0.000998235	0.000592869	0.00046785		1.14076	2.52567	1.49485	2.13366
mmu-miR-16-1-3p	0.000404941	0.000881145	0.00151304	NA	0.000335826	0.000589454	NA	0.00147167	0.000357443	0.00064058	0.00115732	0.000552527		3.73645	1.75524	4.11721	2.09459
rno-miR-466b-5p	0.000404941	NA	0.000527576	NA	NA	NA	NA	0.000506085	0.000979953	0.000937864	0.000592869	NA		1.30285	NA	1.93634	1.58191
mmu-miR-376c-5p	0.000404941	0.000443125	0.000461942	0.000509016	0.000335826	0.000410594	0.000685764	0.000458751	0.000357443	0.000474929	0.000592869	0.000357443		1.14076	1.51572	1.91853	1.65864
mmu-miR-1941-3p	0.000404941	0.000443125	0.000461942	0.000509016	0.000335826	0.000410594	0.000685764	0.000458751	0.000357443	0.000474929	0.000592869	0.000357443		1.14076	1.51572	1.91853	1.65864
mmu-miR-1968-5p	0.000404941	0.000443125	0.000461942	0.000509016	0.000335826	0.000410594	0.000685764	0.000458751	0.000357443	0.000474929	0.000592869	0.000357443		1.14076	1.51572	1.91853	1.65864
rno-miR-196c-5p	0.000404941	0.000443125	0.000461942	0.000509016	0.000940034	0.000410594	0.000685764	0.000458751	0.000357443	0.000474929	0.000592869	0.000357443		1.14076	2.28945	1.91853	1.65864
rno-miR-208a-5p	NA	0.000443125	0.000461942	0.000509016	NA	NA	NA	NA	NA	NA	0.000592869	0.000357443		1.04247	1	NA	1.65864
mmu-miR-1899	0.000404941	0.000443125	0.000461942	0.000509016	0.000335826	0.000410594	0.000685764	0.000458751	0.000357443	0.000474929	0.000592869	0.000357443		1.14076	1.51572	1.91853	1.65864
mmu-miR-692	0.000404941	0.000443125	0.000461942	0.000509016	0.000517914	0.000410594	NA	0.000458751	0.000357443	0.000474929	0.00130205	NA		1.14076	1.26138	1.28343	2.74157
rno-miR-344a-3p	0.000627397	0.00161044	0.000461942	0.000509016	0.000335826	0.000410594	0.000685764	0.000458751	0.00239626	0.00308967	0.00249802	0.000879111		3.48623	1.51572	5.22344	3.51453
mmu-miR-27b-5p	0.00176229	0.00221522	0.00128116	0.00212008	0.00225134	0.00154483	0.00342029	0.00534226	0.00190631	0.00530536	0.00602426	0.00387479		1.72907	1.45734	2.80241	1.55473
rno-miR-378a-5p	0.00177455	0.000636155	0.00105515	NA	0.000335826	0.000410594	0.000685764	0.000458751	0.000357443	0.000474929	0.000592869	0.000357443		2.78949	1.22264	1.91853	1.65864
mmu-miR-194-2-3p	0.00354909	NA	0.00129904	NA	0.000818347	0.00104786	NA	0.00127231	0.00134797	0.00075652	NA	NA		2.73208	1.28046	1.05946	1
rno-miR-101a-5p	0.00256232	0.00317653	0.00106249	0.00364045	NA	0.00714756	0.00830579	0.004555	0.00334217	0.00388375	0.00510101	0.00273989		2.9897	1.96337	2.48515	1.86176
mmu-miR-491-5p	0.000404941	0.000443125	0.000461942	0.000509016	0.000335826	0.000410594	0.000685764	0.000458751	0.000357443	0.000474929	0.000592869	0.000357443		1.14076	1.51572	1.91853	1.65864
rno-miR-181a-1-3p	0.000404941	0.000443125	0.000461942	0.000509016	0.000335826	0.000410594	0.000685764	0.000458751	0.000357443	0.000474929	0.000592869	0.000357443		1.14076	1.51572	1.91853	1.65864
rno-miR-132-5p	0.000794132	0.000443125	0.000461942	0.000509016	0.00186708	0.000410594	0.00344408	0.00626559	0.00322832	0.00203842	0.00645664	0.00118437		1.79212	4.54727	1.94082	5.45155
mmu-miR-331-5p	0.00044983	0.00049567	0.000475478	0.000509016	0.000479893	0.000527576	0.000685764	0.000458751	0.000357443	0.000474929	0.000592869	0.00039615		1.10191	1.09936	1.91853	1.49658
rno-miR-872-3p	0.00596884	0.00821039	0.00488193	0.00987731	0.0109343	0.00724734	0.0109596	0.0136181	0.0137445	0.0212214	0.00951883	0.0110358		1.68179	1.50873	1.25411	2.22942
rno-miR-875	0.000404941	0.000443125	0.000461942	0.000509016	0.000335826	0.000410594	0.000685764	0.000458751	0.000357443	0.000474929	0.000592869	0.000357443		1.14076	1.51572	1.91853	1.65864
mmu-miR-488-5p	0.000404941	0.000443125	0.000461942	0.000509016	0.000335826	0.000410594	0.000685764	0.000458751	0.000357443	0.000474929	0.000592869	0.000357443		1.14076	1.51572	1.91853	1.65864
mmu-miR-466g	0.000691332	NA	0.000746105	0.00056024	0.000697751	0.00107732	0.00148877	0.000777789	0.000510784	0.000672428	0.000824039	0.000770634		1.07923	1.92297	2.91467	1.22547
mmu-miR-713	0.000404941	0.000443125	0.000461942	0.000509016	0.000335826	0.000410594	0.000685764	0.000458751	0.000357443	0.000474929	0.000592869	0.000357443		1.14076	1.51572	1.91853	1.65864
mmu-miR-148a-5p	0.00117891	0.00061876	0.000649522	0.000509016	0.000551252	0.00054998	0.00172204	0.00109236	0.00118163	0.000839412	0.000592869	0.000588094		1.90528	1.08298	1.57644	1.42734
mmu-miR-294-5p	0.000404941	0.000443125	0.000461942	0.000509016	NA	NA	0.000685764	NA	0.000357443	NA	0.000592869	0.000357443		1.14076	1	1.91853	1.65864
mmu-miR-681	0.000404941	NA	0.000461942	NA	0.000335826	0.000410594	NA	0.000458751	0.000357443	0.000474929	0.000592869	NA		1.14076	1.22264	1.28343	1.24833
mmu-miR-1929-5p	0.000404941	0.000443125	0.000461942	0.000509016	0.000335826	0.000410594	0.000685764	0.000458751	0.000357443	0.000474929	0.000592869	0.000357443		1.14076	1.51572	1.91853	1.65864
mmu-miR-1945	0.000404941	0.000443125	0.000461942	0.000509016	0.000335826	0.000410594	0.000685764	0.000458751	0.000357443	0.000474929	0.000592869	0.000357443		1.14076	1.51572	1.91853	1.65864
mmu-miR-1969	0.000404941	0.000443125	0.000461942	0.000509016	0.000335826	0.000410594	0.000685764	0.000458751	0.000357443	0.000474929	0.000592869	0.000357443		1.14076	1.51572	1.91853	1.65864
rno-miR-678	0.000404941	0.000443125	NA	0.000509016	0.000335826	NA	0.000685764	NA	NA	0.000474929	NA	0.000357443		1.09429	1.51572	1	1.32869
rno-miR-802-5p	0.00182444	0.000887274	0.00113088	0.000509016	0.000335826	0.000410594	0.000685764	0.000458751	0.000357443	0.000474929	0.000592869	0.000357443		2.05623	1.51572	1.91853	1.65864
mmu-miR-1902	0.000404941	0.000443125	0.000461942	0.000509016	0.000335826	0.000410594	0.000685764	0.000458751	0.000357443	0.000474929	0.000592869	0.000357443		1.14076	1.51572	1.91853	1.65864
mmu-miR-344c-3p	0.000404941	0.000443125	0.000461942	0.000509016	0.000335826	0.000410594	0.000685764	0.000458751	0.000357443	0.000474929	0.000592869	0.000357443		1.14076	1.51572	1.91853	1.65864
rno-miR-344a-5p	0.000404941	0.000443125	0.000461942	0.000509016	0.000335826	0.000410594	0.000685764	0.000458751	0.000357443	0.000474929	0.000592869	0.000357443		1.14076	1.51572	1.91853	1.65864
rno-miR-200b-5p	0.000696141	0.000777789	0.00219992	NA	0.000335826	0.000410594	NA	0.000458751	0.000357443	NA	0.000592869	NA		3.16017	1.22264	1.28343	1
mmu-miR-486-3p	0.000404941	0.000443125	0.000461942	0.000509016	0.000335826	0.000410594	0.000685764	0.000458751	0.000357443	0.000474929	0.000592869	0.000357443		1.14076	1.51572	1.91853	1.65864
rno-miR-30e-3p	0.0415694	0.0387856	0.029191	0.0176809	0.0302903	0.0250624	0.0193481	0.0174778	0.0163451	0.0227446	0.0135553	0.0157155		1.42405	1.71317	1.18372	1.67791
rno-miR-338-5p	0.000404941	0.000443125	0.000461942	0.000509016	0.000335826	0.000410594	0.000685764	0.000458751	0.000357443	0.000474929	0.000592869	0.000357443		1.14076	1.51572	1.91853	1.65864
UniSp3 IPC	13.4699	15.1544	14.9458	16.3173	10.6664	14.337	23.0762	15.4728	11.1967	15.5805	18.5713	10.9916		1.12506	1.52979	2.06098	1.68958
rno-miR-10a-3p	0.000404941	0.000443125	0.000461942	0.000509016	0.000335826	0.000410594	0.000685764	0.000485469	0.000357443	0.000474929	0.000592869	0.000357443		1.14076	1.51572	1.91853	1.65864
rno-miR-347	0.063887	0.0765033	0.0470933	0.0183044	0.0322401	0.016535	0.0469847	0.0393271	0.0300811	0.0240414	0.0217175	0.0213197		1.6245	1.94981	1.56193	1.12766
rno-miR-99a-3p	0.000404941	0.000816458	0.000461942	0.000814574	0.000908013	0.000410594	0.00314731	0.000833614	0.000357443	0.00245794	0.000592869	0.00121767		2.01624	2.21146	8.80506	4.14585
rno-miR-343	0.000404941	NA	0.000461942	0.000509016	0.000335826	0.000410594	0.000685764	0.000458751	0.000357443	0.000474929	0.000592869	0.000357443		1.14076	1.51572	1.91853	1.65864
mmu-miR-1928	0.000404941	0.000443125	NA	0.000509016	0.000335826	NA	0.000685764	0.000458751	0.000357443	0.000474929	NA	0.000357443		1.09429	1.51572	1.91853	1.32869
rno-miR-674-5p	0.00622231	0.00372554	0.0106845	0.00684058	0.0156792	0.0157519	0.0154992	0.0198003	0.00888138	0.0075551	0.0132763	0.00813486		2.86791	2.30271	2.22942	1.75727
mmu-miR-503-3p	NA	0.000443125	NA	0.000509016	0.000335826	0.000410594	0.000685764	0.000458751	0.000357443	0.000474929	0.000592869	0.000357443		1	1.51572	1.91853	1.65864
mmu-miR-881-3p	0.000404941	0.000443125	0.000461942	0.000509016	0.000335826	0.000410594	0.000685764	0.000458751	0.000357443	0.000474929	0.000592869	0.000357443		1.14076	1.51572	1.91853	1.65864
rno-miR-666-5p	0.000404941	0.000443125	NA	0.000509016	0.000335826	0.000410594	0.000685764	0.000458751	NA	0.000474929	0.000592869	0.000357443		1.09429	1.51572	1.49485	1.65864
rno-miR-770-5p	0.000404941	0.000443125	0.000461942	0.000509016	0.000335826	0.000410594	0.000685764	0.000458751	0.000357443	0.000474929	0.000592869	0.000357443		1.14076	1.51572	1.91853	1.65864
rno-miR-673-5p	0.000404941	0.000443125	0.000461942	0.000509016	0.000335826	0.000410594	0.000685764	0.000458751	0.000357443	0.000474929	0.000592869	0.000357443		1.14076	1.51572	1.91853	1.65864
mmu-miR-691	0.000404941	0.000499117	0.000461942	0.000509016	0.000335826	0.000410594	0.000685764	NA	NA	NA	0.000592869	0.000357443		1.23257	1.51572	1	1.65864
mmu-miR-103-2-5p	0.00267113	0.00103344	0.00116268	0.000579997	0.00376013	0.00245794	0.000685764	0.0017141	0.0017062	0.00141172	0.00124901	0.000604627		2.58471	6.48302	2.49955	2.33486
mmu-miR-1970	NA	0.000443125	0.000461942	0.000509016	0.000335826	0.000410594	0.000685764	0.000458751	0.000357443	0.000474929	0.000592869	0.000357443		1.04247	1.51572	1.91853	1.65864
rno-miR-20a-3p	0.000725703	0.000443125	0.00117076	0.000509016	0.00121486	0.000410594	0.000808947	0.00173803	0.00210057	0.00286285	0.000592869	0.000357443		2.64207	2.95878	2.59668	8.00925
rno-miR-878	0.000404941	0.000443125	0.000461942	0.000509016	0.000335826	0.000410594	0.000685764	0.000458751	0.000357443	0.000474929	0.000592869	0.000357443		1.14076	1.51572	1.91853	1.65864
mmu-miR-1904	0.000404941	0.000443125	0.000461942	0.000509016	0.000335826	0.000410594	0.000685764	0.000458751	0.000357443	0.000474929	0.000592869	0.000357443		1.14076	1.51572	1.91853	1.65864
rno-let-7c-1-3p	0.000404941	0.00109236	0.000461942	0.000509016	0.000358684	0.000410594	0.000685764	0.000458751	0.000357443	0.000474929	0.000592869	0.000357443		2.69758	1.41912	1.91853	1.65864
rno-miR-345-3p	0.000404941	0.000513149	0.000461942	0.00110505	0.000344072	0.00162164	0.00120925	0.00167882	0.000381772	0.000474929	0.000594927	0.000684972		1.26722	4.71307	4.39745	1.44226
mmu-miR-93-3p	0.0101785	0.00990015	0.0132457	0.0197546	0.0249468	0.0215177	0.0343948	0.029191	0.0208328	0.0169999	0.0178863	0.02031		1.33793	1.26284	1.65099	1.19472
UniSp3 IPC	12.3092	13.2845	13.9449	15.3305	10.3747	11.2485	18.8741	13.8486	9.95209	14.337	17.9387	11.5381		1.13288	1.47768	1.89649	1.55473
rno-miR-136-3p	0.000404941	0.000443125	0.000461942	0.000509016	0.000335826	0.000410594	0.000685764	0.000458751	0.000547444	0.000474929	0.000592869	0.000357443		1.14076	1.51572	1.49485	1.65864
rno-let-7a-2-3p	0.000404941	0.000443125	0.000461942	0.000509016	0.000335826	0.000410594	0.000685764	0.000458751	0.000357443	0.000474929	0.000592869	0.000357443		1.14076	1.51572	1.91853	1.65864
UniSp3 IPC	14.1396	15.2598	16.6987	18.6142	12.0838	15.1544	26.1426	15.9078	14.4701	16.9318	22.0851	12.7139		1.18099	1.54043	1.80667	1.73708
mmu-miR-1196-5p	0.000404941	0.00044983	NA	NA	0.00105029	NA	0.00179517	0.000924952	0.00093354	NA	0.000790471	0.000670876		1.11085	1	1.94082	1.17827
rno-miR-124-5p	0.00142154	0.00111531	0.000461942	0.000509016	0.000335826	0.000410594	0.000685764	0.000458751	0.000357443	0.000474929	0.000592869	0.000357443		3.0773	1.51572	1.91853	1.65864
rno-miR-1-5p	0.000404941	0.000443125	0.000461942	0.000509016	0.000335826	0.000410594	0.000685764	0.000458751	0.000357443	0.000474929	0.000592869	0.000357443		1.14076	1.51572	1.91853	1.65864
mmu-miR-295-5p	0.000404941	0.000443125	0.000461942	0.000509016	0.000335826	0.000410594	0.000685764	0.000458751	0.000357443	0.000474929	0.000592869	0.000357443		1.14076	1.51572	1.91853	1.65864
mmu-miR-17-3p	NA	0.000443125	0.000461942	NA	0.00036622	0.000410594	NA	0.000458751	NA	NA	NA	NA		1.04247	1.12117	1	NA
mmu-miR-698-3p	0.000404941	0.000443125	NA	0.000509016	NA	0.000410594	0.000685764	0.000458751	0.000357443	0.000474929	0.000592869	0.000357443		1.09429	1.23971	1.91853	1.65864
mmu-let-7a-2-3p	0.000404941	0.000443125	0.000461942	0.000509016	0.000335826	0.000410594	0.000685764	0.000458751	0.000357443	0.000474929	0.000592869	0.000357443		1.14076	1.51572	1.91853	1.65864
rno-miR-193-5p	0.00308967	0.0016905	0.00296381	0.00445096	0.00857885	0.0068564	0.00595507	0.00491588	0.00234695	0.00556913	0.00558201	0.0050775		1.82766	1.92741	2.53737	1.09936
mmu-miR-1947-5p	0.000404941	0.000443125	0.000461942	0.000509016	0.000335826	NA	0.000685764	0.000458751	0.000357443	0.000474929	0.000592869	0.000357443		1.14076	1.51572	1.91853	1.65864
mmu-miR-804	0.000404941	0.000443125	0.000461942	0.000509016	NA	0.000410594	0.000685764	0.000458751	0.000357443	0.000474929	0.000592869	0.000357443		1.14076	1.23971	1.91853	1.65864
mmu-miR-1191	NA	0.000443125	0.000461942	0.000509016	0.000335826	NA	0.000685764	0.000458751	0.000357443	0.000474929	NA	0.000357443		1.04247	1.51572	1.91853	1.32869
mmu-miR-1931	0.000404941	0.000443125	0.000461942	0.000509016	0.000335826	0.000410594	NA	0.000458751	0.000357443	0.000474929	0.000592869	0.000357443		1.14076	1.51572	1.28343	1.65864
mmu-miR-1946b	0.000404941	NA	0.000461942	0.000509016	0.000335826	0.000410594	0.000685764	NA	0.000357443	0.000474929	NA	0.000487717		1.14076	1.51572	1.91853	1.02693
mmu-miR-1982-5p	NA	0.000443125	0.000461942	NA	NA	NA	NA	0.000458751	NA	0.000474929	0.000592869	0.000357443		1.04247	NA	1	1.65864
rno-miR-465-5p	0.000404941	NA	0.000461942	NA	0.000335826	0.000410594	0.000685764	0.000458751	0.000357443	0.000474929	NA	0.000357443		1.14076	1.22264	1.91853	1.32869
rno-miR-881-3p	0.000404941	0.000443125	0.000461942	0.000509016	0.000335826	0.000410594	0.000685764	0.000458751	0.000357443	0.000474929	0.000592869	0.000357443		1.14076	1.51572	1.91853	1.65864
mmu-miR-1906	0.000404941	0.000443125	0.000461942	0.000509016	0.000335826	0.000410594	0.000685764	0.000458751	0.000357443	0.000474929	0.000592869	0.000357443		1.14076	1.51572	1.91853	1.65864
mmu-miR-374b-3p	0.000404941	0.000443125	0.000461942	0.000509016	0.000335826	0.000410594	0.000685764	0.000458751	0.000357443	0.000474929	0.000592869	0.000357443		1.14076	1.51572	1.91853	1.65864
rno-miR-501-5p	0.000404941	0.000443125	0.000461942	0.000509016	0.000335826	0.000410594	0.000685764	0.000458751	0.000357443	0.000474929	0.000592869	0.000357443		1.14076	1.51572	1.91853	1.65864
mmu-miR-214-5p	0.000404941	0.000443125	0.000461942	0.000509016	0.000335826	0.000410594	0.000685764	0.000458751	0.000357443	0.000474929	0.000592869	0.000357443		1.14076	1.51572	1.91853	1.65864
mmu-miR-344e-3p	0.000404941	0.000443125	0.000461942	0.000509016	0.000335826	0.000410594	0.000685764	0.000458751	0.000357443	0.000474929	0.000592869	0.000357443		1.14076	1.51572	1.91853	1.65864
rno-miR-872-5p	0.0140009	0.017845	0.0140983	0.0158248	0.0247745	0.0263084	0.0281316	0.025589	0.0199841	0.0167658	0.0229558	0.0201697		1.27456	1.66248	1.40769	1.3692
rno-miR-323-5p	NA	NA	NA	NA	NA	NA	0.000685764	NA	NA	0.000474929	0.000592869	NA		NA	NA	1	1.24833
mmu-miR-26a-1-3p	0.0014819	0.00226177	0.000899659	0.000509016	0.000363691	0.00136363	0.00122613	0.00101217	0.000574661	0.000710768	0.000628848	0.000357443		2.51403	3.74942	2.13366	1.98848
rno-let-7d-3p	0.0133378	0.0149022	0.00815368	0.00718067	0.00273357	0.00413375	0.00620795	0.00745109	0.00800435	0.00407684	0.00851959	0.00272096		1.82766	2.62685	1.28937	3.13109
mmu-miR-382-3p	0.000404941	0.000443125	0.000461942	0.000509016	0.000335826	0.000410594	0.000685764	0.000458751	0.000357443	0.000474929	0.000592869	0.000357443		1.14076	1.51572	1.91853	1.65864
mmu-miR-1898	0.000404941	0.000443125	0.000461942	0.000509016	0.000335826	0.000410594	0.000685764	0.000458751	0.000357443	0.000474929	0.000592869	0.000357443		1.14076	1.51572	1.91853	1.65864
mmu-miR-302b-5p	0.000404941	0.000443125	0.000461942	0.000509016	0.000335826	0.000410594	0.000685764	0.000458751	0.000357443	0.000474929	0.000592869	0.000357443		1.14076	1.51572	1.91853	1.65864
rno-miR-350	0.0187322	0.0159718	0.0117733	0.00877937	0.0108587	0.00879968	0.0185599	0.024377	0.027489	0.025589	0.0132763	0.0147651		1.59107	1.23685	1.4811	1.92741
mmu-miR-700-3p	0.000404941	0.000443125	0.000461942	0.000509016	0.000335826	0.000410594	0.000685764	0.000458751	0.000357443	0.000474929	0.000592869	0.000357443		1.14076	1.51572	1.91853	1.65864
mmu-miR-669c-5p	0.000610241	0.000443125	0.000561536	0.000509016	NA	0.000410594	0.000685764	NA	0.000357443	0.000696141	0.000660113	0.000357443		1.37713	1.23971	1.91853	1.94756
rno-miR-379-3p	0.000404941	0.000443125	0.000461942	0.000509016	0.000335826	0.000410594	0.000685764	0.000458751	0.000357443	0.000474929	0.000592869	0.000357443		1.14076	1.51572	1.91853	1.65864
mmu-miR-335-3p	0.0518924	0.0415694	0.0652294	0.069268	0.0799366	0.0718766	0.258517	0.222468	0.234068	0.0630075	0.0984135	0.0578449		1.56917	1.15402	1.16205	1.70133
rno-let-7f-1-3p	0.00065404	0.000443125	0.00256232	0.000509016	0.000335826	0.000410594	0.000685764	0.000458751	0.000357443	0.000474929	0.000592869	0.000357443		5.78239	1.51572	1.91853	1.65864
mmu-miR-181a-2-3p	0.000404941	0.000443125	0.000461942	0.000509016	0.000335826	0.000410594	0.000685764	0.000458751	0.000357443	0.000474929	0.000592869	0.000357443		1.14076	1.51572	1.91853	1.65864
mmu-miR-1932	0.000404941	0.000443125	0.000461942	0.000509016	0.000335826	0.000410594	0.000685764	0.000458751	0.000357443	0.000474929	0.000592869	0.000357443		1.14076	1.51572	1.91853	1.65864
mmu-miR-1946a	0.000404941	0.000443125	0.000461942	0.000509016	NA	0.000410594	NA	NA	0.000357443	0.000474929	0.000592869	0.000357443		1.14076	1.23971	1	1.65864
rno-miR-133a-5p	0.000404941	0.000443125	0.000461942	0.000509016	0.000335826	0.000410594	0.000685764	0.000458751	0.000357443	0.000474929	0.000592869	0.000357443		1.14076	1.51572	1.91853	1.65864
rno-miR-376a-5p	0.000404941	0.000443125	0.000461942	0.000509016	0.000335826	0.000410594	0.000685764	0.000458751	0.000357443	0.000474929	0.000592869	0.000357443		1.14076	1.51572	1.91853	1.65864
mmu-miR-467h	0.000404941	0.000443125	0.000461942	0.000509016	0.000335826	0.000410594	0.000685764	0.000458751	0.000357443	0.000474929	0.000592869	0.000357443		1.14076	1.51572	1.91853	1.65864
mmu-miR-1952	0.000404941	0.000443125	0.000461942	NA	0.000335826	NA	NA	0.000458751	0.000357443	0.000474929	NA	0.000357443		1.14076	1	1.28343	1.32869
mmu-miR-466f-5p	0.000404941	0.000443125	0.000461942	0.000509016	NA	0.000410594	NA	0.000458751	0.000357443	NA	0.000592869	NA		1.14076	1.23971	1.28343	1
rno-miR-504	0.000404941	0.000443125	0.000461942	0.000509016	0.000335826	0.000410594	0.000685764	0.000458751	0.000357443	0.000474929	0.000592869	0.000357443		1.14076	1.51572	1.91853	1.65864
mmu-miR-192-3p	0.00653167	0.00709819	0.00274623	0.000855072	0.0021299	0.00159931	0.00108231	0.00113875	0.00358205	0.00519618	0.00265882	0.00283651		2.58471	2.4909	3.30962	1.95432
rno-miR-301a-5p	0.000783199	0.000863011	0.000461942	0.00225655	0.00258611	0.0022775	0.00359033	0.00162164	0.00215963	0.00137311	0.00370837	0.00157365		1.86822	1.14605	2.21402	2.7007
rno-miR-30a-3p	0.0439396	0.0385177	0.0342362	0.0134928	0.017277	0.0164208	0.018689	0.0132457	0.0130935	0.0113723	0.00888138	0.0112677		1.28343	1.28046	1.42734	1.28046
mmu-miR-19b-1-5p	0.00245794	0.000893445	0.00245794	0.00351644	0.00135734	0.000410594	0.00270217	0.00229334	0.00137629	0.00136363	0.000966462	0.00150955		2.75108	8.56429	1.96337	1.56193
rno-miR-125b-1-3p	0.000404941	0.000443125	0.000461942	0.000509016	0.000335826	0.000410594	0.000685764	0.000458751	0.000357443	0.000474929	0.000592869	0.000357443		1.14076	1.51572	1.91853	1.65864
mmu-miR-466f-3p	0.000404941	0.000443125	0.000461942	NA	NA	0.000410594	0.000685764	0.000458751	NA	0.000474929	NA	0.000357443		1.14076	1	1.49485	1.32869
rno-miR-671	0.000404941	0.00161044	0.000461942	0.00108984	0.00248076	0.00163292	0.00418178	0.00300518	0.00163669	0.00179932	0.00147507	0.00257419		3.97696	2.27626	2.55502	1.74513
rno-miR-493-5p	0.000404941	0.000443125	0.000461942	0.000509016	0.000335826	0.000410594	0.000685764	0.000458751	0.000357443	0.000474929	0.000592869	0.000357443		1.14076	1.51572	1.91853	1.65864
rno-miR-433-5p	0.000404941	0.000443125	0.000461942	0.000509016	0.000335826	0.000410594	0.000685764	0.000458751	0.000357443	0.000474929	0.000592869	0.000357443		1.14076	1.51572	1.91853	1.65864
mmu-miR-590-3p	0.000404941	0.000443125	0.000461942	0.000509016	0.000335826	0.000410594	0.000685764	0.000458751	0.000357443	0.000474929	0.000592869	0.000357443		1.14076	1.51572	1.91853	1.65864
rno-miR-125b-2-3p	0.000705859	0.00315459	0.00122048	0.000509016	0.000532474	0.000998235	0.000685764	0.000822137	0.00111789	0.000474929	0.000877082	0.000357443		4.46915	1.9611	1.63014	2.45377
mmu-miR-1195	0.0213691	0.0276164	0.0150058	0.0166116	0.0194377	0.0175994	0.0253536	0.0154277	0.0163451	0.0238754	0.0237653	0.0130332		1.84038	1.17013	1.64338	1.83189
rno-miR-383-5p	0.000404941	0.000443125	0.000461942	0.000509016	0.000335826	0.000410594	0.000685764	0.000458751	0.000357443	0.000474929	0.000592869	0.000357443		1.14076	1.51572	1.91853	1.65864
mmu-miR-1950	0.000404941	0.000443125	0.000461942	0.000509016	0.000335826	0.000410594	0.000685764	0.000458751	0.000357443	0.000474929	0.000592869	0.000357443		1.14076	1.51572	1.91853	1.65864
rno-miR-29b-1-5p	0.000404941	0.000443125	0.000461942	0.000509016	0.000335826	0.000410594	0.000685764	0.000458751	0.000357443	0.000474929	0.000592869	0.000357443		1.14076	1.51572	1.91853	1.65864
mmu-miR-1194	0.000404941	0.000443125	0.000461942	0.000509016	0.000335826	0.000410594	0.000685764	0.000458751	0.000357443	0.000474929	0.000592869	0.000357443		1.14076	1.51572	1.91853	1.65864
mmu-miR-1933-3p	NA	0.000443125	0.000461942	NA	0.000335826	0.000410594	0.000685764	0.000458751	0.000357443	0.000474929	0.000592869	0.000357443		1.04247	1.22264	1.91853	1.65864
mmu-miR-1951	0.000404941	0.000443125	0.000461942	0.000509016	NA	NA	NA	0.000458751	NA	0.000474929	0.000592869	0.000357443		1.14076	1	1	1.65864
mmu-miR-466b-5p	0.000404941	0.000443125	0.000461942	0.000509016	NA	NA	0.000685764	0.000458751	0.000357443	0.000474929	0.000592869	0.000357443		1.14076	1	1.91853	1.65864
rno-miR-489-3p	0.000404941	0.000443125	0.000461942	0.000509016	0.000335826	0.000410594	0.000685764	0.000458751	0.000357443	0.000474929	0.000592869	0.000357443		1.14076	1.51572	1.91853	1.65864
mmu-miR-669e-5p	0.000833614	0.00111531	0.00170226	0.00214967	0.000574661	0.00151304	0.00214967	0.00118711	0.00118163	0.00263436	0.00288943	0.0016866		2.04202	3.74076	1.81924	1.71317
mmu-miR-1955-5p	0.000404941	0.000443125	0.000461942	0.000509016	0.000335826	0.000410594	0.000685764	0.000458751	0.000357443	0.000474929	0.000592869	0.000357443		1.14076	1.51572	1.91853	1.65864
mmu-miR-466h-5p	0.000404941	0.000443125	0.000461942	0.000509016	0.000335826	0.000531246	NA	NA	0.000357443	0.000474929	0.000592869	0.000357443		1.14076	1.58191	1	1.65864
rno-miR-540-3p	0.000404941	0.000443125	0.000461942	0.000509016	0.000335826	0.000410594	0.000685764	0.000458751	0.000357443	0.000474929	0.000592869	0.000357443		1.14076	1.51572	1.91853	1.65864
rno-miR-15b-3p	NA	0.00892252	0.00760765	0.00387479	NA	0.00488193	0.00579222	0.0068564	0.00945308	0.0041625	0.00851959	0.00514838		1.17283	1.25992	1.63203	2.04675
mmu-miR-653-5p	0.000404941	0.000443125	0.000461942	0.000509016	0.000335826	0.000410594	0.000685764	0.000458751	0.000357443	0.000474929	0.000592869	0.000357443		1.14076	1.51572	1.91853	1.65864
mmu-miR-379-3p	0.000404941	0.000443125	0.000461942	0.000509016	NA	0.000410594	0.000685764	0.000458751	0.000357443	0.000474929	0.000592869	NA		1.14076	1.23971	1.91853	1.24833
rno-let-7b-3p	0.00714756	0.00855905	0.00861858	0.00665352	0.00417213	0.00357378	0.00688816	0.00930142	0.00489322	0.00617933	0.00654677	0.00323579		1.20581	1.86176	1.90088	2.02324
rno-miR-488-5p	0.000404941	0.000443125	0.000461942	0.000509016	0.000335826	0.000410594	NA	NA	NA	0.000474929	0.000592869	0.000357443		1.14076	1.51572	NA	1.65864
mmu-miR-129-1-3p	0.000404941	0.000443125	0.000461942	0.000509016	0.000335826	0.000410594	0.000685764	0.000458751	0.000357443	0.000474929	0.000592869	0.000357443		1.14076	1.51572	1.91853	1.65864
rno-miR-758-3p	NA	NA	NA	NA	NA	NA	NA	NA	NA	NA	NA	NA		NA	NA	NA	NA
mmu-miR-183-3p	0.000404941	0.000443125	0.000461942	0.000519112	0.00124038	0.000492246	0.00133248	0.000931386	0.000357443	0.00124613	0.000592869	0.000634687		1.14076	2.51984	3.72782	2.10186
mmu-miR-762	NA	0.000443125	NA	0.000509016	NA	0.000410594	NA	NA	0.000357443	0.000474929	0.000592869	0.000357443		1	1.23971	1	1.65864
mmu-miR-291b-3p	0.000404941	0.000443125	0.000461942	0.000509016	0.000335826	0.000410594	0.000685764	0.000458751	0.000357443	0.000474929	0.000592869	0.000357443		1.14076	1.51572	1.91853	1.65864
rno-miR-336-5p	0.000404941	0.000443125	0.000461942	0.000509016	0.000335826	0.000410594	0.000685764	0.000458751	0.000357443	0.000474929	0.000592869	0.000357443		1.14076	1.51572	1.91853	1.65864
mmu-miR-669j	0.000404941	NA	0.000461942	0.000509016	0.000335826	0.000410594	NA	0.000458751	NA	0.000474929	0.000592869	0.000357443		1.14076	1.51572	1	1.65864
rno-miR-543-3p	0.000404941	0.000443125	0.000461942	0.000509016	0.000335826	0.000410594	0.000685764	0.000458751	0.000357443	0.000474929	0.000592869	0.000357443		1.14076	1.51572	1.91853	1.65864
mmu-miR-767	0.000404941	0.000443125	0.000461942	0.000509016	0.000335826	0.000410594	0.000685764	0.000458751	0.000357443	0.000474929	0.000592869	NA		1.14076	1.51572	1.91853	1.24833
rno-miR-381-5p	0.000404941	0.000443125	0.000461942	0.000509016	0.000335826	0.000410594	0.000685764	0.000458751	0.000357443	0.000474929	0.000592869	0.000357443		1.14076	1.51572	1.91853	1.65864
mmu-miR-1186a	0.000404941	0.000443125	0.000461942	NA	0.000335826	0.000410594	0.000685764	0.000458751	0.000357443	0.000474929	0.000592869	0.000357443		1.14076	1.22264	1.91853	1.65864
mmu-miR-1933-5p	0.000404941	0.000443125	0.000461942	0.000509016	0.000335826	0.000410594	0.000685764	0.000458751	0.000357443	0.000474929	0.000592869	0.000357443		1.14076	1.51572	1.91853	1.65864
mmu-miR-1949	0.224015	0.268253	0.000461942	0.446996	0.545254	0.451146	0.731198	0.47687	0.49141	0.52912	0.596668	0.375877		580.707	1.21982	1.53333	1.5874
mmu-miR-501-5p	0.00075652	0.00175012	0.000461942	0.000903826	0.00231463	0.000410594	0.00219484	0.000458751	0.00102157	0.00265268	0.00248076	0.00308254		3.7886	5.63728	4.78438	1.24258
rno-miR-466c-5p	0.000404941	0.000443125	0.000461942	0.000509016	0.000335826	0.000410594	0.000685764	0.000458751	0.000357443	0.000474929	0.000592869	0.000357443		1.14076	1.51572	1.91853	1.65864
mmu-miR-669h-3p	0.000404941	0.000443125	0.000461942	0.000509016	0.000335826	0.000410594	0.000685764	0.000458751	0.000357443	0.000474929	NA	0.000357443		1.14076	1.51572	1.91853	1.32869
mmu-miR-1961	0.00290281	0.00120368	0.000461942	0.000509016	NA	0.000482116	0.00157365	0.000458751	NA	0.000474929	0.00124038	0.000357443		6.28393	1.0558	3.4303	3.47015
mmu-miR-509-5p	0.000404941	0.000443125	0.000461942	0.000509016	0.000335826	NA	0.000685764	0.000458751	0.000357443	0.000474929	0.000592869	0.000357443		1.14076	1.51572	1.91853	1.65864
rno-miR-632	NA	0.000443125	0.000461942	NA	NA	0.000553805	NA	NA	0.00108733	NA	0.000651025	NA		1.04247	1	1	1

## Sheet: ValidRQ only
			Defval invalid		NA
			Defval untetermined		0
			Max fold diff in group		2											INVALID GROUP NA					INVALID GROUP UNDETERMINED					INVALID GROUP ALL
																1	2	3	4	all	1	2	3	4	all	1	2	3	4	all
				1.1	1.2	1.3	2.1	2.2	2.3	3.1	3.2	3.3	4.1	4.2	4.3	91	103	98	96	10	331	333	332	348	236	0	0	0	0	0
1	mmu-miR-3107-5p	mmu	miR-3107-5p	0	0	0	0	0	0	0	0	NA	0	0	0.000892929	0	0	0	0	0	1	1	0	0	0	TRUE	TRUE	FALSE	FALSE	FALSE
2	rno-miR-218a-5p	rno	miR-218a-5p	0.00389949	0.00441767	0.00589688	0.00734426	0.00781701	0.00938236	NA	NA	NA	0.0100558	0.0107278	0.00568286	0	0	1	0	0	0	0	0	0	0	FALSE	FALSE	TRUE	FALSE	FALSE
3	rno-miR-148b-3p	rno	miR-148b-3p	0.0210141	0.0262325	0.0240831	0.0161854	0.0199265	0.0205341	0.0157428	0.0138321	0.0251639	0.0194265	0.0234788	0.0212092	0	0	0	0	0	0	0	0	0	0	FALSE	FALSE	FALSE	FALSE	FALSE
4	mmu-miR-297c-5p	mmu	miR-297c-5p	0	NA	0	0	0	0	0	NA	0	0	0	0	0	0	0	0	0	0	1	0	1	0	FALSE	TRUE	FALSE	TRUE	FALSE
5	rno-miR-127-3p	rno	miR-127-3p	0	0	0	0	0	0	0	0	0	0	0	0	0	0	0	0	0	1	1	1	1	1	TRUE	TRUE	TRUE	TRUE	TRUE
6	rno-miR-411-5p	rno	miR-411-5p	0	0	0	0	0	0	0	0	0	0	0	0	0	0	0	0	0	1	1	1	1	1	TRUE	TRUE	TRUE	TRUE	TRUE
7	rno-miR-335	rno	miR-335	0.0190707	0.0248175	0.028442	0.0250479	0.0287725	0.0315584	0.046741	0.0488386	0.0492921	0.035752	0.0289057	0.029377	0	0	0	0	0	0	0	0	0	0	FALSE	FALSE	FALSE	FALSE	FALSE
8	rno-miR-196b-5p	rno	miR-196b-5p	NA	NA	NA	0.00910474	0.015526	0.0172671	0.0133301	0.0152417	0.0131163	0.0123801	0.0135788	0.0149972	1	0	0	0	0	0	0	0	0	0	TRUE	FALSE	FALSE	FALSE	FALSE
9	rno-miR-26b-5p	rno	miR-26b-5p	0.017307	0.0188081	0.0161107	0.0083202	0.00787139	0.0095795	0.00484541	0.00906276	0.00753331	0.00794447	0.008301	0.00867352	0	0	0	0	0	0	0	0	0	0	FALSE	FALSE	FALSE	FALSE	FALSE
10	rno-miR-22-3p	rno	miR-22-3p	0.0117394	0.0145534	0.00918927	0.0179588	0.0168727	0.0177525	0.0236968	0.0315584	0.0301332	0.0393953	0.0303428	0.0299943	0	0	0	0	0	0	0	0	0	0	FALSE	FALSE	FALSE	FALSE	FALSE
11	mmu-miR-590-5p	mmu	miR-590-5p	0	0	0	0	0	0	0	0	0	0	0	0	0	0	0	0	0	1	1	1	1	1	TRUE	TRUE	TRUE	TRUE	TRUE
12	rno-miR-183-5p	rno	miR-183-5p	0.00387255	0.0050047	0.0052414	0.00714343	0.00910474	0.0117938	0.0124374	0.0140252	0.0102908	0.0116314	0.0135788	0.00837807	0	0	0	0	0	0	0	0	0	0	FALSE	FALSE	FALSE	FALSE	FALSE
13	rno-miR-323-3p	rno	miR-323-3p	0	0	0	0	0	0	0	NA	0	0	0	0	0	0	0	0	0	1	1	0	1	0	TRUE	TRUE	FALSE	TRUE	FALSE
14	rno-miR-326-3p	rno	miR-326-3p	0.0153832	0.0201581	0.0199726	0.0236968	0.0209172	0.0218559	0.00936071	0.0157792	0.0113395	0.0121253	0.0217551	0.0117665	0	0	0	0	0	0	0	0	0	0	FALSE	FALSE	FALSE	FALSE	FALSE
15	rno-miR-130b-3p	rno	miR-130b-3p	0.0158157	0.0181675	0.017876	0.029377	0.0295814	0.029445	0.024363	0.0322215	0.0281153	0.0304834	0.0255152	0.0319251	0	0	0	0	0	0	0	0	0	0	FALSE	FALSE	FALSE	FALSE	FALSE
16	rno-miR-26a-5p	rno	miR-26a-5p	0.443652	0.475494	0.467866	0.45718	0.514354	0.481019	0.332363	0.42755	0.452974	0.51913	0.41972	0.417785	0	0	0	0	0	0	0	0	0	0	FALSE	FALSE	FALSE	FALSE	FALSE
17	mmu-miR-1a-3p	mmu	miR-1a-3p	0	0	0	0	0	0	0	0	0	0.0004931	0	0	0	0	0	0	0	1	1	1	0	0	TRUE	TRUE	TRUE	FALSE	FALSE
18	rno-miR-133a-3p	rno	miR-133a-3p	0	0	0	0	0	0	0	0	0	0	0	0	0	0	0	0	0	1	1	1	1	1	TRUE	TRUE	TRUE	TRUE	TRUE
19	mmu-miR-574-3p	mmu	miR-574-3p	NA	NA	NA	0.00317469	0.00390851	0.00538875	0.00505117	0.00399986	0.00312376	0.00316006	0.00400912	0.00290114	1	0	0	0	0	0	0	0	0	0	TRUE	FALSE	FALSE	FALSE	FALSE
20	rno-miR-20b-5p	rno	miR-20b-5p	0	0	0	0	0	0	0	0	0	0	0	0	0	0	0	0	0	1	1	1	1	1	TRUE	TRUE	TRUE	TRUE	TRUE
21	rno-let-7i-5p	rno	let-7i-5p	0.13467	0.16015	0.177288	0.0252221	0.0384955	0.0396693	0.0232091	0.0269078	0.0368421	0.0365032	0.0368421	0.0371842	0	0	0	0	0	0	0	0	0	0	FALSE	FALSE	FALSE	FALSE	FALSE
22	rno-let-7c-5p	rno	let-7c-5p	1.29909	1.26357	1.42817	0.895542	1.13354	0.831718	0.753058	0.699389	0.783226	0.861049	0.912249	0.920719	0	0	0	0	0	0	0	0	0	0	FALSE	FALSE	FALSE	FALSE	FALSE
23	mmu-miR-615-3p	mmu	miR-615-3p	0	0	0	0	0	0	0	NA	0	0	0	0	0	0	0	0	0	1	1	0	1	0	TRUE	TRUE	FALSE	TRUE	FALSE
24	rno-miR-136-5p	rno	miR-136-5p	0	0	0	0	0	0	0	0	0	0	0	0	0	0	0	0	0	1	1	1	1	1	TRUE	TRUE	TRUE	TRUE	TRUE
26	rno-miR-122-5p	rno	miR-122-5p	0.0510304	0.0521026	0.0631167	0.0174677	0.0232091	0.0211114	0.0182095	0.015562	0.0146546	NA	NA	NA	0	0	0	1	0	0	0	0	0	0	FALSE	FALSE	FALSE	TRUE	FALSE
28	rno-miR-16-5p	rno	miR-16-5p	0.998269	0.998269	1.00289	1.00058	1.00058	1.00289	1.00058	1.00289	0.998269	1.00289	0.998269	1.00058	0	0	0	0	0	0	0	0	0	0	FALSE	FALSE	FALSE	FALSE	FALSE
29	mmu-miR-683	mmu	miR-683	0	0	0	0	0	0	0	0	0	0	0	0	0	0	0	0	0	1	1	1	1	1	TRUE	TRUE	TRUE	TRUE	TRUE
30	rno-miR-30c-2-3p	rno	miR-30c-2-3p	NA	NA	NA	NA	NA	NA	0.00133479	0.00212867	0.0015947	NA	NA	NA	1	1	0	1	0	0	0	0	0	0	TRUE	TRUE	FALSE	TRUE	FALSE
32	rno-miR-33-5p	rno	miR-33-5p	0.0517427	0.0562306	0.0422228	0.0332808	0.0264761	0.0324456	0.0308376	0.0495204	0.0432097	0.029445	0.0303428	0.0285737	0	0	0	0	0	0	0	0	0	0	FALSE	FALSE	FALSE	FALSE	FALSE
33	rno-miR-190b-5p	rno	miR-190b-5p	0	0	0	0	0	0	0	0	0	0	0	0	0	0	0	0	0	1	1	1	1	1	TRUE	TRUE	TRUE	TRUE	TRUE
35	rno-miR-330-5p	rno	miR-330-5p	0	0	0.000489693	NA	NA	NA	NA	NA	NA	NA	NA	NA	0	1	1	1	0	0	0	0	0	0	FALSE	TRUE	TRUE	TRUE	FALSE
36	rno-miR-449c-5p	rno	miR-449c-5p	0	0	0	0	0	0	0	0.000463278	0.00039047	0	0	0	0	0	0	0	0	1	1	0	1	0	TRUE	TRUE	FALSE	TRUE	FALSE
37	rno-miR-214-3p	rno	miR-214-3p	0	NA	NA	0	NA	NA	0	NA	0	NA	0	0	1	1	0	0	0	0	0	0	0	0	TRUE	TRUE	FALSE	FALSE	FALSE
39	rno-miR-493-3p	rno	miR-493-3p	0	0	0	0	0	0	0	0	0	0	0	0	0	0	0	0	0	1	1	1	1	1	TRUE	TRUE	TRUE	TRUE	TRUE
41	rno-miR-291a-5p	rno	miR-291a-5p	NA	0	NA	0	0	0	0	NA	NA	NA	0	0	1	0	1	0	0	0	1	0	0	0	TRUE	TRUE	TRUE	FALSE	FALSE
43	mmu-miR-466a-3p	mmu	miR-466a-3p	0	0	0	0	0	0	0	0	0	0	0	0	0	0	0	0	0	1	1	1	1	1	TRUE	TRUE	TRUE	TRUE	TRUE
44	mmu-miR-452-5p	mmu	miR-452-5p	0	0	0	0	0	0	0	0	0	0	0	0	0	0	0	0	0	1	1	1	1	1	TRUE	TRUE	TRUE	TRUE	TRUE
45	rno-miR-148b-5p	rno	miR-148b-5p	0	0	0	0	0	0	0	0	0	0	0	0	0	0	0	0	0	1	1	1	1	1	TRUE	TRUE	TRUE	TRUE	TRUE
46	mmu-miR-467d-5p	mmu	miR-467d-5p	0	0	0	0	0	0	0	0	0	0	0	0	0	0	0	0	0	1	1	1	1	1	TRUE	TRUE	TRUE	TRUE	TRUE
47	mmu-miR-297b-5p	mmu	miR-297b-5p	0	0	0	0	0	0	0	0	0	0	0	0	0	0	0	0	0	1	1	1	1	1	TRUE	TRUE	TRUE	TRUE	TRUE
48	rno-miR-500-3p	rno	miR-500-3p	0.00170916	0.00124253	0.00090122	0.000815987	0.000509311	0.000479616	0	0.000463278	0.000421406	0.000858536	0.000694133	0.000815987	0	0	0	0	0	0	0	0	0	0	FALSE	FALSE	FALSE	FALSE	FALSE
49	rno-miR-370-3p	rno	miR-370-3p	0	0	0	0	0	0	0	0	0	0	0	0	0	0	0	0	0	1	1	1	1	1	TRUE	TRUE	TRUE	TRUE	TRUE
50	mmu-miR-205-5p	mmu	miR-205-5p	0.0112612	0.00853437	0.0106291	0	0	0	0	0	0	0	0	0	0	0	0	0	0	0	1	1	1	0	FALSE	TRUE	TRUE	TRUE	FALSE
53	rno-miR-192-5p	rno	miR-192-5p	0.21132	0.232854	0.199459	0.0825169	0.0713389	0.0541899	0.0748857	0.0950063	0.109386	0.105416	0.10788	0.100888	0	0	0	0	0	0	0	0	0	0	FALSE	FALSE	FALSE	FALSE	FALSE
54	rno-miR-221-3p	rno	miR-221-3p	0	0	0	0	0	0	0	0	0	0	0	0	0	0	0	0	0	1	1	1	1	1	TRUE	TRUE	TRUE	TRUE	TRUE
55	rno-miR-339-5p	rno	miR-339-5p	0.00486785	0.0041505	0.00453138	0.00442788	0.00643802	0.00516924	0.00498163	0.00516924	0.00566975	0.00725991	0.00953534	0.00639355	0	0	0	0	0	0	0	0	0	0	FALSE	FALSE	FALSE	FALSE	FALSE
56	mmu-let-7g-5p	mmu	let-7g-5p	0.509622	0.565461	0.613088	0.23018	0.253636	0.237198	0.173239	0.227536	0.205541	0.288005	0.249567	0.231781	0	0	0	0	0	0	0	0	0	0	FALSE	FALSE	FALSE	FALSE	FALSE
57	rno-miR-873-5p	rno	miR-873-5p	0	0	NA	0	0	0	0	0	0	0	0	0	0	0	0	0	0	0	1	1	1	0	FALSE	TRUE	TRUE	TRUE	FALSE
58	rno-miR-374-5p	rno	miR-374-5p	0.0122379	0.0100094	0.0140252	0.00537631	0.00471291	0.00419872	0.00576219	0.00602078	0.0067894	0.00610483	0.00574889	0.00724315	0	0	0	0	0	0	0	0	0	0	FALSE	FALSE	FALSE	FALSE	FALSE
59	rno-miR-126a-3p	rno	miR-126a-3p	NA	NA	NA	0	0	0	0	0	0	0	0	0	1	0	0	0	0	0	1	1	1	0	TRUE	TRUE	TRUE	TRUE	FALSE
60	rno-miR-137-3p	rno	miR-137-3p	0	0	0	0.000705451	0.000930848	0.00102808	0.00113023	0.00155828	0.00210422	0.00640834	0.00374064	0.00367213	0	0	0	0	0	1	0	0	0	0	TRUE	FALSE	FALSE	FALSE	FALSE
61	rno-miR-203a-3p	rno	miR-203a-3p	NA	NA	NA	0	0	0	0	0	0	0	0	0	1	0	0	0	0	0	1	1	1	0	TRUE	TRUE	TRUE	TRUE	FALSE
62	rno-miR-146a-5p	rno	miR-146a-5p	0	0	0	0	0	0	0	0	0	0	0	0	0	0	0	0	0	1	1	1	1	1	TRUE	TRUE	TRUE	TRUE	TRUE
63	rno-miR-124-3p	rno	miR-124-3p	0.1197	0.150465	0.123636	NA	NA	NA	NA	NA	NA	NA	NA	NA	0	1	1	1	0	0	0	0	0	0	FALSE	TRUE	TRUE	TRUE	FALSE
64	mmu-miR-363-3p	mmu	miR-363-3p	0	0	0	0	0	0	0	0	0	0	0	0	0	0	0	0	0	1	1	1	1	1	TRUE	TRUE	TRUE	TRUE	TRUE
65	rno-miR-212-3p	rno	miR-212-3p	0.00108169	0.000878604	0.000615551	0.000618402	0.000924418	0.000795509	NA	NA	NA	0.00228145	0.00353886	0.00234018	0	0	1	0	0	0	0	0	0	0	FALSE	FALSE	TRUE	FALSE	FALSE
66	rno-miR-181d-5p	rno	miR-181d-5p	0.00507457	0.0067894	0.00654299	0.00222934	0.00294163	0.00375796	NA	NA	NA	NA	NA	NA	0	0	1	1	0	0	0	0	0	0	FALSE	FALSE	TRUE	TRUE	FALSE
67	rno-miR-99b-5p	rno	miR-99b-5p	0.0762827	0.084641	0.0782463	0.0494061	0.0647414	0.0592996	0.0525864	0.052708	0.0668699	0.0844456	0.0900893	0.0540648	0	0	0	0	0	0	0	0	0	0	FALSE	FALSE	FALSE	FALSE	FALSE
68	rno-miR-30d-5p	rno	miR-30d-5p	0.00337125	0.00356347	0.00389049	0.00333253	0.00436692	0.0036552	NA	NA	NA	0.00632012	0.00620437	0.00433676	0	0	1	0	0	0	0	0	0	0	FALSE	FALSE	TRUE	FALSE	FALSE
69	rno-miR-139-3p	rno	miR-139-3p	0.00105943	0.000621267	NA	0	NA	0	NA	0	0.000708718	NA	NA	NA	0	0	0	1	0	0	0	0	0	0	FALSE	FALSE	FALSE	TRUE	FALSE
70	rno-miR-495	rno	miR-495	0	0	0	0	0.000523629	0	0	0	0	NA	NA	NA	0	0	0	1	0	1	0	1	0	0	TRUE	FALSE	TRUE	TRUE	FALSE
71	mmu-miR-155-5p	mmu	miR-155-5p	0	0	0	0	0	0	0	0	0	0	0	0	0	0	0	0	0	1	1	1	1	1	TRUE	TRUE	TRUE	TRUE	TRUE
72	rno-miR-219-5p	rno	miR-219-5p	0.00574889	0.0050047	0.00499315	NA	NA	NA	NA	NA	NA	0.0167949	0.018042	0.0147907	0	1	1	0	0	0	0	0	0	0	FALSE	TRUE	TRUE	FALSE	FALSE
73	mmu-miR-217-5p	mmu	miR-217-5p	0.012582	0.0100094	0.00984882	NA	NA	NA	NA	NA	NA	0.00127452	0.00188333	0.00130732	0	1	1	0	0	0	0	0	0	0	FALSE	TRUE	TRUE	FALSE	FALSE
74	rno-miR-100-5p	rno	miR-100-5p	0.000556049	0	0.000716953	0	0	0	0	0	0	0	0	0	0	0	0	0	0	0	1	1	1	0	FALSE	TRUE	TRUE	TRUE	FALSE
75	rno-miR-672-5p	rno	miR-672-5p	0.386221	0.378273	0.442628	0.210346	0.243304	0.209376	0.174444	0.148051	0.144336	0.139097	0.171645	0.146689	0	0	0	0	0	0	0	0	0	0	FALSE	FALSE	FALSE	FALSE	FALSE
76	rno-let-7e-5p	rno	let-7e-5p	0.118052	0.110913	0.133431	0.0665616	0.0848368	0.0720013	0.0656452	0.0613908	0.0582136	0.103247	0.0882353	0.089674	0	0	0	0	0	0	0	0	0	0	FALSE	FALSE	FALSE	FALSE	FALSE
78	rno-miR-539-5p	rno	miR-539-5p	0	0	0	0	0	0	0	0	0	0	0	0	0	0	0	0	0	1	1	1	1	1	TRUE	TRUE	TRUE	TRUE	TRUE
79	mmu-miR-871-5p	mmu	miR-871-5p	0	0	0	0	0	0	0	0	0	0	0	0	0	0	0	0	0	1	1	1	1	1	TRUE	TRUE	TRUE	TRUE	TRUE
80	rno-miR-301a-3p	rno	miR-301a-3p	0.0262325	0.02697	0.029856	0.0884394	0.0967787	0.0898814	0.0743684	0.0963325	0.0864195	0.101825	0.0979032	0.0994995	0	0	0	0	0	0	0	0	0	0	FALSE	FALSE	FALSE	FALSE	FALSE
81	rno-miR-200b-3p	rno	miR-200b-3p	0.00417937	0.00525352	0.00375796	0.000534632	0	0	NA	NA	NA	0.000615551	0	0	0	0	1	0	0	0	0	0	0	0	FALSE	FALSE	TRUE	FALSE	FALSE
83	rno-miR-223-3p	rno	miR-223-3p	0	0	0	0	0	0	0	0	0	0	0	0	0	0	0	0	0	1	1	1	1	1	TRUE	TRUE	TRUE	TRUE	TRUE
84	rno-miR-541-5p	rno	miR-541-5p	0	0	0	0	0	0	0	0	0.00046435	NA	NA	NA	0	0	0	1	0	1	1	0	0	0	TRUE	TRUE	FALSE	TRUE	FALSE
85	mmu-miR-291a-3p	mmu	miR-291a-3p	0	0	0	0	0	0	0	0	0	0	0	0	0	0	0	0	0	1	1	1	1	1	TRUE	TRUE	TRUE	TRUE	TRUE
86	rno-miR-342-5p	rno	miR-342-5p	0.000698961	0.000878604	0.000952606	0.000990767	0.00188768	0.00175315	0.00110697	0.000907488	0.000941664	0.00158003	0.0012953	0.00113809	0	0	0	0	0	0	0	0	0	0	FALSE	FALSE	FALSE	FALSE	FALSE
87	mmu-miR-208b-3p	mmu	miR-208b-3p	0	0	0	0	0	0	0	0	0	0	0	0	0	0	0	0	0	1	1	1	1	1	TRUE	TRUE	TRUE	TRUE	TRUE
88	rno-miR-362-3p	rno	miR-362-3p	0.00379286	0.00702883	0.00386361	0.00280231	0.00367213	0.00362995	0.0038547	0.00677373	0.00669593	0.00799973	0.00551471	0.00487911	0	0	0	0	0	0	0	0	0	0	FALSE	FALSE	FALSE	FALSE	FALSE
89	rno-let-7a-1-3p	rno	let-7a-1-3p	NA	NA	NA	0.0065733	0.0050863	0.00589688	NA	NA	NA	NA	NA	NA	1	0	1	1	0	0	0	0	0	0	TRUE	FALSE	TRUE	TRUE	FALSE
90	rno-miR-384-3p	rno	miR-384-3p	0	0	0	NA	NA	NA	0.0010046	0.00102098	0.00117551	NA	NA	NA	0	1	0	1	0	1	0	0	0	0	TRUE	TRUE	FALSE	TRUE	FALSE
92	mmu-miR-453	mmu	miR-453	0	0	0	0	0	0	0	0	0	0	0	0	0	0	0	0	0	1	1	1	1	1	TRUE	TRUE	TRUE	TRUE	TRUE
93	rno-miR-201-5p	rno	miR-201-5p	0	0	0	0	0	0	0	0	0	0	0	0	0	0	0	0	0	1	1	1	1	1	TRUE	TRUE	TRUE	TRUE	TRUE
94	mmu-miR-467e-5p	mmu	miR-467e-5p	0	0	0	0	0	0	0	0	0	0	0	0	0	0	0	0	0	1	1	1	1	1	TRUE	TRUE	TRUE	TRUE	TRUE
96	mmu-miR-501-3p	mmu	miR-501-3p	0	0.000652154	NA	NA	NA	NA	NA	NA	NA	0	0.000909587	0.000644663	0	1	1	0	0	0	0	0	0	0	FALSE	TRUE	TRUE	FALSE	FALSE
97	rno-miR-186-5p	rno	miR-186-5p	0.00207525	0.00325641	0.00265728	0.00352254	0.0041601	0.00309502	NA	NA	NA	0.00440747	0.00551471	0.00352254	0	0	1	0	0	0	0	0	0	0	FALSE	FALSE	TRUE	FALSE	FALSE
99	rno-miR-101b-3p	rno	miR-101b-3p	0.0318514	0.0327469	0.0333578	0.0665616	0.0634091	0.0495204	0.0328226	0.0402231	0.0459911	0.0488386	0.0397611	0.0335123	0	0	0	0	0	0	0	0	0	0	FALSE	FALSE	FALSE	FALSE	FALSE
100	rno-miR-298-5p	rno	miR-298-5p	NA	NA	NA	0.00843634	0.0069481	0.00833944	NA	NA	NA	0.00610483	0.00748128	0.0053023	1	0	1	0	0	0	0	0	0	0	TRUE	FALSE	TRUE	FALSE	FALSE
101	rno-miR-499-5p	rno	miR-499-5p	0.00124253	0.00163953	0.00178999	NA	NA	NA	0	0.000726962	0.000968138	NA	NA	NA	0	1	0	1	0	0	0	0	0	0	FALSE	TRUE	FALSE	TRUE	FALSE
102	rno-miR-129-5p	rno	miR-129-5p	0	0	0	0	0	0	0	0	0	0	0	0	0	0	0	0	0	1	1	1	1	1	TRUE	TRUE	TRUE	TRUE	TRUE
103	rno-miR-320-3p	rno	miR-320-3p	0.0281153	0.0271576	0.0304834	0.0154188	0.0157428	0.0164493	0.017347	0.0146208	0.016602	0.0118758	0.0193369	0.0110549	0	0	0	0	0	0	0	0	0	0	FALSE	FALSE	FALSE	FALSE	FALSE
104	rno-miR-181a-5p	rno	miR-181a-5p	0.0128463	0.0132994	0.0114713	0.00261465	0.00401839	0.00229732	0.00104002	0.00102808	0.00130431	0.000598719	0.000770189	0.000402376	0	0	0	0	0	0	0	0	0	0	FALSE	FALSE	FALSE	FALSE	FALSE
105	rno-miR-378a-3p	rno	miR-378a-3p	0.0097357	0.0144529	0.019159	0	0.000370262	0	NA	NA	NA	0	0	0	0	0	1	0	0	0	0	0	1	0	FALSE	FALSE	TRUE	TRUE	FALSE
106	rno-miR-300-3p	rno	miR-300-3p	0	0	0	0	0	0	0	0	0	0	0	0	0	0	0	0	0	1	1	1	1	1	TRUE	TRUE	TRUE	TRUE	TRUE
107	rno-miR-21-5p	rno	miR-21-5p	0.0389428	0.0435103	0.0388529	0.0325959	0.0424184	0.0485013	0.0328226	0.0347743	0.0378779	NA	NA	NA	0	0	0	1	0	0	0	0	0	0	FALSE	FALSE	FALSE	TRUE	FALSE
108	rno-miR-130a-3p	rno	miR-130a-3p	0.0450447	0.0420282	0.0455681	0.075931	0.0797061	0.0970026	0.0981297	0.124496	0.102061	0.0936983	0.0757558	0.0842507	0	0	0	0	0	0	0	0	0	0	FALSE	FALSE	FALSE	FALSE	FALSE
109	rno-miR-142-3p	rno	miR-142-3p	0.000451652	0	0	0.0014306	0.000745674	0.00107919	0	0.000952606	0.000981652	NA	NA	NA	0	0	0	1	0	0	0	0	0	0	FALSE	FALSE	FALSE	TRUE	FALSE
111	mmu-miR-149-5p	mmu	miR-149-5p	0.0077451	0.0098716	0.00565666	0	0	0	0	0	0	0	0	0	0	0	0	0	0	0	1	1	1	0	FALSE	TRUE	TRUE	TRUE	FALSE
112	rno-miR-29c-3p	rno	miR-29c-3p	0.0736842	0.0958884	0.0798904	0.0693882	0.0718351	0.0715039	NA	NA	NA	0.0950063	0.0992699	0.0754065	0	0	1	0	0	0	0	0	0	0	FALSE	FALSE	TRUE	FALSE	FALSE
113	mmu-miR-409-3p	mmu	miR-409-3p	0	0	0	0	0	0	0	0	0.000474107	0	0	0	0	0	0	0	0	1	1	0	1	0	TRUE	TRUE	FALSE	TRUE	FALSE
114	rno-miR-23b-3p	rno	miR-23b-3p	0.26934	0.2731	0.347279	0.387115	0.395249	0.38533	0.257177	0.372204	0.399841	0.484365	0.531264	0.406361	0	0	0	0	0	0	0	0	0	0	FALSE	FALSE	FALSE	FALSE	FALSE
115	rno-miR-147	rno	miR-147	0	0	0	0	0.00044957	0	NA	NA	NA	NA	NA	NA	0	0	1	1	0	1	0	0	0	0	TRUE	FALSE	TRUE	TRUE	FALSE
116	rno-miR-106b-5p	rno	miR-106b-5p	0.260165	0.290679	0.294057	0.66935	0.747856	0.719051	0.574681	0.608853	0.720715	0.572032	0.618781	0.528814	0	0	0	0	0	0	0	0	0	0	FALSE	FALSE	FALSE	FALSE	FALSE
117	rno-miR-151-3p	rno	miR-151-3p	0.0141554	0.0149626	0.0145198	0.0152065	0.0138002	0.0154545	0.0133301	0.0140252	0.0167175	0.0147225	0.0213074	0.013238	0	0	0	0	0	0	0	0	0	0	FALSE	FALSE	FALSE	FALSE	FALSE
118	rno-miR-17-5p	rno	miR-17-5p	NA	NA	NA	0.000609889	0.00101159	0.000550934	NA	NA	NA	0.00168174	0.000848675	0.000937323	1	0	1	0	0	0	0	0	0	0	TRUE	FALSE	TRUE	FALSE	FALSE
119	rno-miR-182	rno	miR-182	0.197168	0.181432	0.186102	0.151862	0.169674	0.137182	0.151862	0.190013	0.20986	0.221314	0.204121	0.198999	0	0	0	0	0	0	0	0	0	0	FALSE	FALSE	FALSE	FALSE	FALSE
120	rno-miR-19a-3p	rno	miR-19a-3p	0.0687498	0.0800752	0.0745404	0.0515042	0.0571475	0.0541899	0.0634091	0.0671796	0.0840563	0.0662547	0.0932663	0.0634091	0	0	0	0	0	0	0	0	0	0	FALSE	FALSE	FALSE	FALSE	FALSE
121	rno-miR-125a-3p	rno	miR-125a-3p	0.00139792	0.00100228	0.00132864	NA	NA	NA	NA	NA	NA	0.000482952	0.000665857	0	0	1	1	0	0	0	0	0	0	0	FALSE	TRUE	TRUE	FALSE	FALSE
122	rno-miR-134-5p	rno	miR-134-5p	0.000775546	0	0.000598719	NA	NA	NA	0	0	0	0.000702199	0.000638733	0.000443381	0	1	0	0	0	0	0	1	0	0	FALSE	TRUE	TRUE	FALSE	FALSE
123	mmu-miR-675-3p	mmu	miR-675-3p	0	0	0	0	0	NA	0	0	0	0	0	0	0	0	0	0	0	1	0	1	1	0	TRUE	FALSE	TRUE	TRUE	FALSE
124	rno-miR-484	rno	miR-484	NA	NA	NA	0.00250814	0.00404634	0.00389049	0.00533918	0.00292807	0.00325641	NA	NA	NA	1	0	0	1	0	0	0	0	0	0	TRUE	FALSE	FALSE	TRUE	FALSE
125	rno-miR-151-5p	rno	miR-151-5p	0.101356	0.0979032	0.116159	0.0743684	0.089674	0.09435	0.0842507	0.0804461	0.0668699	0.104688	0.102771	0.0941323	0	0	0	0	0	0	0	0	0	0	FALSE	FALSE	FALSE	FALSE	FALSE
126	mmu-miR-669b-5p	mmu	miR-669b-5p	0	0	0	0	0	0	0	0	0	0	0	0	0	0	0	0	0	1	1	1	1	1	TRUE	TRUE	TRUE	TRUE	TRUE
127	mmu-miR-875-3p	mmu	miR-875-3p	0	0	0	0	0	0	NA	0	0	0	0	0	0	0	0	0	0	1	1	0	1	0	TRUE	TRUE	FALSE	TRUE	FALSE
128	rno-miR-30a-5p	rno	miR-30a-5p	0.107135	0.13374	0.121934	0.0377033	0.0421254	0.0455681	0.0344544	0.0331274	0.0426148	0.0495204	0.0429113	0.0387632	0	0	0	0	0	0	0	0	0	0	FALSE	FALSE	FALSE	FALSE	FALSE
129	rno-miR-200c-3p	rno	miR-200c-3p	0.465709	0.499134	0.572032	0	0	0	0	0	0	0	0	0	0	0	0	0	0	0	1	1	1	0	FALSE	TRUE	TRUE	TRUE	FALSE
130	rno-miR-376c-3p	rno	miR-376c-3p	NA	NA	NA	NA	NA	NA	NA	NA	NA	NA	NA	NA	1	1	1	1	1	0	0	0	0	0	TRUE	TRUE	TRUE	TRUE	TRUE
131	rno-miR-224-5p	rno	miR-224-5p	0	0	0	0	0	0	0	0	0	0	0	0	0	0	0	0	0	1	1	1	1	1	TRUE	TRUE	TRUE	TRUE	TRUE
132	rno-miR-340-5p	rno	miR-340-5p	0	0	0	0	0	0	0	0	0	0	0	0	0	0	0	0	0	1	1	1	1	1	TRUE	TRUE	TRUE	TRUE	TRUE
133	rno-miR-377-3p	rno	miR-377-3p	0	0	0	0	0	0	0	0	NA	0	0	0	0	0	0	0	0	1	1	0	1	0	TRUE	TRUE	FALSE	TRUE	FALSE
134	mmu-miR-344-3p	mmu	miR-344-3p	0	0	0	0	0	0	0	0	0	0	0	0	0	0	0	0	0	1	1	1	1	1	TRUE	TRUE	TRUE	TRUE	TRUE
135	rno-miR-505-3p	rno	miR-505-3p	0.000575658	0.000703823	0	NA	NA	NA	0.00113809	0.000926557	0.000684577	NA	NA	NA	0	1	0	1	0	0	0	0	0	0	FALSE	TRUE	FALSE	TRUE	FALSE
136	rno-miR-362-5p	rno	miR-362-5p	NA	NA	NA	NA	NA	NA	NA	NA	NA	0.000864508	0	0.000549662	1	1	1	0	0	0	0	0	0	0	TRUE	TRUE	TRUE	FALSE	FALSE
137	mmu-miR-297a-5p	mmu	miR-297a-5p	NA	NA	NA	NA	0	0	0	0	NA	NA	0.000616975	0.000605676	1	0	0	0	0	0	0	0	0	0	TRUE	FALSE	FALSE	FALSE	FALSE
138	rno-miR-384-5p	rno	miR-384-5p	0	0	0	NA	NA	NA	0.00235645	0.00437703	0.00441767	0.00828184	0.0117394	0.0153123	0	1	0	0	0	1	0	0	0	0	TRUE	TRUE	FALSE	FALSE	FALSE
139	mmu-miR-292-3p	mmu	miR-292-3p	0	0	0	0	0	0	0	0	0	0	0	0	0	0	0	0	0	1	1	1	1	1	TRUE	TRUE	TRUE	TRUE	TRUE
140	mmu-miR-449b	mmu	miR-449b	0	0	0	0	0	0	0	0	0	0	0	0	0	0	0	0	0	1	1	1	1	1	TRUE	TRUE	TRUE	TRUE	TRUE
141	rno-miR-290	rno	miR-290	0	0.00050114	0	NA	NA	NA	0	0	0.000409883	0	0	0	0	1	0	0	0	0	0	0	1	0	FALSE	TRUE	FALSE	TRUE	FALSE
143	mmu-miR-425-3p	mmu	miR-425-3p	0	0	0	0	0	0	0	0	0	0	0	0	0	0	0	0	0	1	1	1	1	1	TRUE	TRUE	TRUE	TRUE	TRUE
144	rno-miR-503-5p	rno	miR-503-5p	NA	NA	NA	0	0	0	0	0	0	0	NA	0	1	0	0	0	0	0	1	1	0	0	TRUE	TRUE	TRUE	FALSE	FALSE
145	rno-miR-187-3p	rno	miR-187-3p	NA	NA	NA	0	0	0	0	0	0	NA	NA	NA	1	0	0	1	0	0	1	1	0	0	TRUE	TRUE	TRUE	TRUE	FALSE
146	mmu-miR-18a-3p	mmu	miR-18a-3p	NA	NA	NA	NA	NA	NA	0.00198153	0.00236191	0.00213359	NA	NA	NA	1	1	0	1	0	0	0	0	0	0	TRUE	TRUE	FALSE	TRUE	FALSE
147	rno-miR-369-5p	rno	miR-369-5p	0	0	0	0	0	0	0	0	0	0	0	0	0	0	0	0	0	1	1	1	1	1	TRUE	TRUE	TRUE	TRUE	TRUE
148	rno-miR-9a-5p	rno	miR-9a-5p	0.0119033	0.0147566	0.0107775	0.00962387	0.0147907	0.0126402	0.00760326	0.00881494	0.00946947	0.0107031	0.012582	0.0102434	0	0	0	0	0	0	0	0	0	0	FALSE	FALSE	FALSE	FALSE	FALSE
149	mmu-miR-148a-3p	mmu	miR-148a-3p	0.52395	0.618781	0.572032	0.305837	0.318824	0.319562	0.258966	0.278195	0.348082	0.306544	0.348082	0.285356	0	0	0	0	0	0	0	0	0	0	FALSE	FALSE	FALSE	FALSE	FALSE
150	rno-miR-199a-3p	rno	miR-199a-3p	0	0	0	NA	NA	NA	0	0	0	0	0	0	0	1	0	0	0	1	0	1	1	0	TRUE	TRUE	TRUE	TRUE	FALSE
151	rno-miR-331-3p	rno	miR-331-3p	0.00151917	0.00194974	0.00271312	NA	NA	NA	0.00235645	0.00175315	0.00321158	NA	NA	NA	0	1	0	1	0	0	0	0	0	0	FALSE	TRUE	FALSE	TRUE	FALSE
152	mmu-miR-494-3p	mmu	miR-494-3p	0	0	0	0	0	0	0	0	0	0	0	0	0	0	0	0	0	1	1	1	1	1	TRUE	TRUE	TRUE	TRUE	TRUE
154	rno-miR-365-3p	rno	miR-365-3p	0.024646	0.0417378	0.0434099	0.0848368	0.0733445	0.0821365	0.0647414	0.0740255	0.0992699	0.0798904	0.104205	0.0775265	0	0	0	0	0	0	0	0	0	0	FALSE	FALSE	FALSE	FALSE	FALSE
155	rno-miR-188-5p	rno	miR-188-5p	0.000442357	0	0	0	0	NA	0	0	0.000484069	0	0	0	0	0	0	0	0	0	0	0	1	0	FALSE	FALSE	FALSE	TRUE	FALSE
156	mmu-miR-299a-3p	mmu	miR-299a-3p	0	0	0	0	0	0	NA	NA	0	NA	0	0	0	0	1	0	0	1	1	0	0	0	TRUE	TRUE	TRUE	FALSE	FALSE
157	rno-miR-20a-5p	rno	miR-20a-5p	0.239401	0.261975	0.298162	0.150813	0.165034	0.199459	0.176879	0.225964	0.195806	0.154338	0.162386	0.150813	0	0	0	0	0	0	0	0	0	0	FALSE	FALSE	FALSE	FALSE	FALSE
158	rno-miR-29a-3p	rno	miR-29a-3p	0.14534	0.177698	0.1887	0.264407	0.266246	0.282078	0.213282	0.276273	0.345678	0.321784	0.408243	0.281427	0	0	0	0	0	0	0	0	0	0	FALSE	FALSE	FALSE	FALSE	FALSE
159	rno-miR-28-5p	rno	miR-28-5p	0.00599302	0.00409336	0.00691606	0	0	0	0	0	0	0	0	0	0	0	0	0	0	0	1	1	1	0	FALSE	TRUE	TRUE	TRUE	FALSE
161	rno-let-7f-5p	rno	let-7f-5p	0.0521026	0.0447335	0.0538155	0.0213567	0.0264761	0.0309089	0.0171082	0.0147225	0.0155979	0.0232628	0.0228367	0.0213567	0	0	0	0	0	0	0	0	0	0	FALSE	FALSE	FALSE	FALSE	FALSE
162	rno-miR-301b-3p	rno	miR-301b-3p	NA	NA	NA	0.00989444	0.00989444	0.0103385	0.00621872	0.0085739	0.0108776	0.00839745	0.00574889	0.00962387	1	0	0	0	0	0	0	0	0	0	TRUE	FALSE	FALSE	FALSE	FALSE
163	rno-miR-9a-3p	rno	miR-9a-3p	0	0	0.000547128	0	0	0	0	0.000503461	0.000387773	NA	NA	NA	0	0	0	1	0	0	1	0	0	0	FALSE	TRUE	FALSE	TRUE	FALSE
164	rno-miR-874-3p	rno	miR-874-3p	0	0.000621267	NA	NA	NA	0.000496529	NA	NA	NA	NA	0	NA	0	1	1	1	0	0	0	0	0	0	FALSE	TRUE	TRUE	TRUE	FALSE
165	rno-miR-96-5p	rno	miR-96-5p	0.0687498	0.0876258	0.0740255	0.089674	0.0866194	0.083283	0.0743684	0.0856245	0.130987	0.118599	0.127406	0.102297	0	0	0	0	0	0	0	0	0	0	FALSE	FALSE	FALSE	FALSE	FALSE
166	rno-miR-23a-3p	rno	miR-23a-3p	0.10493	0.111684	0.115356	0.142678	0.160521	0.131594	0.108882	0.124496	0.176471	0.20793	0.195806	0.147709	0	0	0	0	0	0	0	0	0	0	FALSE	FALSE	FALSE	FALSE	FALSE
167	rno-miR-107-3p	rno	miR-107-3p	0.0311959	0.0365876	0.0377905	0.0393044	0.0483893	0.0413539	0.0477232	0.0402231	0.0456735	0.0402231	0.05283	0.0415454	0	0	0	0	0	0	0	0	0	0	FALSE	FALSE	FALSE	FALSE	FALSE
168	rno-miR-27b-3p	rno	miR-27b-3p	0.296787	0.34329	0.340132	0.363703	0.438556	0.34488	0.248417	0.317354	0.411083	0.461425	0.495687	0.406361	0	0	0	0	0	0	0	0	0	0	FALSE	FALSE	FALSE	FALSE	FALSE
169	rno-miR-598-3p	rno	miR-598-3p	0	0.000552208	0.000466501	NA	NA	NA	0	0.000521215	0.000860522	0.00113285	0	0.000997658	0	1	0	0	0	0	0	0	0	0	FALSE	TRUE	FALSE	FALSE	FALSE
170	rno-miR-361-5p	rno	miR-361-5p	0.0200188	0.0307664	0.0274732	0.0117665	0.0100326	0.0118758	0.00923184	0.0161107	0.0140577	0.0162228	0.0136732	0.01699	0	0	0	0	0	0	0	0	0	0	FALSE	FALSE	FALSE	FALSE	FALSE
171	rno-miR-675-5p	rno	miR-675-5p	0	0	0	0	0	0	0	0	0	0	0	0	0	0	0	0	0	1	1	1	1	1	TRUE	TRUE	TRUE	TRUE	TRUE
172	rno-miR-877	rno	miR-877	NA	NA	NA	NA	NA	NA	NA	NA	NA	NA	NA	NA	1	1	1	1	1	0	0	0	0	0	TRUE	TRUE	TRUE	TRUE	TRUE
173	mmu-miR-687	mmu	miR-687	0	0	NA	0	0	0	0	0	0	0	0	0	0	0	0	0	0	0	1	1	1	0	FALSE	TRUE	TRUE	TRUE	FALSE
174	rno-miR-204-5p	rno	miR-204-5p	0.0795221	0.0932663	0.109893	0.0424184	0.0390329	0.0405028	0.075931	0.0905066	0.10493	0.196713	0.18783	0.128588	0	0	0	0	0	0	0	0	0	0	FALSE	FALSE	FALSE	FALSE	FALSE
175	rno-miR-1-3p	rno	miR-1-3p	0	0	0	0	0	0	0	0	0	0	0	0	0	0	0	0	0	1	1	1	1	1	TRUE	TRUE	TRUE	TRUE	TRUE
177	rno-miR-207	rno	miR-207	0	0	0	0	0	0	0	0	0	0	0	0	0	0	0	0	0	1	1	1	1	1	TRUE	TRUE	TRUE	TRUE	TRUE
178	mmu-miR-465b-5p	mmu	miR-465b-5p	0	0	0	NA	0	0	0	0	0	0	0	0	0	0	0	0	0	1	0	1	1	0	TRUE	FALSE	TRUE	TRUE	FALSE
179	rno-miR-337-3p	rno	miR-337-3p	0	0	0	0	0	0	0	0	0	0	0	0	0	0	0	0	0	1	1	1	1	1	TRUE	TRUE	TRUE	TRUE	TRUE
180	mmu-miR-412-3p	mmu	miR-412-3p	NA	0	0	0	NA	0	0	NA	0	0	0	NA	0	0	0	0	0	0	0	0	0	0	FALSE	FALSE	FALSE	FALSE	FALSE
181	rno-miR-381-3p	rno	miR-381-3p	0	0	0	0	0	0	0	0	0	0	0	0	0	0	0	0	0	1	1	1	1	1	TRUE	TRUE	TRUE	TRUE	TRUE
183	rno-miR-208a-3p	rno	miR-208a-3p	0	0	0	0	0	0	0	0	0	0	0	0	0	0	0	0	0	1	1	1	1	1	TRUE	TRUE	TRUE	TRUE	TRUE
184	rno-miR-376a-3p	rno	miR-376a-3p	0	0	0	0	0	0	0	0	0	0	0	0	0	0	0	0	0	1	1	1	1	1	TRUE	TRUE	TRUE	TRUE	TRUE
185	mmu-miR-297a-3p	mmu	miR-297a-3p	0	0	0	0	0	0	0	0	0	0	0	0	0	0	0	0	0	1	1	1	1	1	TRUE	TRUE	TRUE	TRUE	TRUE
186	rno-miR-429	rno	miR-429	0.00162821	0.0018574	0.00258462	0	0.000462209	0	0	0.000539596	0	0.000521215	0	0.000601492	0	0	0	0	0	0	0	0	0	0	FALSE	FALSE	FALSE	FALSE	FALSE
187	rno-miR-592	rno	miR-592	0	0	0	0	0	0	0	0	0	0	0	0	0	0	0	0	0	1	1	1	1	1	TRUE	TRUE	TRUE	TRUE	TRUE
188	mmu-miR-465a-3p	mmu	miR-465a-3p	NA	NA	0	0	0	NA	0	0	0	0	NA	0	1	0	0	0	0	0	0	1	0	0	TRUE	FALSE	TRUE	FALSE	FALSE
189	rno-miR-293-5p	rno	miR-293-5p	0	0	0	0	0	0	0	0	0	0	0	0	0	0	0	0	0	1	1	1	1	1	TRUE	TRUE	TRUE	TRUE	TRUE
190	mmu-miR-470-5p	mmu	miR-470-5p	0	0	0	0	0	0	0	0	0	0	0	0	0	0	0	0	0	1	1	1	1	1	TRUE	TRUE	TRUE	TRUE	TRUE
191	mmu-miR-450a-2-3p	mmu	miR-450a-2-3p	0	0	0	0	0	0	0	0	0	0	0	0	0	0	0	0	0	1	1	1	1	1	TRUE	TRUE	TRUE	TRUE	TRUE
192	mmu-miR-509-3p	mmu	miR-509-3p	0	0	0	0	0	0	0	0	0	0	0	0	0	0	0	0	0	1	1	1	1	1	TRUE	TRUE	TRUE	TRUE	TRUE
193	rno-miR-129-2-3p	rno	miR-129-2-3p	0	0	0	0	0	0	0	0	0	0	0	0	0	0	0	0	0	1	1	1	1	1	TRUE	TRUE	TRUE	TRUE	TRUE
194	rno-miR-487b-3p	rno	miR-487b-3p	0	0	NA	0	NA	NA	0	0	0	0	0	0	0	1	0	0	0	0	0	1	1	0	FALSE	TRUE	TRUE	TRUE	FALSE
195	mmu-miR-18b-5p	mmu	miR-18b-5p	0	0	0	0	0	0	0	0	0	0	0	0	0	0	0	0	0	1	1	1	1	1	TRUE	TRUE	TRUE	TRUE	TRUE
196	rno-miR-154-5p	rno	miR-154-5p	0	0	0	0	0	0	0	0	0	0	0	0	0	0	0	0	0	1	1	1	1	1	TRUE	TRUE	TRUE	TRUE	TRUE
197	rno-let-7d-5p	rno	let-7d-5p	0.148394	0.169282	0.209376	0.0723348	0.0748857	0.09435	0.0638501	0.064443	0.0598502	0.0626808	0.0668699	0.0738547	0	0	0	0	0	0	0	0	0	0	FALSE	FALSE	FALSE	FALSE	FALSE
198	rno-miR-140-5p	rno	miR-140-5p	0.00871369	0.00966845	0.00762084	0.0189828	0.0143862	0.0169117	0.00929605	0.0105557	0.0154902	0.0172671	0.0229956	0.0147907	0	0	0	0	0	0	0	0	0	0	FALSE	FALSE	FALSE	FALSE	FALSE
199	mmu-miR-302a-3p	mmu	miR-302a-3p	0	NA	0	0	0	0	0	0	0	0	0	0	0	0	0	0	0	0	1	1	1	0	FALSE	TRUE	TRUE	TRUE	FALSE
200	rno-miR-193-3p	rno	miR-193-3p	0.000878604	0.00079735	0.000858536	NA	NA	NA	0.00151217	0.0013947	0.00170916	NA	NA	NA	0	1	0	1	0	0	0	0	0	0	FALSE	TRUE	FALSE	TRUE	FALSE
201	rno-miR-195-5p	rno	miR-195-5p	0.047613	0.0558422	0.0622478	0.0312681	0.0299943	0.0270949	0.0257521	0.0249324	0.0220588	0.0242506	0.0198805	0.0255742	0	0	0	0	0	0	0	0	0	0	FALSE	FALSE	FALSE	FALSE	FALSE
203	rno-miR-211-5p	rno	miR-211-5p	0	0	NA	0	0	0	0	NA	0.00046435	0	0	0	0	0	0	0	0	0	1	0	1	0	FALSE	TRUE	FALSE	TRUE	FALSE
204	rno-miR-150-5p	rno	miR-150-5p	0	NA	0	0	NA	0	0	0	0.000638733	NA	0	NA	0	0	0	1	0	0	0	0	0	0	FALSE	FALSE	FALSE	TRUE	FALSE
205	rno-miR-152-3p	rno	miR-152-3p	NA	NA	NA	0.0192477	0.0232091	0.0270949	0.0218055	0.0152417	0.0200188	0.0274732	0.0236421	0.0236968	1	0	0	0	0	0	0	0	0	0	TRUE	FALSE	FALSE	FALSE	FALSE
206	rno-miR-200a-3p	rno	miR-200a-3p	0.00225525	0.00115132	0.00143391	0	0	0	NA	NA	NA	0	0	0	0	0	1	0	0	0	1	0	1	0	FALSE	TRUE	TRUE	TRUE	FALSE
207	rno-miR-210-3p	rno	miR-210-3p	0.116427	0.10493	0.115356	0.130384	0.129483	0.136235	0.0112092	0.0132687	0.0210141	0.0278567	0.0295131	0.0204867	0	0	0	0	0	0	0	0	0	0	FALSE	FALSE	FALSE	FALSE	FALSE
208	rno-miR-451-5p	rno	miR-451-5p	0	0	0	0	0	0	0	0	0	0	0	0	0	0	0	0	0	1	1	1	1	1	TRUE	TRUE	TRUE	TRUE	TRUE
209	rno-miR-25-3p	rno	miR-25-3p	0.205541	0.226487	0.222853	0.489993	0.489993	0.42755	0.366233	0.445707	0.482132	0.390709	0.370488	0.36878	0	0	0	0	0	0	0	0	0	0	FALSE	FALSE	FALSE	FALSE	FALSE
210	rno-miR-32-5p	rno	miR-32-5p	0.00693206	0.00753331	0.00606266	0.0122662	0.0116045	0.0129956	0.0192477	0.0175081	0.0219065	0.0158889	0.0217551	0.0142869	0	0	0	0	0	0	0	0	0	0	FALSE	FALSE	FALSE	FALSE	FALSE
211	rno-miR-92b-3p	rno	miR-92b-3p	0	0	0	0.00113809	0.00210909	0.00180244	0.00210909	0.00307365	0.0019229	NA	NA	NA	0	0	0	1	0	1	0	0	0	0	TRUE	FALSE	FALSE	TRUE	FALSE
212	rno-miR-135a-5p	rno	miR-135a-5p	NA	NA	NA	NA	NA	NA	0.00259659	0.0029896	0.00270061	0.00701261	0.0102197	0.00639355	1	1	0	0	0	0	0	0	0	0	TRUE	TRUE	FALSE	FALSE	FALSE
213	mmu-miR-106a-5p	mmu	miR-106a-5p	NA	NA	NA	NA	NA	NA	0	0	0.00049424	0.000496529	0	0.000399597	1	1	0	0	0	0	0	0	0	0	TRUE	TRUE	FALSE	FALSE	FALSE
214	mmu-miR-302b-3p	mmu	miR-302b-3p	0	0	0	0	0	0	0	0	0	0	0	0	0	0	0	0	0	1	1	1	1	1	TRUE	TRUE	TRUE	TRUE	TRUE
215	rno-miR-185-5p	rno	miR-185-5p	0.00480083	0.00483422	0.00469118	0.00328665	0.0065733	0.00581569	0.00445868	0.0040557	0.00555307	0.00720976	0.00669593	0.0052293	0	0	0	0	0	0	0	0	0	0	FALSE	FALSE	FALSE	FALSE	FALSE
216	rno-miR-30c-5p	rno	miR-30c-5p	0.488862	0.513167	0.477697	0.344084	0.297474	0.24051	0.200383	0.237198	0.360357	0.396163	0.352941	0.289339	0	0	0	0	0	0	0	0	0	0	FALSE	FALSE	FALSE	FALSE	FALSE
217	mmu-miR-654-5p	mmu	miR-654-5p	0	0	0	0	0	0	0	0	0	0	0	0	0	0	0	0	0	1	1	1	1	1	TRUE	TRUE	TRUE	TRUE	TRUE
218	rno-miR-379-5p	rno	miR-379-5p	0	0	0	0	0	0	0	0	0	0	0	0	0	0	0	0	0	1	1	1	1	1	TRUE	TRUE	TRUE	TRUE	TRUE
219	mmu-miR-676-3p	mmu	miR-676-3p	0	0	0	0	0	0	0	0	0	0	0	0	0	0	0	0	0	1	1	1	1	1	TRUE	TRUE	TRUE	TRUE	TRUE
220	rno-miR-125b-5p	rno	miR-125b-5p	0.0668699	0.069228	0.0648912	0.0344544	0.0281803	0.0338234	0.0361674	0.0396693	0.0360839	0.0639978	0.0800752	0.0567527	0	0	0	0	0	0	0	0	0	0	FALSE	FALSE	FALSE	FALSE	FALSE
221	mmu-miR-741-3p	mmu	miR-741-3p	0	0	0	0	0	0	0	0	0	0	0	0	0	0	0	0	0	1	1	1	1	1	TRUE	TRUE	TRUE	TRUE	TRUE
222	rno-miR-342-3p	rno	miR-342-3p	0.034614	0.0311959	0.0322215	0.0511484	0.0555848	0.0592996	0.0529522	0.0626808	0.0637028	0.07101	0.0641459	0.0764592	0	0	0	0	0	0	0	0	0	0	FALSE	FALSE	FALSE	FALSE	FALSE
223	rno-miR-105	rno	miR-105	0	0	0	0	0	0	0	0	0	0	0	0	0	0	0	0	0	1	1	1	1	1	TRUE	TRUE	TRUE	TRUE	TRUE
224	rno-miR-30e-5p	rno	miR-30e-5p	0.0752325	0.0800752	0.0874236	0.106641	0.121652	0.103965	0.0808187	0.0821365	0.115623	0.112202	0.100656	0.0981297	0	0	0	0	0	0	0	0	0	0	FALSE	FALSE	FALSE	FALSE	FALSE
225	rno-miR-20b-3p	rno	miR-20b-3p	0	0	0	0	0	0	0	0	0	0	0	NA	0	0	0	0	0	1	1	1	0	0	TRUE	TRUE	TRUE	FALSE	FALSE
227	rno-miR-338-3p	rno	miR-338-3p	0.00595163	0.0049358	0.0045629	NA	NA	NA	0.00626197	0.0100558	0.00536391	NA	NA	NA	0	1	0	1	0	0	0	0	0	0	FALSE	TRUE	FALSE	TRUE	FALSE
228	rno-miR-34b-3p	rno	miR-34b-3p	0.0022242	0.00270061	0.00246221	NA	NA	NA	NA	NA	NA	NA	NA	NA	0	1	1	1	0	0	0	0	0	0	FALSE	TRUE	TRUE	TRUE	FALSE
229	mmu-miR-504-5p	mmu	miR-504-5p	NA	NA	0	NA	NA	0	0	NA	NA	NA	NA	0	1	1	1	1	0	0	0	0	0	0	TRUE	TRUE	TRUE	TRUE	FALSE
231	rno-miR-551b-3p	rno	miR-551b-3p	0	0	0	0	0	0	0	0	0	0.000479616	0	0	0	0	0	0	0	1	1	1	0	0	TRUE	TRUE	TRUE	FALSE	FALSE
232	rno-miR-376b-3p	rno	miR-376b-3p	0	0	0	0	0	0	0	0	0	0	0	0	0	0	0	0	0	1	1	1	1	1	TRUE	TRUE	TRUE	TRUE	TRUE
234	rno-miR-434-3p	rno	miR-434-3p	NA	0	0	0	0	0	0	0	0	0	0	0	0	0	0	0	0	0	1	1	1	0	FALSE	TRUE	TRUE	TRUE	FALSE
235	mmu-miR-293-3p	mmu	miR-293-3p	0	0	0	0	0	0	0	0	0	0	0	0	0	0	0	0	0	1	1	1	1	1	TRUE	TRUE	TRUE	TRUE	TRUE
236	mmu-miR-465a-5p	mmu	miR-465a-5p	NA	0	0	0	0	0	0	NA	0	0	0	0	0	0	0	0	0	0	1	0	1	0	FALSE	TRUE	FALSE	TRUE	FALSE
237	mmu-miR-670-5p	mmu	miR-670-5p	0	0	0	0	0	0	0	0	0.00046435	0	0	0	0	0	0	0	0	1	1	0	1	0	TRUE	TRUE	FALSE	TRUE	FALSE
238	rno-miR-488-3p	rno	miR-488-3p	0	0	0	0	0	0	0	0	0	0	0	0	0	0	0	0	0	1	1	1	1	1	TRUE	TRUE	TRUE	TRUE	TRUE
241	rno-miR-433-3p	rno	miR-433-3p	0	0	0	0	NA	0	0	0	0	0	0	0	0	0	0	0	0	1	0	1	1	0	TRUE	FALSE	TRUE	TRUE	FALSE
242	rno-miR-708-5p	rno	miR-708-5p	0.0701944	0.0701944	0.0777058	0.0679602	0.0698708	0.056884	0.044837	0.047175	0.0327469	0.0635558	0.0562306	0.0571475	0	0	0	0	0	0	0	0	0	0	FALSE	FALSE	FALSE	FALSE	FALSE
243	mmu-miR-15a-5p	mmu	miR-15a-5p	0.0482777	0.0389428	0.0468491	0.0377033	0.0451489	0.0345341	0.0371842	0.0475031	0.0582136	0.0502117	0.0450447	0.0442197	0	0	0	0	0	0	0	0	0	0	FALSE	FALSE	FALSE	FALSE	FALSE
245	rno-miR-132-3p	rno	miR-132-3p	0.00664968	0.00859373	0.00581569	0.00617576	0.0109786	0.0118758	0.0185921	0.0239168	0.0204394	0.0182516	0.0239721	0.015526	0	0	0	0	0	0	0	0	0	0	FALSE	FALSE	FALSE	FALSE	FALSE
246	rno-miR-760-3p	rno	miR-760-3p	0	NA	0	NA	NA	NA	NA	NA	NA	0.00118095	0.000974872	NA	0	1	1	0	0	0	0	0	0	0	FALSE	TRUE	TRUE	FALSE	FALSE
247	rno-miR-133b-3p	rno	miR-133b-3p	0	0	0	0	0	0	0	0	0	0	0	0	0	0	0	0	0	1	1	1	1	1	TRUE	TRUE	TRUE	TRUE	TRUE
248	rno-miR-7a-5p	rno	miR-7a-5p	0.10493	0.117237	0.131594	0.176879	0.291352	0.34488	0.253636	0.237198	0.21132	0.286016	0.303023	0.316622	0	0	0	0	0	0	0	0	0	0	FALSE	FALSE	FALSE	FALSE	FALSE
250	rno-miR-325-3p	rno	miR-325-3p	0.00051167	0	0	0.030413	0.0354231	0.0280504	NA	NA	NA	0.0695487	0.0958884	0.0647414	0	0	1	0	0	0	0	0	0	0	FALSE	FALSE	TRUE	FALSE	FALSE
251	rno-miR-15b-5p	rno	miR-15b-5p	0.00737828	0.00966845	0.0114713	NA	NA	NA	0.0112092	0.00925319	0.012323	0.0128167	0.00921053	0.00904185	0	1	0	0	0	0	0	0	0	0	FALSE	TRUE	FALSE	FALSE	FALSE
252	mmu-miR-744-5p	mmu	miR-744-5p	0.00470203	0.00611895	0.0064978	0.0052293	0.00744678	0.00640834	0.00572239	0.00640834	0.00536391	0.0075682	0.00966845	0.00596539	0	0	0	0	0	0	0	0	0	0	FALSE	FALSE	FALSE	FALSE	FALSE
253	mmu-miR-215-5p	mmu	miR-215-5p	0	0	0	0	0	0	0	0	0	0	0	0	0	0	0	0	0	1	1	1	1	1	TRUE	TRUE	TRUE	TRUE	TRUE
254	rno-miR-93-5p	rno	miR-93-5p	0.362864	0.362864	0.382668	0.66935	0.732466	0.786853	0.637649	0.564156	0.485485	0.442628	0.456125	0.45718	0	0	0	0	0	0	0	0	0	0	FALSE	FALSE	FALSE	FALSE	FALSE
255	rno-miR-425-5p	rno	miR-425-5p	0.00664968	0.00591052	0.00531456	0.00936071	0.00962387	0.0100558	0.00770939	0.0124662	0.0136732	0.0132687	0.0121534	0.0113657	0	0	0	0	0	0	0	0	0	0	FALSE	FALSE	FALSE	FALSE	FALSE
256	rno-miR-431	rno	miR-431	0	NA	NA	0	NA	0	NA	NA	NA	NA	0	NA	1	0	1	1	0	0	0	0	0	0	TRUE	FALSE	TRUE	TRUE	FALSE
257	rno-miR-375-3p	rno	miR-375-3p	2.88286	2.80403	3.49227	2.81051	3.18398	3.25841	2.25142	2.41859	2.16971	2.91636	3.40463	3.01223	0	0	0	0	0	0	0	0	0	0	FALSE	FALSE	FALSE	FALSE	FALSE
258	rno-let-7b-5p	rno	let-7b-5p	0.553824	0.534959	0.699389	0.194904	0.293378	0.250723	0.179348	0.155412	0.1197	0.191334	0.195806	0.174444	0	0	0	0	0	0	0	0	0	0	FALSE	FALSE	FALSE	FALSE	FALSE
259	rno-miR-138-5p	rno	miR-138-5p	0	0	0	0	0	0	0	0	0	0	0	0	0	0	0	0	0	1	1	1	1	1	TRUE	TRUE	TRUE	TRUE	TRUE
260	rno-miR-190a-5p	rno	miR-190a-5p	NA	NA	NA	NA	NA	NA	NA	NA	NA	0.000732018	0	0.000530939	1	1	1	0	0	0	0	0	0	0	TRUE	TRUE	TRUE	FALSE	FALSE
261	rno-miR-296-5p	rno	miR-296-5p	NA	NA	NA	0.00321901	0.00626197	0.00531456	0.00418903	0.00357998	0.00308076	0.00288776	0.00281529	0.00302433	1	0	0	0	0	0	0	0	0	0	TRUE	FALSE	FALSE	FALSE	FALSE
262	mmu-miR-302c-3p	mmu	miR-302c-3p	0	0	0	0	0	0	0	0	0	0	0	0	0	0	0	0	0	1	1	1	1	1	TRUE	TRUE	TRUE	TRUE	TRUE
263	rno-miR-449a-5p	rno	miR-449a-5p	0	0	0	0	0.000581003	0	NA	NA	NA	NA	NA	NA	0	0	1	1	0	1	0	0	0	0	TRUE	FALSE	TRUE	TRUE	FALSE
264	rno-miR-324-5p	rno	miR-324-5p	0.0148592	0.0202983	0.0132687	0.0310521	0.0319251	0.0272834	0.0193816	0.0206769	0.0360839	0.0274732	0.0378779	0.029377	0	0	0	0	0	0	0	0	0	0	FALSE	FALSE	FALSE	FALSE	FALSE
266	rno-miR-490-3p	rno	miR-490-3p	0.0077451	0.00543878	0.0078351	NA	NA	NA	0.00468035	0.00322646	0.00376666	NA	NA	NA	0	1	0	1	0	0	0	0	0	0	FALSE	TRUE	FALSE	TRUE	FALSE
267	mmu-miR-679-5p	mmu	miR-679-5p	0	0	0	0	0	0	0	0	0	0	0	0	0	0	0	0	0	1	1	1	1	1	TRUE	TRUE	TRUE	TRUE	TRUE
268	mmu-miR-684	mmu	miR-684	0	0	0	0	NA	0	0	0	0	0	0	0	0	0	0	0	0	1	0	1	1	0	TRUE	FALSE	TRUE	TRUE	FALSE
270	rno-miR-206-3p	rno	miR-206-3p	0	0	0	0	0	0	0	0	0	0	0	0	0	0	0	0	0	1	1	1	1	1	TRUE	TRUE	TRUE	TRUE	TRUE
271	rno-miR-143-3p	rno	miR-143-3p	0.0128463	0.0113395	0.0099863	0.00634939	0.00867352	0.00991732	0.00929605	0.00741245	0.0077451	0.0139283	0.0129357	0.00873385	0	0	0	0	0	0	0	0	0	0	FALSE	FALSE	FALSE	FALSE	FALSE
272	rno-let-7a-5p	rno	let-7a-5p	0.681838	0.715736	0.724053	0.420691	0.514354	0.526376	0.412033	0.433519	0.365388	0.461425	0.47221	0.493401	0	0	0	0	0	0	0	0	0	0	FALSE	FALSE	FALSE	FALSE	FALSE
273	mmu-miR-290-3p	mmu	miR-290-3p	0	0	0	0	0	0	0	NA	0	0	0	0	0	0	0	0	0	1	1	0	1	0	TRUE	TRUE	FALSE	TRUE	FALSE
274	rno-miR-292-5p	rno	miR-292-5p	0	0	0	0	0	0	0	0	0	0	0	0	0	0	0	0	0	1	1	1	1	1	TRUE	TRUE	TRUE	TRUE	TRUE
275	rno-miR-339-3p	rno	miR-339-3p	0.008301	0.00646784	0.00502788	0.00568286	0.00803678	0.00557878	0.00749858	0.0123801	0.00946947	0.0136417	0.0154902	0.0120138	0	0	0	0	0	0	0	0	0	0	FALSE	FALSE	FALSE	FALSE	FALSE
276	rno-miR-329-3p	rno	miR-329-3p	0	0	0	0	0	0	0	0	0	0	0	0	0	0	0	0	0	1	1	1	1	1	TRUE	TRUE	TRUE	TRUE	TRUE
277	rno-miR-421-5p	rno	miR-421-5p	NA	NA	NA	0.000653662	0	0.000420434	0	0.000607077	0	0	0	0	1	0	0	0	0	0	0	0	1	0	TRUE	FALSE	FALSE	TRUE	FALSE
278	mmu-miR-346-5p	mmu	miR-346-5p	0	NA	0	0	0	0	0	0	0	0	0	0	0	0	0	0	0	0	1	1	1	0	FALSE	TRUE	TRUE	TRUE	FALSE
279	rno-miR-598-5p	rno	miR-598-5p	0	0	0	0	0	0	0	0	0	0	0	0	0	0	0	0	0	1	1	1	1	1	TRUE	TRUE	TRUE	TRUE	TRUE
280	mmu-miR-380-3p	mmu	miR-380-3p	0	0	0	0	0	0	0	0	0	0	0	0	0	0	0	0	0	1	1	1	1	1	TRUE	TRUE	TRUE	TRUE	TRUE
281	rno-miR-34b-5p	rno	miR-34b-5p	0.0177936	0.0148592	0.0175081	NA	NA	NA	0.0149972	0.0151364	0.0185492	0.0146208	0.0149626	0.0109027	0	1	0	0	0	0	0	0	0	0	FALSE	TRUE	FALSE	FALSE	FALSE
282	mmu-miR-434-5p	mmu	miR-434-5p	0	0	0	0	0	0	0	0	0	0	0	0	0	0	0	0	0	1	1	1	1	1	TRUE	TRUE	TRUE	TRUE	TRUE
283	rno-miR-542-5p	rno	miR-542-5p	0.000484069	0	0	0	0	0	0	0	0	0	0	0	0	0	0	0	0	0	1	1	1	0	FALSE	TRUE	TRUE	TRUE	FALSE
[truncated: 434 more rows]
